# Supplementary material for: Transcription-independent induction of rapid-onset senescence is integral to healing
Source: Nat Cell Biol. 2026 May 28;28(6):1281–99. doi: 10.1038/s41556-026-01948-2 (PMC13279267; doi:10.1038/s41556-026-01948-2)
Supplement: Supplementary file 4 — Supplementary Table 1. [file 41556_2026_1948_MOESM4_ESM.xlsx]

## Sheet: top_genes_cluster_14
	gene	p_val	avg_log2FC	pct.1	pct.2	p_val_adj	gene_id	description	gene_biotype
1	Igfbp3	1.6614e-224	3.1634	0.901	0.16	3.99283e-220	ENSMUSG00000020427	insulin-like growth factor binding protein 3 [Source:MGI Symbol;Acc:MGI:96438]	protein_coding
2	1600029D21Rik	1.49788e-171	2.35491	0.984	0.272	3.59985e-167	NA	NA	NA
3	Actb	0.000166601	2.35017	0.214	0.145	1	ENSMUSG00000029580	actin, beta [Source:MGI Symbol;Acc:MGI:87904]	protein_coding
4	Pxdc1	6.30975e-184	2.30985	0.807	0.136	1.51642e-179	ENSMUSG00000021411	PX domain containing 1 [Source:MGI Symbol;Acc:MGI:1914145]	protein_coding
5	Fosl1	2.24863e-220	2.26508	0.918	0.149	5.40414e-216	ENSMUSG00000024912	fos-like antigen 1 [Source:MGI Symbol;Acc:MGI:107179]	protein_coding
6	Serpinb2	2.92053e-130	2.23904	0.951	0.333	7.01891e-126	ENSMUSG00000062345	serine (or cysteine) peptidase inhibitor, clade B, member 2 [Source:MGI Symbol;Acc:MGI:97609]	protein_coding
7	Thbs1	4.88952e-185	2.2349	0.774	0.12	1.1751e-180	ENSMUSG00000040152	thrombospondin 1 [Source:MGI Symbol;Acc:MGI:98737]	protein_coding
8	Ifi202b	4.00522e-138	2.18532	0.798	0.191	9.62575e-134	ENSMUSG00000026535	interferon activated gene 202B [Source:MGI Symbol;Acc:MGI:1347083]	protein_coding
9	Sfn	7.47753e-118	2.17008	0.979	0.504	1.79707e-113	ENSMUSG00000047281	stratifin [Source:MGI Symbol;Acc:MGI:1891831]	protein_coding
10	Ccl27a	1.50571e-172	2.12928	0.934	0.201	3.61867e-168	ENSMUSG00000073888	chemokine (C-C motif) ligand 27A [Source:MGI Symbol;Acc:MGI:1343459]	protein_coding
11	Epgn	4.24951e-174	2.10777	0.457	0.042	1.02128e-169	ENSMUSG00000035020	epithelial mitogen [Source:MGI Symbol;Acc:MGI:1919170]	protein_coding
12	Cldn4	4.92666e-186	2.10773	0.765	0.115	1.18402e-181	ENSMUSG00000047501	claudin 4 [Source:MGI Symbol;Acc:MGI:1313314]	protein_coding
13	Itpkc	3.68877e-189	2.08879	0.86	0.155	8.86522e-185	ENSMUSG00000003752	inositol 1,4,5-trisphosphate 3-kinase C [Source:MGI Symbol;Acc:MGI:2442554]	protein_coding
14	Cd44	1.18985e-120	2.08804	0.938	0.375	2.85957e-116	ENSMUSG00000005087	CD44 antigen [Source:MGI Symbol;Acc:MGI:88338]	protein_coding
15	Zfp703	5.41248e-144	2.06621	0.848	0.204	1.30078e-139	ENSMUSG00000085795	zinc finger protein 703 [Source:MGI Symbol;Acc:MGI:2662729]	protein_coding
16	Trib1	4.10349e-159	2.03854	0.868	0.186	9.86192e-155	ENSMUSG00000032501	tribbles pseudokinase 1 [Source:MGI Symbol;Acc:MGI:2443397]	protein_coding
17	Fcgbp	3.94709e-150	2.03729	0.753	0.144	9.48603e-146	ENSMUSG00000047730	Fc fragment of IgG binding protein [Source:MGI Symbol;Acc:MGI:2444336]	protein_coding
18	Vps37b	9.76466e-174	1.97459	0.827	0.156	2.34674e-169	ENSMUSG00000066278	vacuolar protein sorting 37B [Source:MGI Symbol;Acc:MGI:1916724]	protein_coding
19	Fosb	7.86695e-134	1.95877	0.959	0.27	1.89066e-129	ENSMUSG00000003545	FBJ osteosarcoma oncogene B [Source:MGI Symbol;Acc:MGI:95575]	protein_coding
20	4930523C07Rik	3.82257e-113	1.95744	0.947	0.416	9.18678e-109	ENSMUSG00000090394	RIKEN cDNA 4930523C07 gene [Source:MGI Symbol;Acc:MGI:1914897]	protein_coding
21	Adam8	4.4348e-264	1.94167	0.531	0.035	1.06582e-259	ENSMUSG00000025473	a disintegrin and metallopeptidase domain 8 [Source:MGI Symbol;Acc:MGI:107825]	protein_coding
22	Dennd2c	2.19013e-164	1.93577	0.778	0.142	5.26355e-160	ENSMUSG00000007379	DENN/MADD domain containing 2C [Source:MGI Symbol;Acc:MGI:3036254]	protein_coding
23	Nr4a1	6.09789e-140	1.93418	0.815	0.175	1.46551e-135	ENSMUSG00000023034	nuclear receptor subfamily 4, group A, member 1 [Source:MGI Symbol;Acc:MGI:1352454]	protein_coding
24	Csrnp1	4.52933e-157	1.8508	0.782	0.146	1.08853e-152	ENSMUSG00000032515	cysteine-serine-rich nuclear protein 1 [Source:MGI Symbol;Acc:MGI:2387989]	protein_coding
25	Stk40	3.10171e-148	1.844	0.642	0.102	7.45435e-144	ENSMUSG00000042608	serine/threonine kinase 40 [Source:MGI Symbol;Acc:MGI:1921428]	protein_coding
26	Mast4	9.72783e-119	1.83829	0.885	0.284	2.33789e-114	ENSMUSG00000034751	microtubule associated serine/threonine kinase family member 4 [Source:MGI Symbol;Acc:MGI:1918885]	protein_coding
27	Ovol1	1.17549e-125	1.82872	0.823	0.21	2.82505e-121	ENSMUSG00000024922	ovo like zinc finger 1 [Source:MGI Symbol;Acc:MGI:1330290]	protein_coding
28	Pde4b	1.2947e-151	1.81171	0.646	0.101	3.11155e-147	ENSMUSG00000028525	phosphodiesterase 4B, cAMP specific [Source:MGI Symbol;Acc:MGI:99557]	protein_coding
29	Mt2	6.68112e-87	1.80595	0.901	0.37	1.60567e-82	ENSMUSG00000031762	metallothionein 2 [Source:MGI Symbol;Acc:MGI:97172]	protein_coding
30	Atf3	4.12795e-113	1.7828	0.938	0.294	9.92071e-109	ENSMUSG00000026628	activating transcription factor 3 [Source:MGI Symbol;Acc:MGI:109384]	protein_coding
31	Hs3st1	2.43385e-192	1.75647	0.481	0.041	5.84928e-188	ENSMUSG00000051022	heparan sulfate (glucosamine) 3-O-sulfotransferase 1 [Source:MGI Symbol;Acc:MGI:1201606]	protein_coding
32	Cldn1	1.3396e-106	1.73617	0.733	0.184	3.21946e-102	ENSMUSG00000022512	claudin 1 [Source:MGI Symbol;Acc:MGI:1276109]	protein_coding
33	Fau	1.18484e-40	1.73122	0.691	0.393	2.84752e-36	ENSMUSG00000038274	Finkel-Biskis-Reilly murine sarcoma virus (FBR-MuSV) ubiquitously expressed (fox derived) [Source:MGI Symbol;Acc:MGI:102547]	protein_coding
34	Nfkbia	2.31435e-60	1.71579	0.848	0.554	5.56208e-56	ENSMUSG00000021025	nuclear factor of kappa light polypeptide gene enhancer in B cells inhibitor, alpha [Source:MGI Symbol;Acc:MGI:104741]	protein_coding
35	Rap2b	1.31483e-111	1.71088	0.745	0.186	3.15994e-107	ENSMUSG00000036894	RAP2B, member of RAS oncogene family [Source:MGI Symbol;Acc:MGI:1921262]	protein_coding
36	Kdm6b	7.98531e-128	1.70783	0.794	0.177	1.91911e-123	ENSMUSG00000018476	KDM1 lysine (K)-specific demethylase 6B [Source:MGI Symbol;Acc:MGI:2448492]	protein_coding
37	Tiparp	5.35917e-109	1.70391	0.79	0.221	1.28797e-104	ENSMUSG00000034640	TCDD-inducible poly(ADP-ribose) polymerase [Source:MGI Symbol;Acc:MGI:2159210]	protein_coding
38	Irf6	8.97444e-93	1.69679	0.835	0.31	2.15683e-88	ENSMUSG00000026638	interferon regulatory factor 6 [Source:MGI Symbol;Acc:MGI:1859211]	protein_coding
39	Ifrd1	9.47337e-110	1.69612	0.893	0.275	2.27673e-105	ENSMUSG00000001627	interferon-related developmental regulator 1 [Source:MGI Symbol;Acc:MGI:1316717]	protein_coding
40	Phlda1	9.86331e-137	1.68984	0.856	0.185	2.37045e-132	ENSMUSG00000020205	pleckstrin homology like domain, family A, member 1 [Source:MGI Symbol;Acc:MGI:1096880]	protein_coding
41	Cdcp1	1.04269e-124	1.68116	0.716	0.156	2.50591e-120	ENSMUSG00000035498	CUB domain containing protein 1 [Source:MGI Symbol;Acc:MGI:2442010]	protein_coding
42	Tnfaip3	4.71321e-164	1.67252	0.523	0.058	1.13273e-159	ENSMUSG00000019850	tumor necrosis factor, alpha-induced protein 3 [Source:MGI Symbol;Acc:MGI:1196377]	protein_coding
43	Map7d1	4.46723e-125	1.6584	0.679	0.135	1.07361e-120	ENSMUSG00000028849	MAP7 domain containing 1 [Source:MGI Symbol;Acc:MGI:2384297]	protein_coding
44	Klf6	5.95452e-90	1.65791	0.934	0.415	1.43105e-85	ENSMUSG00000000078	Kruppel-like factor 6 [Source:MGI Symbol;Acc:MGI:1346318]	protein_coding
45	Cxcl16	1.77095e-95	1.64403	0.716	0.194	4.25612e-91	ENSMUSG00000018920	chemokine (C-X-C motif) ligand 16 [Source:MGI Symbol;Acc:MGI:1932682]	protein_coding
46	Tmcc3	2.05426e-115	1.64355	0.642	0.127	4.937e-111	ENSMUSG00000020023	transmembrane and coiled coil domains 3 [Source:MGI Symbol;Acc:MGI:2442900]	protein_coding
47	Sema3c	1.59129e-102	1.64286	0.745	0.203	3.82434e-98	ENSMUSG00000028780	sema domain, immunoglobulin domain (Ig), short basic domain, secreted, (semaphorin) 3C [Source:MGI Symbol;Acc:MGI:107557]	protein_coding
48	Rbms1	1.03626e-93	1.6339	0.909	0.399	2.49046e-89	ENSMUSG00000026970	RNA binding motif, single stranded interacting protein 1 [Source:MGI Symbol;Acc:MGI:1861774]	protein_coding
49	Fth1	4.22097e-29	1.5935	0.634	0.371	1.01443e-24	ENSMUSG00000024661	ferritin heavy polypeptide 1 [Source:MGI Symbol;Acc:MGI:95588]	protein_coding
50	Cdkn1a	2.24583e-84	1.56407	0.955	0.501	5.39741e-80	ENSMUSG00000023067	cyclin-dependent kinase inhibitor 1A (P21) [Source:MGI Symbol;Acc:MGI:104556]	protein_coding
51	Epha2	4.82141e-157	1.55759	0.634	0.09	1.15873e-152	ENSMUSG00000006445	Eph receptor A2 [Source:MGI Symbol;Acc:MGI:95278]	protein_coding
52	Tjp2	2.65521e-122	1.55253	0.609	0.109	6.38126e-118	ENSMUSG00000024812	tight junction protein 2 [Source:MGI Symbol;Acc:MGI:1341872]	protein_coding
53	Tnfrsf12a	1.11619e-86	1.54949	0.905	0.376	2.68255e-82	ENSMUSG00000023905	tumor necrosis factor receptor superfamily, member 12a [Source:MGI Symbol;Acc:MGI:1351484]	protein_coding
54	F3	9.59354e-94	1.54708	0.597	0.129	2.30562e-89	ENSMUSG00000028128	coagulation factor III [Source:MGI Symbol;Acc:MGI:88381]	protein_coding
55	Rela	3.13616e-91	1.5449	0.654	0.172	7.53714e-87	ENSMUSG00000024927	v-rel reticuloendotheliosis viral oncogene homolog A (avian) [Source:MGI Symbol;Acc:MGI:103290]	protein_coding
56	Pim1	2.43446e-96	1.53677	0.593	0.129	5.85073e-92	ENSMUSG00000024014	proviral integration site 1 [Source:MGI Symbol;Acc:MGI:97584]	protein_coding
57	Pvrl2	4.4262e-120	1.53213	0.65	0.125	1.06375e-115	NA	NA	NA
58	Ptgs2	1.92932e-152	1.5305	0.333	0.024	4.63674e-148	ENSMUSG00000032487	prostaglandin-endoperoxide synthase 2 [Source:MGI Symbol;Acc:MGI:97798]	protein_coding
59	Ptp4a2	4.48786e-68	1.51414	0.786	0.351	1.07857e-63	ENSMUSG00000028788	protein tyrosine phosphatase 4a2 [Source:MGI Symbol;Acc:MGI:1277117]	protein_coding
60	Atf4	2.09726e-90	1.49953	0.914	0.354	5.04034e-86	ENSMUSG00000042406	activating transcription factor 4 [Source:MGI Symbol;Acc:MGI:88096]	protein_coding
61	Dusp7	3.96838e-107	1.49631	0.621	0.127	9.53721e-103	ENSMUSG00000053716	dual specificity phosphatase 7 [Source:MGI Symbol;Acc:MGI:2387100]	protein_coding
62	Map2k3	2.04504e-73	1.49281	0.745	0.262	4.91484e-69	ENSMUSG00000018932	mitogen-activated protein kinase kinase 3 [Source:MGI Symbol;Acc:MGI:1346868]	protein_coding
63	Emp1	1.8847e-73	1.48537	0.901	0.487	4.52951e-69	ENSMUSG00000030208	epithelial membrane protein 1 [Source:MGI Symbol;Acc:MGI:107941]	protein_coding
64	Cdh1	1.99952e-76	1.48454	0.753	0.265	4.80545e-72	ENSMUSG00000000303	cadherin 1 [Source:MGI Symbol;Acc:MGI:88354]	protein_coding
65	Tslp	6.57995e-50	1.46173	0.214	0.032	1.58136e-45	ENSMUSG00000024379	thymic stromal lymphopoietin [Source:MGI Symbol;Acc:MGI:1855696]	protein_coding
66	Ngf	1.60377e-136	1.45976	0.432	0.047	3.85433e-132	ENSMUSG00000027859	nerve growth factor [Source:MGI Symbol;Acc:MGI:97321]	protein_coding
67	Ppp1r15a	2.26785e-99	1.44085	0.708	0.166	5.45033e-95	ENSMUSG00000040435	protein phosphatase 1, regulatory subunit 15A [Source:MGI Symbol;Acc:MGI:1927072]	protein_coding
68	Arl5b	8.79671e-100	1.41787	0.601	0.123	2.11411e-95	ENSMUSG00000017418	ADP-ribosylation factor-like 5B [Source:MGI Symbol;Acc:MGI:1923119]	protein_coding
69	Klf5	8.89916e-73	1.39755	0.947	0.597	2.13874e-68	ENSMUSG00000005148	Kruppel-like factor 5 [Source:MGI Symbol;Acc:MGI:1338056]	protein_coding
70	Tpt1	1.03907e-85	1.38275	0.996	0.926	2.49719e-81	ENSMUSG00000060126	tumor protein, translationally-controlled 1 [Source:MGI Symbol;Acc:MGI:104890]	protein_coding
71	Tgif1	5.56532e-93	1.38241	0.683	0.171	1.33751e-88	ENSMUSG00000047407	TGFB-induced factor homeobox 1 [Source:MGI Symbol;Acc:MGI:1194497]	protein_coding
72	Nfkbiz	1.34009e-65	1.38147	0.65	0.205	3.22065e-61	ENSMUSG00000035356	nuclear factor of kappa light polypeptide gene enhancer in B cells inhibitor, zeta [Source:MGI Symbol;Acc:MGI:1931595]	protein_coding
73	Wwtr1	5.74939e-99	1.38038	0.601	0.125	1.38175e-94	ENSMUSG00000027803	WW domain containing transcription regulator 1 [Source:MGI Symbol;Acc:MGI:1917649]	protein_coding
74	A130010J15Rik	4.38219e-77	1.37711	0.465	0.095	1.05317e-72	ENSMUSG00000079144	RIKEN cDNA A130010J15 gene [Source:MGI Symbol;Acc:MGI:2441776]	protein_coding
75	Tppp3	3.14986e-60	1.37618	0.432	0.099	7.57007e-56	ENSMUSG00000014846	tubulin polymerization-promoting protein family member 3 [Source:MGI Symbol;Acc:MGI:1915221]	protein_coding
76	Mt1	6.29606e-63	1.36956	0.835	0.349	1.51313e-58	ENSMUSG00000031765	metallothionein 1 [Source:MGI Symbol;Acc:MGI:97171]	protein_coding
77	Pim3	2.41294e-73	1.36076	0.733	0.251	5.79903e-69	ENSMUSG00000035828	proviral integration site 3 [Source:MGI Symbol;Acc:MGI:1355297]	protein_coding
78	Zfp36	9.25142e-94	1.36061	0.675	0.156	2.22339e-89	ENSMUSG00000044786	zinc finger protein 36 [Source:MGI Symbol;Acc:MGI:99180]	protein_coding
79	Tmsb4x	3.41524e-44	1.35699	0.802	0.461	8.20785e-40	ENSMUSG00000049775	thymosin, beta 4, X chromosome [Source:MGI Symbol;Acc:MGI:99510]	protein_coding
80	Bmp2	1.70993e-93	1.3486	0.432	0.07	4.10946e-89	ENSMUSG00000027358	bone morphogenetic protein 2 [Source:MGI Symbol;Acc:MGI:88177]	protein_coding
81	Crb3	1.33895e-75	1.3433	0.56	0.135	3.21791e-71	ENSMUSG00000044279	crumbs family member 3 [Source:MGI Symbol;Acc:MGI:2670904]	protein_coding
82	Clca2	5.78535e-105	1.3352	0.584	0.106	1.39039e-100	ENSMUSG00000036960	chloride channel accessory 2 [Source:MGI Symbol;Acc:MGI:2139758]	protein_coding
83	Sgms2	3.44886e-114	1.33381	0.337	0.034	8.28865e-110	ENSMUSG00000050931	sphingomyelin synthase 2 [Source:MGI Symbol;Acc:MGI:1921692]	protein_coding
84	Edn1	2.43877e-83	1.33279	0.296	0.036	5.86108e-79	ENSMUSG00000021367	endothelin 1 [Source:MGI Symbol;Acc:MGI:95283]	protein_coding
85	Pmp22	7.42281e-48	1.32649	0.428	0.123	1.78392e-43	ENSMUSG00000018217	peripheral myelin protein 22 [Source:MGI Symbol;Acc:MGI:97631]	protein_coding
86	Tacstd2	6.09478e-71	1.32383	0.975	0.737	1.46476e-66	ENSMUSG00000051397	tumor-associated calcium signal transducer 2 [Source:MGI Symbol;Acc:MGI:1861606]	protein_coding
87	Tsc22d2	2.08914e-96	1.32116	0.51	0.091	5.02083e-92	ENSMUSG00000027806	TSC22 domain family, member 2 [Source:MGI Symbol;Acc:MGI:1919283]	protein_coding
88	Dusp1	2.65607e-61	1.31775	0.868	0.461	6.38334e-57	ENSMUSG00000024190	dual specificity phosphatase 1 [Source:MGI Symbol;Acc:MGI:105120]	protein_coding
89	Tollip	1.17779e-89	1.31546	0.58	0.128	2.83059e-85	ENSMUSG00000025139	toll interacting protein [Source:MGI Symbol;Acc:MGI:1891808]	protein_coding
90	Wdr65	2.01977e-143	1.31498	0.494	0.058	4.85412e-139	NA	NA	NA
91	Ptger4	1.96528e-99	1.30716	0.42	0.061	4.72316e-95	ENSMUSG00000039942	prostaglandin E receptor 4 (subtype EP4) [Source:MGI Symbol;Acc:MGI:104311]	protein_coding
92	Gadd45b	1.4364e-64	1.30701	0.597	0.175	3.4521e-60	ENSMUSG00000015312	growth arrest and DNA-damage-inducible 45 beta [Source:MGI Symbol;Acc:MGI:107776]	protein_coding
93	F2rl1	4.75836e-93	1.30446	0.527	0.101	1.14358e-88	ENSMUSG00000021678	coagulation factor II (thrombin) receptor-like 1 [Source:MGI Symbol;Acc:MGI:101910]	protein_coding
94	Gnb2l1	5.55725e-58	1.29543	0.905	0.635	1.33557e-53	NA	NA	NA
95	Trp53bp2	5.82009e-92	1.28746	0.502	0.094	1.39874e-87	ENSMUSG00000026510	transformation related protein 53 binding protein 2 [Source:MGI Symbol;Acc:MGI:2138319]	protein_coding
96	Ldlr	2.5995e-71	1.28279	0.527	0.129	6.24737e-67	ENSMUSG00000032193	low density lipoprotein receptor [Source:MGI Symbol;Acc:MGI:96765]	protein_coding
97	Nfkb1	1.19789e-88	1.27853	0.609	0.139	2.87888e-84	ENSMUSG00000028163	nuclear factor of kappa light polypeptide gene enhancer in B cells 1, p105 [Source:MGI Symbol;Acc:MGI:97312]	protein_coding
98	Zc3h12a	6.0329e-88	1.2779	0.44	0.075	1.44989e-83	ENSMUSG00000042677	zinc finger CCCH type containing 12A [Source:MGI Symbol;Acc:MGI:2385891]	protein_coding
99	Top1	1.64779e-62	1.27257	0.893	0.469	3.96014e-58	ENSMUSG00000070544	topoisomerase (DNA) I [Source:MGI Symbol;Acc:MGI:98788]	protein_coding
100	Bcl10	3.44427e-60	1.25704	0.778	0.318	8.27762e-56	ENSMUSG00000028191	B cell leukemia/lymphoma 10 [Source:MGI Symbol;Acc:MGI:1337994]	protein_coding
101	Col17a1	5.60735e-68	1.25197	0.938	0.616	1.34761e-63	ENSMUSG00000025064	collagen, type XVII, alpha 1 [Source:MGI Symbol;Acc:MGI:88450]	protein_coding
102	Sec24a	9.32397e-97	1.25146	0.449	0.072	2.24083e-92	ENSMUSG00000036391	Sec24 related gene family, member A (S. cerevisiae) [Source:MGI Symbol;Acc:MGI:1924621]	protein_coding
103	Smox	5.43688e-97	1.24625	0.523	0.093	1.30664e-92	ENSMUSG00000027333	spermine oxidase [Source:MGI Symbol;Acc:MGI:2445356]	protein_coding
104	Nedd4l	3.323e-104	1.23572	0.395	0.052	7.98618e-100	ENSMUSG00000024589	neural precursor cell expressed, developmentally down-regulated gene 4-like [Source:MGI Symbol;Acc:MGI:1933754]	protein_coding
105	Arid5a	2.05398e-120	1.23523	0.42	0.05	4.93634e-116	ENSMUSG00000037447	AT rich interactive domain 5A (MRF1-like) [Source:MGI Symbol;Acc:MGI:2443039]	protein_coding
106	Myo1e	3.55046e-67	1.22867	0.613	0.179	8.53282e-63	ENSMUSG00000032220	myosin IE [Source:MGI Symbol;Acc:MGI:106621]	protein_coding
107	Naca	9.23298e-61	1.22278	0.901	0.514	2.21896e-56	ENSMUSG00000061315	nascent polypeptide-associated complex alpha polypeptide [Source:MGI Symbol;Acc:MGI:106095]	protein_coding
108	Midn	4.72389e-67	1.21686	0.572	0.155	1.13529e-62	ENSMUSG00000035621	midnolin [Source:MGI Symbol;Acc:MGI:1890222]	protein_coding
109	Eef2	1.15727e-56	1.21547	0.901	0.54	2.78128e-52	ENSMUSG00000034994	eukaryotic translation elongation factor 2 [Source:MGI Symbol;Acc:MGI:95288]	protein_coding
110	Trim16	1.16081e-88	1.20986	0.387	0.059	2.78978e-84	ENSMUSG00000047821	tripartite motif-containing 16 [Source:MGI Symbol;Acc:MGI:2137356]	protein_coding
111	Pqlc1	1.47341e-53	1.20263	0.675	0.259	3.54103e-49	NA	NA	NA
112	Cmip	1.97917e-75	1.20182	0.613	0.162	4.75654e-71	ENSMUSG00000034390	c-Maf inducing protein [Source:MGI Symbol;Acc:MGI:1921690]	protein_coding
113	Il33	7.4581e-43	1.17316	0.543	0.195	1.7924e-38	ENSMUSG00000024810	interleukin 33 [Source:MGI Symbol;Acc:MGI:1924375]	protein_coding
114	Ndrg1	5.63874e-64	1.17077	0.7	0.238	1.35516e-59	ENSMUSG00000005125	N-myc downstream regulated gene 1 [Source:MGI Symbol;Acc:MGI:1341799]	protein_coding
115	Sowahc	2.0013e-75	1.16732	0.486	0.102	4.80972e-71	ENSMUSG00000098188	sosondowah ankyrin repeat domain family member C [Source:MGI Symbol;Acc:MGI:3606051]	protein_coding
116	Fam214b	7.62888e-82	1.16607	0.44	0.08	1.83345e-77	ENSMUSG00000036002	family with sequence similarity 214, member B [Source:MGI Symbol;Acc:MGI:2441854]	protein_coding
117	Aebp2	7.26676e-49	1.16417	0.477	0.143	1.74642e-44	ENSMUSG00000030232	AE binding protein 2 [Source:MGI Symbol;Acc:MGI:1338038]	protein_coding
118	Ets2	1.18343e-50	1.15999	0.728	0.326	2.84413e-46	ENSMUSG00000022895	E26 avian leukemia oncogene 2, 3' domain [Source:MGI Symbol;Acc:MGI:95456]	protein_coding
119	Ccnl1	4.92501e-48	1.15217	0.786	0.41	1.18363e-43	ENSMUSG00000027829	cyclin L1 [Source:MGI Symbol;Acc:MGI:1922664]	protein_coding
120	Lypd3	8.39634e-56	1.14018	0.963	0.643	2.01789e-51	ENSMUSG00000057454	Ly6/Plaur domain containing 3 [Source:MGI Symbol;Acc:MGI:1919684]	protein_coding
121	H2-K1	9.00445e-55	1.13983	0.905	0.555	2.16404e-50	ENSMUSG00000061232	histocompatibility 2, K1, K region [Source:MGI Symbol;Acc:MGI:95904]	protein_coding
122	Dot1l	2.98546e-58	1.13874	0.44	0.107	7.17496e-54	ENSMUSG00000061589	DOT1-like, histone H3 methyltransferase (S. cerevisiae) [Source:MGI Symbol;Acc:MGI:2143886]	protein_coding
123	Tob2	1.00319e-48	1.13038	0.498	0.153	2.41098e-44	ENSMUSG00000048546	transducer of ERBB2, 2 [Source:MGI Symbol;Acc:MGI:1888525]	protein_coding
124	Polr1d	1.65866e-52	1.12755	0.909	0.612	3.98626e-48	ENSMUSG00000029642	polymerase (RNA) I polypeptide D [Source:MGI Symbol;Acc:MGI:108403]	protein_coding
125	Map2k4	6.35592e-59	1.12611	0.44	0.105	1.52752e-54	ENSMUSG00000033352	mitogen-activated protein kinase kinase 4 [Source:MGI Symbol;Acc:MGI:1346869]	protein_coding
126	Rnd3	2.21685e-48	1.12314	0.51	0.16	5.32775e-44	ENSMUSG00000017144	Rho family GTPase 3 [Source:MGI Symbol;Acc:MGI:1921444]	protein_coding
127	Tmed5	1.26007e-50	1.11978	0.597	0.21	3.02834e-46	ENSMUSG00000063406	transmembrane p24 trafficking protein 5 [Source:MGI Symbol;Acc:MGI:1921586]	protein_coding
128	Uap1	5.76824e-60	1.11756	0.481	0.122	1.38628e-55	ENSMUSG00000026670	UDP-N-acetylglucosamine pyrophosphorylase 1 [Source:MGI Symbol;Acc:MGI:1334459]	protein_coding
129	Akirin1	1.49392e-59	1.11718	0.506	0.134	3.59034e-55	ENSMUSG00000023075	akirin 1 [Source:MGI Symbol;Acc:MGI:1915300]	protein_coding
130	Krt5	3.83792e-59	1.11714	0.992	0.571	9.22367e-55	ENSMUSG00000061527	keratin 5 [Source:MGI Symbol;Acc:MGI:96702]	protein_coding
131	Arhgdib	1.43997e-46	1.10977	0.551	0.19	3.46069e-42	ENSMUSG00000030220	Rho, GDP dissociation inhibitor (GDI) beta [Source:MGI Symbol;Acc:MGI:101940]	protein_coding
132	Gata3	1.25845e-40	1.10921	0.671	0.293	3.02443e-36	ENSMUSG00000015619	GATA binding protein 3 [Source:MGI Symbol;Acc:MGI:95663]	protein_coding
133	Pi4k2a	4.91776e-74	1.10722	0.416	0.078	1.18188e-69	ENSMUSG00000025178	phosphatidylinositol 4-kinase type 2 alpha [Source:MGI Symbol;Acc:MGI:1934031]	protein_coding
134	Stx11	1.5872e-91	1.10682	0.3	0.034	3.81452e-87	ENSMUSG00000039232	syntaxin 11 [Source:MGI Symbol;Acc:MGI:1921982]	protein_coding
135	Ppp1r15b	6.3921e-75	1.10496	0.403	0.073	1.53621e-70	ENSMUSG00000046062	protein phosphatase 1, regulatory subunit 15B [Source:MGI Symbol;Acc:MGI:2444211]	protein_coding
136	Bhlhe40	4.89373e-40	1.09959	0.494	0.171	1.17611e-35	ENSMUSG00000030103	basic helix-loop-helix family, member e40 [Source:MGI Symbol;Acc:MGI:1097714]	protein_coding
137	Rassf1	3.51929e-59	1.09676	0.56	0.16	8.45792e-55	ENSMUSG00000010067	Ras association (RalGDS/AF-6) domain family member 1 [Source:MGI Symbol;Acc:MGI:1928386]	protein_coding
138	Lamc2	5.78991e-56	1.09606	0.572	0.176	1.39149e-51	ENSMUSG00000026479	laminin, gamma 2 [Source:MGI Symbol;Acc:MGI:99913]	protein_coding
139	Etv3	7.40428e-37	1.09484	0.461	0.16	1.77947e-32	ENSMUSG00000003382	ets variant 3 [Source:MGI Symbol;Acc:MGI:1350926]	protein_coding
140	Furin	2.30794e-65	1.08556	0.453	0.1	5.54668e-61	ENSMUSG00000030530	furin (paired basic amino acid cleaving enzyme) [Source:MGI Symbol;Acc:MGI:97513]	protein_coding
141	Zc3hav1	2.90458e-53	1.08513	0.477	0.132	6.98057e-49	ENSMUSG00000029826	zinc finger CCCH type, antiviral 1 [Source:MGI Symbol;Acc:MGI:1926031]	protein_coding
142	Rcan1	1.8839e-44	1.08459	0.634	0.252	4.52758e-40	ENSMUSG00000022951	regulator of calcineurin 1 [Source:MGI Symbol;Acc:MGI:1890564]	protein_coding
143	H2-Q7	3.72736e-91	1.07788	0.325	0.039	8.95797e-87	ENSMUSG00000060550	histocompatibility 2, Q region locus 7 [Source:MGI Symbol;Acc:MGI:95936]	protein_coding
144	Wasl	3.09781e-45	1.07103	0.547	0.19	7.44496e-41	ENSMUSG00000029684	WASP like actin nucleation promoting factor [Source:MGI Symbol;Acc:MGI:1920428]	protein_coding
145	Baz1a	2.2975e-35	1.0682	0.51	0.201	5.52159e-31	ENSMUSG00000035021	bromodomain adjacent to zinc finger domain 1A [Source:MGI Symbol;Acc:MGI:1309478]	protein_coding
146	Ubc	1.22736e-54	1.06766	0.815	0.361	2.94971e-50	ENSMUSG00000008348	ubiquitin C [Source:MGI Symbol;Acc:MGI:98889]	protein_coding
147	Ccdc71l	3.57943e-45	1.0598	0.407	0.113	8.60245e-41	ENSMUSG00000090946	coiled-coil domain containing 71 like [Source:MGI Symbol;Acc:MGI:1919373]	protein_coding
148	Myo10	1.33595e-41	1.05977	0.539	0.2	3.2107e-37	ENSMUSG00000022272	myosin X [Source:MGI Symbol;Acc:MGI:107716]	protein_coding
149	Tgfbr2	4.03138e-94	1.05823	0.387	0.055	9.68861e-90	ENSMUSG00000032440	transforming growth factor, beta receptor II [Source:MGI Symbol;Acc:MGI:98729]	protein_coding
150	Mfsd7b	1.70284e-112	1.05764	0.317	0.031	4.09242e-108	NA	NA	NA
151	B2m	7.9194e-49	1.05697	0.934	0.683	1.90327e-44	ENSMUSG00000060802	beta-2 microglobulin [Source:MGI Symbol;Acc:MGI:88127]	protein_coding
152	Neat1	2.54793e-55	1.05365	0.979	0.795	6.12345e-51	ENSMUSG00000092274	nuclear paraspeckle assembly transcript 1 (non-protein coding) [Source:MGI Symbol;Acc:MGI:1914211]	lncRNA
153	Txnrd1	4.18911e-56	1.05233	0.346	0.069	1.00677e-51	ENSMUSG00000020250	thioredoxin reductase 1 [Source:MGI Symbol;Acc:MGI:1354175]	protein_coding
154	Il1rn	6.4743e-62	1.05109	0.469	0.111	1.55597e-57	ENSMUSG00000026981	interleukin 1 receptor antagonist [Source:MGI Symbol;Acc:MGI:96547]	protein_coding
155	Mafk	7.83905e-72	1.04682	0.416	0.079	1.88396e-67	ENSMUSG00000018143	v-maf musculoaponeurotic fibrosarcoma oncogene family, protein K (avian) [Source:MGI Symbol;Acc:MGI:99951]	protein_coding
156	Mbp	1.6129e-49	1.04476	0.321	0.068	3.87628e-45	ENSMUSG00000041607	myelin basic protein [Source:MGI Symbol;Acc:MGI:96925]	protein_coding
157	Samd4b	3.57286e-55	1.04467	0.461	0.118	8.58665e-51	ENSMUSG00000109336	sterile alpha motif domain containing 4B [Source:MGI Symbol;Acc:MGI:2448542]	protein_coding
158	Sgms1	2.03091e-37	1.04028	0.44	0.146	4.88088e-33	ENSMUSG00000040451	sphingomyelin synthase 1 [Source:MGI Symbol;Acc:MGI:2444110]	protein_coding
159	Gas5	4.2209e-37	1.03882	0.811	0.446	1.01441e-32	ENSMUSG00000053332	growth arrest specific 5 [Source:MGI Symbol;Acc:MGI:95659]	lncRNA
160	Rhog	1.73493e-60	1.03797	0.424	0.095	4.16956e-56	ENSMUSG00000073982	ras homolog family member G [Source:MGI Symbol;Acc:MGI:1928370]	protein_coding
161	Junb	9.67915e-14	1.03719	0.626	0.521	2.32619e-09	ENSMUSG00000052837	jun B proto-oncogene [Source:MGI Symbol;Acc:MGI:96647]	protein_coding
162	Upf1	4.08393e-54	1.03526	0.428	0.104	9.81492e-50	ENSMUSG00000058301	UPF1 regulator of nonsense transcripts homolog (yeast) [Source:MGI Symbol;Acc:MGI:107995]	protein_coding
163	Has3	1.95728e-145	1.03292	0.218	0.01	4.70393e-141	ENSMUSG00000031910	hyaluronan synthase 3 [Source:MGI Symbol;Acc:MGI:109599]	protein_coding
164	Avpi1	9.12975e-44	1.03194	0.922	0.717	2.19415e-39	ENSMUSG00000018821	arginine vasopressin-induced 1 [Source:MGI Symbol;Acc:MGI:1916784]	protein_coding
165	Ybx3	3.35431e-42	1.0305	0.7	0.331	8.06141e-38	ENSMUSG00000030189	Y box protein 3 [Source:MGI Symbol;Acc:MGI:2137670]	protein_coding
166	Slc19a2	9.72806e-79	1.02804	0.321	0.044	2.33794e-74	ENSMUSG00000040918	solute carrier family 19 (thiamine transporter), member 2 [Source:MGI Symbol;Acc:MGI:1928761]	protein_coding
167	Sertad1	3.4025e-47	1.02612	0.58	0.197	8.17723e-43	ENSMUSG00000008384	SERTA domain containing 1 [Source:MGI Symbol;Acc:MGI:1913438]	protein_coding
168	Erbb3	2.01665e-52	1.02479	0.391	0.091	4.84661e-48	ENSMUSG00000018166	erb-b2 receptor tyrosine kinase 3 [Source:MGI Symbol;Acc:MGI:95411]	protein_coding
169	Rel	4.06703e-52	1.02395	0.465	0.125	9.77429e-48	ENSMUSG00000020275	reticuloendotheliosis oncogene [Source:MGI Symbol;Acc:MGI:97897]	protein_coding
170	Sik1	6.27087e-50	1.02251	0.42	0.108	1.50708e-45	ENSMUSG00000024042	salt inducible kinase 1 [Source:MGI Symbol;Acc:MGI:104754]	protein_coding
171	Guca2a	5.87486e-48	1.01451	0.296	0.059	1.41191e-43	ENSMUSG00000023247	guanylate cyclase activator 2a (guanylin) [Source:MGI Symbol;Acc:MGI:102738]	protein_coding
172	Errfi1	1.08653e-50	1.01408	0.56	0.176	2.61126e-46	ENSMUSG00000028967	ERBB receptor feedback inhibitor 1 [Source:MGI Symbol;Acc:MGI:1921405]	protein_coding
173	Nrip1	3.42776e-48	1.00962	0.576	0.196	8.23793e-44	ENSMUSG00000048490	nuclear receptor interacting protein 1 [Source:MGI Symbol;Acc:MGI:1315213]	protein_coding
174	Limd1	2.77611e-40	1.00645	0.588	0.232	6.67181e-36	ENSMUSG00000025239	LIM domains containing 1 [Source:MGI Symbol;Acc:MGI:1352502]	protein_coding
175	Samd8	2.12613e-68	1.00428	0.35	0.06	5.10973e-64	ENSMUSG00000021770	sterile alpha motif domain containing 8 [Source:MGI Symbol;Acc:MGI:1914880]	protein_coding
176	Man1a	4.38782e-139	1.00297	0.243	0.013	1.05452e-134	ENSMUSG00000003746	mannosidase 1, alpha [Source:MGI Symbol;Acc:MGI:104677]	protein_coding
177	Abl2	1.87105e-63	1.00129	0.436	0.095	4.4967e-59	ENSMUSG00000026596	v-abl Abelson murine leukemia viral oncogene 2 (arg, Abelson-related gene) [Source:MGI Symbol;Acc:MGI:87860]	protein_coding
178	Adrb2	8.88788e-32	1.00108	0.588	0.257	2.13602e-27	ENSMUSG00000045730	adrenergic receptor, beta 2 [Source:MGI Symbol;Acc:MGI:87938]	protein_coding
179	Hbegf	7.43305e-59	1.00011	0.642	0.196	1.78638e-54	ENSMUSG00000024486	heparin-binding EGF-like growth factor [Source:MGI Symbol;Acc:MGI:96070]	protein_coding
