# Supplementary material for: Transcription-independent induction of rapid-onset senescence is integral to healing
Source: Nat Cell Biol. 2026 May 28;28(6):1281–99. doi: 10.1038/s41556-026-01948-2 (PMC13279267; doi:10.1038/s41556-026-01948-2)
Supplement: Supplementary file 5 — Supplementary Table 2. [file 41556_2026_1948_MOESM5_ESM.xlsx]

## Sheet: Fibroblasts_p21_high_cluster_8
n	gene	p_val	avg_log2FC	pct.1	pct.2	p_val_adj	gene_id	description	gene_biotype
1	Prlr	0	4.63429	0.562	0.006	0	ENSMUSG00000005268	prolactin receptor [Source:MGI Symbol;Acc:MGI:97763]	protein_coding
2	Igfbp3	0	3.8627	0.651	0.095	0	ENSMUSG00000020427	insulin-like growth factor binding protein 3 [Source:MGI Symbol;Acc:MGI:96438]	protein_coding
3	Inhba	0	3.36144	0.609	0.093	0	ENSMUSG00000041324	inhibin beta-A [Source:MGI Symbol;Acc:MGI:96570]	protein_coding
4	Rasd1	0	3.03771	0.301	0.02	0	ENSMUSG00000049892	RAS, dexamethasone-induced 1 [Source:MGI Symbol;Acc:MGI:1270848]	protein_coding
5	Wif1	2.07412e-102	3.02162	0.368	0.129	4.98474e-98	ENSMUSG00000020218	Wnt inhibitory factor 1 [Source:MGI Symbol;Acc:MGI:1344332]	protein_coding
6	Serpine2	0	3.01353	0.453	0.05	0	ENSMUSG00000026249	serine (or cysteine) peptidase inhibitor, clade E, member 2 [Source:MGI Symbol;Acc:MGI:101780]	protein_coding
7	a	9.17878e-264	2.72048	0.455	0.087	2.20594e-259	ENSMUSG00000027596	nonagouti [Source:MGI Symbol;Acc:MGI:87853]	protein_coding
8	Socs3	2.95408e-213	2.60043	0.614	0.204	7.09953e-209	ENSMUSG00000053113	suppressor of cytokine signaling 3 [Source:MGI Symbol;Acc:MGI:1201791]	protein_coding
9	Enpp2	2.69116e-234	2.49729	0.528	0.132	6.46766e-230	ENSMUSG00000022425	ectonucleotide pyrophosphatase/phosphodiesterase 2 [Source:MGI Symbol;Acc:MGI:1321390]	protein_coding
10	Col23a1	0	2.48058	0.388	0.038	0	ENSMUSG00000063564	collagen, type XXIII, alpha 1 [Source:MGI Symbol;Acc:MGI:2653243]	protein_coding
11	Lef1	0	2.44006	0.334	0.011	0	ENSMUSG00000027985	lymphoid enhancer binding factor 1 [Source:MGI Symbol;Acc:MGI:96770]	protein_coding
12	Bmp4	5.2697e-265	2.32575	0.422	0.071	1.26647e-260	ENSMUSG00000021835	bone morphogenetic protein 4 [Source:MGI Symbol;Acc:MGI:88180]	protein_coding
13	Hspb1	1.3582e-18	2.30846	0.275	0.176	3.26417e-14	ENSMUSG00000004951	heat shock protein 1 [Source:MGI Symbol;Acc:MGI:96240]	protein_coding
14	Notum	0	2.30097	0.202	0.006	0	ENSMUSG00000042988	notum palmitoleoyl-protein carboxylesterase [Source:MGI Symbol;Acc:MGI:1924833]	protein_coding
15	Crabp1	1.25282e-288	2.22744	0.597	0.129	3.0109e-284	ENSMUSG00000032291	cellular retinoic acid binding protein I [Source:MGI Symbol;Acc:MGI:88490]	protein_coding
16	Rspo3	1.14237e-254	2.2232	0.267	0.027	2.74546e-250	ENSMUSG00000019880	R-spondin 3 [Source:MGI Symbol;Acc:MGI:1920030]	protein_coding
17	Gpx1	1.45136e-145	2.1855	0.78	0.503	3.48805e-141	ENSMUSG00000063856	glutathione peroxidase 1 [Source:MGI Symbol;Acc:MGI:104887]	protein_coding
18	Dkk2	1.78242e-119	2.15311	0.449	0.163	4.28368e-115	ENSMUSG00000028031	dickkopf WNT signaling pathway inhibitor 2 [Source:MGI Symbol;Acc:MGI:1890663]	protein_coding
19	Bmp7	2.56152e-289	2.11602	0.314	0.033	6.15611e-285	ENSMUSG00000008999	bone morphogenetic protein 7 [Source:MGI Symbol;Acc:MGI:103302]	protein_coding
20	Crabp2	1.498e-170	2.10245	0.275	0.045	3.60014e-166	ENSMUSG00000004885	cellular retinoic acid binding protein II [Source:MGI Symbol;Acc:MGI:88491]	protein_coding
21	Spon1	3.4611e-201	2.09519	0.381	0.077	8.31807e-197	ENSMUSG00000038156	spondin 1, (f-spondin) extracellular matrix protein [Source:MGI Symbol;Acc:MGI:2385287]	protein_coding
22	Cd24a	1.66398e-179	2.09074	0.26	0.038	3.99903e-175	ENSMUSG00000047139	CD24a antigen [Source:MGI Symbol;Acc:MGI:88323]	protein_coding
23	Tfap2c	0	2.01539	0.238	0.008	0	ENSMUSG00000028640	transcription factor AP-2, gamma [Source:MGI Symbol;Acc:MGI:106032]	protein_coding
24	Bcl2	1.41382e-174	2.00566	0.338	0.068	3.39783e-170	ENSMUSG00000057329	B cell leukemia/lymphoma 2 [Source:MGI Symbol;Acc:MGI:88138]	protein_coding
25	Pappa2	8.50204e-292	1.98817	0.208	0.012	2.04329e-287	ENSMUSG00000073530	pappalysin 2 [Source:MGI Symbol;Acc:MGI:3051647]	protein_coding
26	Trps1	7.50796e-137	1.86598	0.517	0.194	1.80439e-132	ENSMUSG00000038679	transcriptional repressor GATA binding 1 [Source:MGI Symbol;Acc:MGI:1927616]	protein_coding
27	Gm22107	2.69875e-108	1.85031	0.253	0.058	6.48591e-104	ENSMUSG00000084497	predicted gene, 22107 [Source:MGI Symbol;Acc:MGI:5451884]	snRNA
28	Arid5b	1.41605e-86	1.83075	0.469	0.219	3.4032e-82	ENSMUSG00000019947	AT rich interactive domain 5B (MRF1-like) [Source:MGI Symbol;Acc:MGI:2175912]	protein_coding
29	Ccdc85b	1.95897e-70	1.81628	0.289	0.102	4.70799e-66	ENSMUSG00000095098	coiled-coil domain containing 85B [Source:MGI Symbol;Acc:MGI:2147607]	protein_coding
30	Sostdc1	3.40539e-98	1.78472	0.205	0.04	8.18418e-94	ENSMUSG00000036169	sclerostin domain containing 1 [Source:MGI Symbol;Acc:MGI:1913292]	protein_coding
31	Fgfr1	9.63627e-141	1.78145	0.583	0.242	2.31589e-136	ENSMUSG00000031565	fibroblast growth factor receptor 1 [Source:MGI Symbol;Acc:MGI:95522]	protein_coding
32	Zfand5	5.32918e-85	1.78099	0.514	0.267	1.28076e-80	ENSMUSG00000024750	zinc finger, AN1-type domain 5 [Source:MGI Symbol;Acc:MGI:1278334]	protein_coding
33	Gadd45a	6.57897e-80	1.77721	0.223	0.058	1.58112e-75	ENSMUSG00000036390	growth arrest and DNA-damage-inducible 45 alpha [Source:MGI Symbol;Acc:MGI:107799]	protein_coding
34	Snai1	3.28084e-56	1.71259	0.311	0.134	7.88484e-52	ENSMUSG00000042821	snail family zinc finger 1 [Source:MGI Symbol;Acc:MGI:98330]	protein_coding
35	Runx3	2.36258e-91	1.7022	0.25	0.065	5.678e-87	ENSMUSG00000070691	runt related transcription factor 3 [Source:MGI Symbol;Acc:MGI:102672]	protein_coding
36	Ccnd3	6.79043e-65	1.69604	0.385	0.178	1.63195e-60	ENSMUSG00000034165	cyclin D3 [Source:MGI Symbol;Acc:MGI:88315]	protein_coding
37	Stambpl1	1.89771e-53	1.67807	0.26	0.101	4.56078e-49	ENSMUSG00000024776	STAM binding protein like 1 [Source:MGI Symbol;Acc:MGI:1923880]	protein_coding
38	Gcnt2	7.79165e-108	1.66715	0.223	0.045	1.87257e-103	ENSMUSG00000021360	glucosaminyl (N-acetyl) transferase 2, I-branching enzyme [Source:MGI Symbol;Acc:MGI:1100870]	protein_coding
39	Nrn1	4.63323e-52	1.66564	0.276	0.112	1.1135e-47	ENSMUSG00000039114	neuritin 1 [Source:MGI Symbol;Acc:MGI:1915654]	protein_coding
40	Arl4a	2.76339e-53	1.65295	0.351	0.169	6.64125e-49	ENSMUSG00000047446	ADP-ribosylation factor-like 4A [Source:MGI Symbol;Acc:MGI:99437]	protein_coding
41	Tsc22d1	2.15803e-37	1.64967	0.424	0.276	5.18639e-33	ENSMUSG00000022010	TSC22 domain family, member 1 [Source:MGI Symbol;Acc:MGI:109127]	protein_coding
42	Mdk	7.94238e-126	1.62324	0.438	0.14	1.90879e-121	ENSMUSG00000027239	midkine [Source:MGI Symbol;Acc:MGI:96949]	protein_coding
43	Fgf7	1.63361e-65	1.62009	0.31	0.12	3.92605e-61	ENSMUSG00000027208	fibroblast growth factor 7 [Source:MGI Symbol;Acc:MGI:95521]	protein_coding
44	Cox6b2	2.98191e-68	1.61696	0.228	0.069	7.16642e-64	ENSMUSG00000051811	cytochrome c oxidase subunit 6B2 [Source:MGI Symbol;Acc:MGI:3044182]	protein_coding
45	Cdkn1a	6.28282e-42	1.59371	0.419	0.25	1.50995e-37	ENSMUSG00000023067	cyclin-dependent kinase inhibitor 1A (P21) [Source:MGI Symbol;Acc:MGI:104556]	protein_coding
46	Tns3	1.41636e-56	1.59026	0.354	0.167	3.40394e-52	ENSMUSG00000020422	tensin 3 [Source:MGI Symbol;Acc:MGI:2443012]	protein_coding
47	Rbm4b	2.35054e-67	1.56899	0.247	0.078	5.64906e-63	ENSMUSG00000033760	RNA binding motif protein 4B [Source:MGI Symbol;Acc:MGI:1913954]	protein_coding
48	Nr3c1	4.94573e-54	1.56728	0.409	0.221	1.18861e-49	ENSMUSG00000024431	nuclear receptor subfamily 3, group C, member 1 [Source:MGI Symbol;Acc:MGI:95824]	protein_coding
49	Nkd2	2.66397e-93	1.56188	0.3	0.087	6.40233e-89	ENSMUSG00000021567	naked cuticle 2 [Source:MGI Symbol;Acc:MGI:1919543]	protein_coding
50	Ctbp2	4.34719e-71	1.55668	0.211	0.057	1.04476e-66	ENSMUSG00000030970	C-terminal binding protein 2 [Source:MGI Symbol;Acc:MGI:1201686]	protein_coding
51	Sdc4	5.59992e-26	1.5457	0.369	0.237	1.34583e-21	ENSMUSG00000017009	syndecan 4 [Source:MGI Symbol;Acc:MGI:1349164]	protein_coding
52	Jmjd1c	4.27608e-64	1.5399	0.455	0.238	1.02767e-59	ENSMUSG00000037876	jumonji domain containing 1C [Source:MGI Symbol;Acc:MGI:1918614]	protein_coding
53	Sdc1	2.04956e-96	1.52226	0.305	0.087	4.9257e-92	ENSMUSG00000020592	syndecan 1 [Source:MGI Symbol;Acc:MGI:1349162]	protein_coding
54	Angptl4	2.79904e-33	1.52188	0.386	0.243	6.72692e-29	ENSMUSG00000002289	angiopoietin-like 4 [Source:MGI Symbol;Acc:MGI:1888999]	protein_coding
55	Eif1a	5.66845e-43	1.46167	0.385	0.22	1.3623e-38	ENSMUSG00000057561	eukaryotic translation initiation factor 1A [Source:MGI Symbol;Acc:MGI:95298]	protein_coding
56	Sod2	8.04413e-49	1.45486	0.415	0.231	1.93325e-44	ENSMUSG00000006818	superoxide dismutase 2, mitochondrial [Source:MGI Symbol;Acc:MGI:98352]	protein_coding
57	Fgfr2	2.96347e-82	1.44483	0.241	0.065	7.1221e-78	ENSMUSG00000030849	fibroblast growth factor receptor 2 [Source:MGI Symbol;Acc:MGI:95523]	protein_coding
58	Tppp3	1.72663e-61	1.41526	0.499	0.271	4.1496e-57	ENSMUSG00000014846	tubulin polymerization-promoting protein family member 3 [Source:MGI Symbol;Acc:MGI:1915221]	protein_coding
59	Hspa1a	0.0306181	1.41042	0.327	0.355	1	ENSMUSG00000091971	heat shock protein 1A [Source:MGI Symbol;Acc:MGI:96244]	protein_coding
60	Pim1	3.36473e-36	1.3976	0.307	0.161	8.08645e-32	ENSMUSG00000024014	proviral integration site 1 [Source:MGI Symbol;Acc:MGI:97584]	protein_coding
61	Ptma	1.06605e-74	1.39445	0.614	0.392	2.56203e-70	ENSMUSG00000026238	prothymosin alpha [Source:MGI Symbol;Acc:MGI:97803]	protein_coding
62	Ssbp2	7.04441e-62	1.39039	0.305	0.118	1.69298e-57	ENSMUSG00000003992	single-stranded DNA binding protein 2 [Source:MGI Symbol;Acc:MGI:1914220]	protein_coding
63	Mrps6	9.28217e-41	1.38802	0.23	0.095	2.23078e-36	ENSMUSG00000039680	mitochondrial ribosomal protein S6 [Source:MGI Symbol;Acc:MGI:2153111]	protein_coding
64	Cfl1	2.42068e-95	1.38608	0.704	0.461	5.81762e-91	ENSMUSG00000056201	cofilin 1, non-muscle [Source:MGI Symbol;Acc:MGI:101757]	protein_coding
65	Klf9	1.17449e-52	1.37412	0.538	0.355	2.82264e-48	ENSMUSG00000033863	Kruppel-like factor 9 [Source:MGI Symbol;Acc:MGI:1333856]	protein_coding
66	Tmem176b	3.13685e-62	1.365	0.359	0.151	7.53878e-58	ENSMUSG00000029810	transmembrane protein 176B [Source:MGI Symbol;Acc:MGI:1916348]	protein_coding
67	Errfi1	1.96539e-34	1.35452	0.438	0.279	4.72342e-30	ENSMUSG00000028967	ERBB receptor feedback inhibitor 1 [Source:MGI Symbol;Acc:MGI:1921405]	protein_coding
68	Trib1	3.48926e-48	1.35193	0.294	0.125	8.38575e-44	ENSMUSG00000032501	tribbles pseudokinase 1 [Source:MGI Symbol;Acc:MGI:2443397]	protein_coding
69	Ngfrap1	1.28893e-47	1.3484	0.339	0.167	3.09769e-43	NA	NA	NA
70	Slc3a2	7.15746e-47	1.34723	0.462	0.284	1.72015e-42	ENSMUSG00000010095	solute carrier family 3 (activators of dibasic and neutral amino acid transport), member 2 [Source:MGI Symbol;Acc:MGI:96955]	protein_coding
71	Btg1	4.1641e-60	1.3334	0.491	0.269	1.00076e-55	ENSMUSG00000036478	BTG anti-proliferation factor 1 [Source:MGI Symbol;Acc:MGI:88215]	protein_coding
72	Ifitm1	2.78181e-56	1.33276	0.331	0.139	6.68551e-52	ENSMUSG00000025491	interferon induced transmembrane protein 1 [Source:MGI Symbol;Acc:MGI:1915963]	protein_coding
73	Dek	1.11705e-37	1.33252	0.38	0.226	2.68462e-33	ENSMUSG00000021377	DEK proto-oncogene (DNA binding) [Source:MGI Symbol;Acc:MGI:1926209]	protein_coding
74	Snhg1	3.72133e-39	1.32747	0.378	0.218	8.94347e-35	ENSMUSG00000108414	small nucleolar RNA host gene 1 [Source:MGI Symbol;Acc:MGI:3763743]	lncRNA
75	4930523C07Rik	1.53673e-21	1.30774	0.242	0.139	3.69322e-17	ENSMUSG00000090394	RIKEN cDNA 4930523C07 gene [Source:MGI Symbol;Acc:MGI:1914897]	protein_coding
76	Gadd45b	4.3024e-71	1.30175	0.651	0.417	1.034e-66	ENSMUSG00000015312	growth arrest and DNA-damage-inducible 45 beta [Source:MGI Symbol;Acc:MGI:107776]	protein_coding
77	Tra2b	1.68206e-43	1.29691	0.422	0.246	4.0425e-39	ENSMUSG00000022858	transformer 2 beta [Source:MGI Symbol;Acc:MGI:106016]	protein_coding
78	Ier2	6.84493e-66	1.28678	0.661	0.435	1.64504e-61	ENSMUSG00000053560	immediate early response 2 [Source:MGI Symbol;Acc:MGI:104815]	protein_coding
79	Btf3	4.71222e-32	1.28574	0.304	0.167	1.13249e-27	ENSMUSG00000021660	basic transcription factor 3 [Source:MGI Symbol;Acc:MGI:1202875]	protein_coding
80	Fosl2	5.00227e-37	1.27795	0.35	0.193	1.2022e-32	ENSMUSG00000029135	fos-like antigen 2 [Source:MGI Symbol;Acc:MGI:102858]	protein_coding
81	Zbtb7a	4.27341e-28	1.26857	0.351	0.221	1.02703e-23	ENSMUSG00000035011	zinc finger and BTB domain containing 7a [Source:MGI Symbol;Acc:MGI:1335091]	protein_coding
82	Nr4a1	1.55177e-33	1.26649	0.414	0.259	3.72936e-29	ENSMUSG00000023034	nuclear receptor subfamily 4, group A, member 1 [Source:MGI Symbol;Acc:MGI:1352454]	protein_coding
83	Exoc6b	6.93848e-35	1.26251	0.205	0.085	1.66752e-30	ENSMUSG00000033769	exocyst complex component 6B [Source:MGI Symbol;Acc:MGI:1923164]	protein_coding
84	Eif4a2	8.05113e-29	1.24608	0.315	0.182	1.93493e-24	ENSMUSG00000022884	eukaryotic translation initiation factor 4A2 [Source:MGI Symbol;Acc:MGI:106906]	protein_coding
85	Gem	6.9617e-50	1.23924	0.503	0.31	1.6731e-45	ENSMUSG00000028214	GTP binding protein (gene overexpressed in skeletal muscle) [Source:MGI Symbol;Acc:MGI:99844]	protein_coding
86	Trp53	1.81753e-33	1.23814	0.289	0.15	4.36806e-29	ENSMUSG00000059552	transformation related protein 53 [Source:MGI Symbol;Acc:MGI:98834]	protein_coding
87	Lamc3	1.26045e-37	1.23115	0.23	0.099	3.02924e-33	ENSMUSG00000026840	laminin gamma 3 [Source:MGI Symbol;Acc:MGI:1344394]	protein_coding
88	Cebpb	7.89814e-10	1.21813	0.221	0.151	1.89816e-05	ENSMUSG00000056501	CCAAT/enhancer binding protein (C/EBP), beta [Source:MGI Symbol;Acc:MGI:88373]	protein_coding
89	Ebf1	4.1199e-64	1.2181	0.573	0.349	9.90135e-60	ENSMUSG00000057098	early B cell factor 1 [Source:MGI Symbol;Acc:MGI:95275]	protein_coding
90	Midn	3.30334e-26	1.21587	0.247	0.13	7.93892e-22	ENSMUSG00000035621	midnolin [Source:MGI Symbol;Acc:MGI:1890222]	protein_coding
91	Pim3	6.01567e-34	1.2056	0.23	0.102	1.44574e-29	ENSMUSG00000035828	proviral integration site 3 [Source:MGI Symbol;Acc:MGI:1355297]	protein_coding
92	Pde4d	3.81321e-25	1.20083	0.26	0.142	9.1643e-21	ENSMUSG00000021699	phosphodiesterase 4D, cAMP specific [Source:MGI Symbol;Acc:MGI:99555]	protein_coding
93	Trim47	5.02859e-31	1.18757	0.218	0.099	1.20852e-26	ENSMUSG00000020773	tripartite motif-containing 47 [Source:MGI Symbol;Acc:MGI:1917374]	protein_coding
94	Ppia	9.6178e-22	1.18403	0.317	0.206	2.31145e-17	ENSMUSG00000071866	peptidylprolyl isomerase A [Source:MGI Symbol;Acc:MGI:97749]	protein_coding
95	Rbm39	1.43199e-85	1.16824	0.75	0.542	3.4415e-81	ENSMUSG00000027620	RNA binding motif protein 39 [Source:MGI Symbol;Acc:MGI:2157953]	protein_coding
96	Ptges	3.17442e-32	1.16291	0.206	0.088	7.62908e-28	ENSMUSG00000050737	prostaglandin E synthase [Source:MGI Symbol;Acc:MGI:1927593]	protein_coding
97	Litaf	1.34943e-24	1.15566	0.381	0.256	3.24309e-20	ENSMUSG00000022500	LPS-induced TN factor [Source:MGI Symbol;Acc:MGI:1929512]	protein_coding
98	Tnfrsf12a	3.08044e-25	1.15428	0.398	0.275	7.40323e-21	ENSMUSG00000023905	tumor necrosis factor receptor superfamily, member 12a [Source:MGI Symbol;Acc:MGI:1351484]	protein_coding
99	Eif4a1	1.74469e-31	1.13984	0.488	0.354	4.19301e-27	ENSMUSG00000059796	eukaryotic translation initiation factor 4A1 [Source:MGI Symbol;Acc:MGI:95303]	protein_coding
100	Jhdm1d	2.77305e-31	1.13024	0.216	0.096	6.66447e-27	NA	NA	NA
101	Uhrf2	1.08564e-27	1.12474	0.274	0.146	2.60911e-23	ENSMUSG00000024817	ubiquitin-like, containing PHD and RING finger domains 2 [Source:MGI Symbol;Acc:MGI:1923718]	protein_coding
102	Whsc1l1	6.75307e-30	1.12197	0.317	0.179	1.62296e-25	NA	NA	NA
103	Hspa8	5.02143e-20	1.10711	0.543	0.488	1.2068e-15	ENSMUSG00000015656	heat shock protein 8 [Source:MGI Symbol;Acc:MGI:105384]	protein_coding
104	Gldn	7.11758e-54	1.10437	0.233	0.078	1.71057e-49	ENSMUSG00000046167	gliomedin [Source:MGI Symbol;Acc:MGI:2388361]	protein_coding
105	Bcl10	5.21303e-18	1.10414	0.247	0.151	1.25285e-13	ENSMUSG00000028191	B cell leukemia/lymphoma 10 [Source:MGI Symbol;Acc:MGI:1337994]	protein_coding
106	Maff	3.36443e-25	1.10295	0.242	0.126	8.08573e-21	ENSMUSG00000042622	v-maf musculoaponeurotic fibrosarcoma oncogene family, protein F (avian) [Source:MGI Symbol;Acc:MGI:96910]	protein_coding
107	Rhob	1.92537e-23	1.09866	0.435	0.318	4.62725e-19	ENSMUSG00000054364	ras homolog family member B [Source:MGI Symbol;Acc:MGI:107949]	protein_coding
108	Luzp1	8.22508e-30	1.08746	0.396	0.258	1.97673e-25	ENSMUSG00000001089	leucine zipper protein 1 [Source:MGI Symbol;Acc:MGI:107629]	protein_coding
109	Oaz2	4.6774e-15	1.08556	0.221	0.138	1.12412e-10	ENSMUSG00000040652	ornithine decarboxylase antizyme 2 [Source:MGI Symbol;Acc:MGI:109492]	protein_coding
110	Shox2	4.00352e-22	1.08386	0.261	0.153	9.62165e-18	ENSMUSG00000027833	short stature homeobox 2 [Source:MGI Symbol;Acc:MGI:1201673]	protein_coding
111	Atf4	7.75175e-46	1.07592	0.59	0.425	1.86298e-41	ENSMUSG00000042406	activating transcription factor 4 [Source:MGI Symbol;Acc:MGI:88096]	protein_coding
112	Sqstm1	1.63768e-19	1.06012	0.34	0.232	3.93584e-15	ENSMUSG00000015837	sequestosome 1 [Source:MGI Symbol;Acc:MGI:107931]	protein_coding
113	Atp2b4	4.13092e-27	1.04924	0.32	0.192	9.92784e-23	ENSMUSG00000026463	ATPase, Ca++ transporting, plasma membrane 4 [Source:MGI Symbol;Acc:MGI:88111]	protein_coding
114	Tmem176a	4.69777e-49	1.04682	0.266	0.103	1.12902e-44	ENSMUSG00000023367	transmembrane protein 176A [Source:MGI Symbol;Acc:MGI:1913308]	protein_coding
115	Raly	8.28425e-24	1.0458	0.415	0.301	1.99095e-19	ENSMUSG00000027593	hnRNP-associated with lethal yellow [Source:MGI Symbol;Acc:MGI:97850]	protein_coding
116	Fdps	3.79939e-15	1.04407	0.22	0.136	9.13107e-11	ENSMUSG00000059743	farnesyl diphosphate synthetase [Source:MGI Symbol;Acc:MGI:104888]	protein_coding
117	Rsrc2	7.50755e-25	1.03228	0.39	0.269	1.80429e-20	ENSMUSG00000029422	arginine/serine-rich coiled-coil 2 [Source:MGI Symbol;Acc:MGI:1913489]	protein_coding
118	Ier5	2.15379e-21	1.03145	0.379	0.263	5.17619e-17	ENSMUSG00000056708	immediate early response 5 [Source:MGI Symbol;Acc:MGI:1337072]	protein_coding
119	Cacybp	7.92314e-21	1.02054	0.272	0.167	1.90417e-16	ENSMUSG00000014226	calcyclin binding protein [Source:MGI Symbol;Acc:MGI:1270839]	protein_coding
120	D4Wsu53e	1.11631e-39	1.01302	0.503	0.338	2.68283e-35	NA	NA	NA
121	Tshz2	8.28947e-17	1.00661	0.207	0.117	1.99221e-12	ENSMUSG00000047907	teashirt zinc finger family member 2 [Source:MGI Symbol;Acc:MGI:2153084]	protein_coding
122	Gpx4	4.53057e-14	1.00639	0.369	0.294	1.08883e-09	ENSMUSG00000075706	glutathione peroxidase 4 [Source:MGI Symbol;Acc:MGI:104767]	protein_coding
123	Ptges3	6.0308e-16	1.0061	0.248	0.159	1.44938e-11	ENSMUSG00000071072	prostaglandin E synthase 3 [Source:MGI Symbol;Acc:MGI:1929282]	protein_coding
124	Tubb6	2.90086e-10	1.00607	0.218	0.152	6.97163e-06	ENSMUSG00000001473	tubulin, beta 6 class V [Source:MGI Symbol;Acc:MGI:1915201]	protein_coding
125	Gpbp1	1.29538e-19	1.00269	0.263	0.159	3.11319e-15	ENSMUSG00000032745	GC-rich promoter binding protein 1 [Source:MGI Symbol;Acc:MGI:1920524]	protein_coding
