# Supplementary material for: Transcription-independent induction of rapid-onset senescence is integral to healing
Source: Nat Cell Biol. 2026 May 28;28(6):1281–99. doi: 10.1038/s41556-026-01948-2 (PMC13279267; doi:10.1038/s41556-026-01948-2)
Supplement: Supplementary file 6 — Supplementary Table 3. [file 41556_2026_1948_MOESM6_ESM.xlsx]

## Sheet: Smooth_muscle_cells_p21_high_cl
	gene	p_val	avg_log2FC	pct.1	pct.2	p_val_adj	gene_id	description	gene_biotype
1	Il6	4.89083e-68	4.01702	0.729	0.075	1.17541e-63	ENSMUSG00000025746	interleukin 6 [Source:MGI Symbol;Acc:MGI:96559]	protein_coding
2	Ccl2	2.08473e-43	3.39901	0.665	0.133	5.01023e-39	ENSMUSG00000035385	chemokine (C-C motif) ligand 2 [Source:MGI Symbol;Acc:MGI:98259]	protein_coding
3	Adamts4	3.3127e-31	3.02625	0.626	0.194	7.96141e-27	ENSMUSG00000006403	a disintegrin-like and metallopeptidase (reprolysin type) with thrombospondin type 1 motif, 4 [Source:MGI Symbol;Acc:MGI:1339949]	protein_coding
4	Cxcl1	7.83025e-59	2.86551	0.929	0.277	1.88184e-54	ENSMUSG00000029380	chemokine (C-X-C motif) ligand 1 [Source:MGI Symbol;Acc:MGI:108068]	protein_coding
5	Mt1	3.19445e-33	2.70319	0.8	0.368	7.67722e-29	ENSMUSG00000031765	metallothionein 1 [Source:MGI Symbol;Acc:MGI:97171]	protein_coding
6	Mt2	1.90351e-27	2.56078	0.619	0.228	4.5747e-23	ENSMUSG00000031762	metallothionein 2 [Source:MGI Symbol;Acc:MGI:97172]	protein_coding
7	Cxcl10	1.93061e-18	2.48346	0.297	0.048	4.63984e-14	ENSMUSG00000034855	chemokine (C-X-C motif) ligand 10 [Source:MGI Symbol;Acc:MGI:1352450]	protein_coding
8	Cxcl2	7.27763e-22	2.39993	0.432	0.095	1.74903e-17	ENSMUSG00000058427	chemokine (C-X-C motif) ligand 2 [Source:MGI Symbol;Acc:MGI:1340094]	protein_coding
9	Ccl11	2.49619e-26	2.38168	0.452	0.087	5.99909e-22	ENSMUSG00000020676	chemokine (C-C motif) ligand 11 [Source:MGI Symbol;Acc:MGI:103576]	protein_coding
10	Procr	1.02215e-24	2.32731	0.471	0.107	2.45654e-20	ENSMUSG00000027611	protein C receptor, endothelial [Source:MGI Symbol;Acc:MGI:104596]	protein_coding
11	Tnfaip3	1.75439e-22	2.31907	0.361	0.063	4.21632e-18	ENSMUSG00000019850	tumor necrosis factor, alpha-induced protein 3 [Source:MGI Symbol;Acc:MGI:1196377]	protein_coding
12	Ccl7	4.26201e-15	2.21779	0.31	0.069	1.02429e-10	ENSMUSG00000035373	chemokine (C-C motif) ligand 7 [Source:MGI Symbol;Acc:MGI:99512]	protein_coding
13	Hilpda	4.58398e-16	2.18051	0.329	0.079	1.10167e-11	ENSMUSG00000043421	hypoxia inducible lipid droplet associated [Source:MGI Symbol;Acc:MGI:1916823]	protein_coding
14	Apold1	3.43118e-28	2.09135	0.542	0.131	8.24615e-24	ENSMUSG00000090698	apolipoprotein L domain containing 1 [Source:MGI Symbol;Acc:MGI:2685921]	protein_coding
15	Crem	1.33194e-17	1.98459	0.297	0.055	3.20106e-13	ENSMUSG00000063889	cAMP responsive element modulator [Source:MGI Symbol;Acc:MGI:88495]	protein_coding
16	Rab20	8.2768e-22	1.95682	0.252	0.02	1.98916e-17	ENSMUSG00000031504	RAB20, member RAS oncogene family [Source:MGI Symbol;Acc:MGI:102789]	protein_coding
17	Akap12	4.20664e-22	1.91543	0.477	0.127	1.01098e-17	ENSMUSG00000038587	A kinase (PRKA) anchor protein (gravin) 12 [Source:MGI Symbol;Acc:MGI:1932576]	protein_coding
18	Tnfaip6	7.10048e-15	1.90367	0.361	0.103	1.70646e-10	ENSMUSG00000053475	tumor necrosis factor alpha induced protein 6 [Source:MGI Symbol;Acc:MGI:1195266]	protein_coding
19	Phlda1	6.15956e-31	1.81014	0.806	0.335	1.48033e-26	ENSMUSG00000020205	pleckstrin homology like domain, family A, member 1 [Source:MGI Symbol;Acc:MGI:1096880]	protein_coding
20	Nfkbia	6.69079e-19	1.78717	0.535	0.19	1.608e-14	ENSMUSG00000021025	nuclear factor of kappa light polypeptide gene enhancer in B cells inhibitor, alpha [Source:MGI Symbol;Acc:MGI:104741]	protein_coding
21	Marcksl1	1.26753e-13	1.76176	0.361	0.117	3.04626e-09	ENSMUSG00000047945	MARCKS-like 1 [Source:MGI Symbol;Acc:MGI:97143]	protein_coding
22	Rgs16	1.83364e-21	1.74429	0.568	0.192	4.4068e-17	ENSMUSG00000026475	regulator of G-protein signaling 16 [Source:MGI Symbol;Acc:MGI:108407]	protein_coding
23	Il17ra	6.83817e-14	1.72	0.239	0.044	1.64342e-09	ENSMUSG00000002897	interleukin 17 receptor A [Source:MGI Symbol;Acc:MGI:107399]	protein_coding
24	Nfkb1	4.41581e-14	1.70137	0.342	0.101	1.06125e-09	ENSMUSG00000028163	nuclear factor of kappa light polypeptide gene enhancer in B cells 1, p105 [Source:MGI Symbol;Acc:MGI:97312]	protein_coding
25	Ugdh	4.96834e-12	1.63626	0.245	0.057	1.19404e-07	ENSMUSG00000029201	UDP-glucose dehydrogenase [Source:MGI Symbol;Acc:MGI:1306785]	protein_coding
26	Dnajb1	1.36495e-17	1.62436	0.606	0.265	3.28037e-13	ENSMUSG00000005483	DnaJ heat shock protein family (Hsp40) member B1 [Source:MGI Symbol;Acc:MGI:1931874]	protein_coding
27	Thbs1	3.44943e-19	1.61853	0.484	0.143	8.29002e-15	ENSMUSG00000040152	thrombospondin 1 [Source:MGI Symbol;Acc:MGI:98737]	protein_coding
28	Adamts9	2.38348e-14	1.61484	0.348	0.101	5.72821e-10	ENSMUSG00000030022	a disintegrin-like and metallopeptidase (reprolysin type) with thrombospondin type 1 motif, 9 [Source:MGI Symbol;Acc:MGI:1916320]	protein_coding
29	Junb	1.12191e-08	1.60289	0.432	0.232	0.000269628	ENSMUSG00000052837	jun B proto-oncogene [Source:MGI Symbol;Acc:MGI:96647]	protein_coding
30	Pqlc1	2.4563e-10	1.59512	0.258	0.079	5.90322e-06	NA	NA	NA
31	Maff	1.66044e-12	1.55249	0.335	0.107	3.99053e-08	ENSMUSG00000042622	v-maf musculoaponeurotic fibrosarcoma oncogene family, protein F (avian) [Source:MGI Symbol;Acc:MGI:96910]	protein_coding
32	Sat1	2.87564e-11	1.49518	0.432	0.192	6.91101e-07	ENSMUSG00000025283	spermidine/spermine N1-acetyl transferase 1 [Source:MGI Symbol;Acc:MGI:98233]	protein_coding
33	Cdkn1a	4.22691e-17	1.49516	0.6	0.279	1.01585e-12	ENSMUSG00000023067	cyclin-dependent kinase inhibitor 1A (P21) [Source:MGI Symbol;Acc:MGI:104556]	protein_coding
34	Ccnl1	5.68997e-19	1.49055	0.645	0.335	1.36747e-14	ENSMUSG00000027829	cyclin L1 [Source:MGI Symbol;Acc:MGI:1922664]	protein_coding
35	Sema4c	4.37707e-12	1.48963	0.29	0.085	1.05194e-07	ENSMUSG00000026121	sema domain, immunoglobulin domain (Ig), transmembrane domain (TM) and short cytoplasmic domain, (semaphorin) 4C [Source:MGI Symbol;Acc:MGI:109252]	protein_coding
36	Ifrd1	9.40965e-17	1.47672	0.561	0.248	2.26142e-12	ENSMUSG00000001627	interferon-related developmental regulator 1 [Source:MGI Symbol;Acc:MGI:1316717]	protein_coding
37	Spry2	4.12805e-10	1.46397	0.252	0.071	9.92094e-06	ENSMUSG00000022114	sprouty RTK signaling antagonist 2 [Source:MGI Symbol;Acc:MGI:1345138]	protein_coding
38	Tiparp	4.024e-12	1.4534	0.439	0.194	9.67088e-08	ENSMUSG00000034640	TCDD-inducible poly(ADP-ribose) polymerase [Source:MGI Symbol;Acc:MGI:2159210]	protein_coding
39	Ifitm1	8.65801e-17	1.45282	0.497	0.162	2.08078e-12	ENSMUSG00000025491	interferon induced transmembrane protein 1 [Source:MGI Symbol;Acc:MGI:1915963]	protein_coding
40	Kcne4	3.53136e-12	1.44336	0.387	0.141	8.48691e-08	ENSMUSG00000047330	potassium voltage-gated channel, Isk-related subfamily, gene 4 [Source:MGI Symbol;Acc:MGI:1891125]	protein_coding
41	Prkca	1.38291e-08	1.43607	0.239	0.079	0.000332356	ENSMUSG00000050965	protein kinase C, alpha [Source:MGI Symbol;Acc:MGI:97595]	protein_coding
42	Adamts1	6.27382e-18	1.43543	0.684	0.349	1.50779e-13	ENSMUSG00000022893	a disintegrin-like and metallopeptidase (reprolysin type) with thrombospondin type 1 motif, 1 [Source:MGI Symbol;Acc:MGI:109249]	protein_coding
43	Trib1	1.02148e-08	1.3883	0.284	0.103	0.000245493	ENSMUSG00000032501	tribbles pseudokinase 1 [Source:MGI Symbol;Acc:MGI:2443397]	protein_coding
44	Il1r1	1.56782e-11	1.36683	0.348	0.119	3.76794e-07	ENSMUSG00000026072	interleukin 1 receptor, type I [Source:MGI Symbol;Acc:MGI:96545]	protein_coding
45	H2-Q4	3.16872e-11	1.35488	0.206	0.04	7.61538e-07	ENSMUSG00000035929	histocompatibility 2, Q region locus 4 [Source:MGI Symbol;Acc:MGI:95933]	protein_coding
46	Sdc1	1.62552e-09	1.34875	0.381	0.164	3.90662e-05	ENSMUSG00000020592	syndecan 1 [Source:MGI Symbol;Acc:MGI:1349162]	protein_coding
47	Fosl2	5.89176e-15	1.34277	0.568	0.281	1.41597e-10	ENSMUSG00000029135	fos-like antigen 2 [Source:MGI Symbol;Acc:MGI:102858]	protein_coding
48	Gem	6.52308e-16	1.32362	0.645	0.345	1.56769e-11	ENSMUSG00000028214	GTP binding protein (gene overexpressed in skeletal muscle) [Source:MGI Symbol;Acc:MGI:99844]	protein_coding
49	Icam1	7.06412e-10	1.31853	0.29	0.097	1.69772e-05	ENSMUSG00000037405	intercellular adhesion molecule 1 [Source:MGI Symbol;Acc:MGI:96392]	protein_coding
50	Cebpb	2.70381e-09	1.30834	0.297	0.107	6.49808e-05	ENSMUSG00000056501	CCAAT/enhancer binding protein (C/EBP), beta [Source:MGI Symbol;Acc:MGI:88373]	protein_coding
51	S1pr3	2.3925e-08	1.3002	0.335	0.145	0.00057499	ENSMUSG00000067586	sphingosine-1-phosphate receptor 3 [Source:MGI Symbol;Acc:MGI:1339365]	protein_coding
52	Cry2	5.41826e-09	1.24771	0.265	0.089	0.000130217	ENSMUSG00000068742	cryptochrome 2 (photolyase-like) [Source:MGI Symbol;Acc:MGI:1270859]	protein_coding
53	Osmr	2.02078e-10	1.24281	0.303	0.101	4.85653e-06	ENSMUSG00000022146	oncostatin M receptor [Source:MGI Symbol;Acc:MGI:1330819]	protein_coding
54	Runx1	1.55856e-07	1.22148	0.232	0.081	0.00374569	ENSMUSG00000022952	runt related transcription factor 1 [Source:MGI Symbol;Acc:MGI:99852]	protein_coding
55	Kdm6b	2.62185e-10	1.21943	0.471	0.232	6.30109e-06	ENSMUSG00000018476	KDM1 lysine (K)-specific demethylase 6B [Source:MGI Symbol;Acc:MGI:2448492]	protein_coding
56	Gdf15	5.31789e-11	1.20718	0.277	0.075	1.27805e-06	ENSMUSG00000038508	growth differentiation factor 15 [Source:MGI Symbol;Acc:MGI:1346047]	protein_coding
57	Crispld2	6.14516e-10	1.19162	0.51	0.259	1.47687e-05	ENSMUSG00000031825	cysteine-rich secretory protein LCCL domain containing 2 [Source:MGI Symbol;Acc:MGI:1926142]	protein_coding
58	Nnmt	5.12519e-11	1.19146	0.297	0.087	1.23174e-06	ENSMUSG00000032271	nicotinamide N-methyltransferase [Source:MGI Symbol;Acc:MGI:1099443]	protein_coding
59	Pde4b	3.79618e-05	1.18775	0.232	0.113	0.912336	ENSMUSG00000028525	phosphodiesterase 4B, cAMP specific [Source:MGI Symbol;Acc:MGI:99557]	protein_coding
60	Flt1	1.32327e-07	1.15753	0.213	0.067	0.00318023	ENSMUSG00000029648	FMS-like tyrosine kinase 1 [Source:MGI Symbol;Acc:MGI:95558]	protein_coding
61	Metrnl	2.50226e-08	1.15488	0.213	0.063	0.000601369	ENSMUSG00000039208	meteorin, glial cell differentiation regulator-like [Source:MGI Symbol;Acc:MGI:2384806]	protein_coding
62	Zfp36l1	4.06821e-12	1.14582	0.639	0.386	9.77712e-08	ENSMUSG00000021127	zinc finger protein 36, C3H type-like 1 [Source:MGI Symbol;Acc:MGI:107946]	protein_coding
63	Colec11	2.8452e-12	1.13505	0.31	0.083	6.83788e-08	ENSMUSG00000036655	collectin sub-family member 11 [Source:MGI Symbol;Acc:MGI:1918943]	protein_coding
64	Ftl1	1.83235e-05	1.13402	0.245	0.113	0.440368	ENSMUSG00000050708	ferritin light polypeptide 1 [Source:MGI Symbol;Acc:MGI:95589]	protein_coding
65	Gadd45b	1.35231e-13	1.13289	0.755	0.556	3.25e-09	ENSMUSG00000015312	growth arrest and DNA-damage-inducible 45 beta [Source:MGI Symbol;Acc:MGI:107776]	protein_coding
66	Gpx3	5.11206e-14	1.12153	0.471	0.162	1.22858e-09	ENSMUSG00000018339	glutathione peroxidase 3 [Source:MGI Symbol;Acc:MGI:105102]	protein_coding
67	Fam107b	9.45043e-11	1.10733	0.316	0.101	2.27122e-06	ENSMUSG00000026655	family with sequence similarity 107, member B [Source:MGI Symbol;Acc:MGI:1913790]	protein_coding
68	Bcl10	5.34186e-07	1.10327	0.265	0.111	0.0128381	ENSMUSG00000028191	B cell leukemia/lymphoma 10 [Source:MGI Symbol;Acc:MGI:1337994]	protein_coding
69	Emp1	5.3078e-06	1.10225	0.239	0.101	0.127562	ENSMUSG00000030208	epithelial membrane protein 1 [Source:MGI Symbol;Acc:MGI:107941]	protein_coding
70	Sash1	4.12777e-10	1.09996	0.348	0.127	9.92027e-06	ENSMUSG00000015305	SAM and SH3 domain containing 1 [Source:MGI Symbol;Acc:MGI:1917347]	protein_coding
71	Tmed5	3.31806e-07	1.09758	0.258	0.103	0.0079743	ENSMUSG00000063406	transmembrane p24 trafficking protein 5 [Source:MGI Symbol;Acc:MGI:1921586]	protein_coding
72	Meg3	1.25591e-17	1.09546	0.794	0.408	3.01834e-13	ENSMUSG00000021268	maternally expressed 3 [Source:MGI Symbol;Acc:MGI:1202886]	lncRNA
73	Tob2	3.85012e-08	1.09201	0.413	0.222	0.0009253	ENSMUSG00000048546	transducer of ERBB2, 2 [Source:MGI Symbol;Acc:MGI:1888525]	protein_coding
74	Ubb	0.0484279	1.08945	0.265	0.214	1	ENSMUSG00000019505	ubiquitin B [Source:MGI Symbol;Acc:MGI:98888]	protein_coding
75	Adra2a	4.56767e-08	1.08561	0.226	0.071	0.00109775	ENSMUSG00000033717	adrenergic receptor, alpha 2a [Source:MGI Symbol;Acc:MGI:87934]	protein_coding
76	Nr4a2	7.71581e-09	1.06921	0.329	0.133	0.000185434	ENSMUSG00000026826	nuclear receptor subfamily 4, group A, member 2 [Source:MGI Symbol;Acc:MGI:1352456]	protein_coding
77	Gm13889	6.99153e-13	1.06602	0.735	0.537	1.68027e-08	ENSMUSG00000087006	predicted gene 13889 [Source:MGI Symbol;Acc:MGI:3652053]	protein_coding
78	Ppp1r2	5.08285e-07	1.05411	0.458	0.293	0.0122156	ENSMUSG00000047714	protein phosphatase 1, regulatory inhibitor subunit 2 [Source:MGI Symbol;Acc:MGI:1914099]	protein_coding
79	Smad7	1.34189e-07	1.04502	0.206	0.065	0.00322498	ENSMUSG00000025880	SMAD family member 7 [Source:MGI Symbol;Acc:MGI:1100518]	protein_coding
80	Nr4a1	6.96389e-07	1.04077	0.568	0.414	0.0167363	ENSMUSG00000023034	nuclear receptor subfamily 4, group A, member 1 [Source:MGI Symbol;Acc:MGI:1352454]	protein_coding
81	Slc3a2	9.91523e-07	1.03929	0.406	0.24	0.0238293	ENSMUSG00000010095	solute carrier family 3 (activators of dibasic and neutral amino acid transport), member 2 [Source:MGI Symbol;Acc:MGI:96955]	protein_coding
82	Bhlhe40	3.20624e-07	1.03728	0.271	0.109	0.00770556	ENSMUSG00000030103	basic helix-loop-helix family, member e40 [Source:MGI Symbol;Acc:MGI:1097714]	protein_coding
83	Rora	8.82556e-08	1.03408	0.348	0.16	0.00212105	ENSMUSG00000032238	RAR-related orphan receptor alpha [Source:MGI Symbol;Acc:MGI:104661]	protein_coding
84	H2-D1	2.27261e-09	1.02563	0.587	0.366	5.46177e-05	ENSMUSG00000073411	histocompatibility 2, D region locus 1 [Source:MGI Symbol;Acc:MGI:95896]	protein_coding
85	Tmem176a	1.37156e-10	1.01431	0.419	0.172	3.29627e-06	ENSMUSG00000023367	transmembrane protein 176A [Source:MGI Symbol;Acc:MGI:1913308]	protein_coding
86	Pdlim1	2.06406e-07	1.01196	0.31	0.135	0.00496054	ENSMUSG00000055044	PDZ and LIM domain 1 (elfin) [Source:MGI Symbol;Acc:MGI:1860611]	protein_coding
87	Lmna	6.76595e-08	1.01026	0.606	0.434	0.00162606	ENSMUSG00000028063	lamin A [Source:MGI Symbol;Acc:MGI:96794]	protein_coding
88	Zfp703	6.90982e-08	1.01018	0.406	0.202	0.00166064	ENSMUSG00000085795	zinc finger protein 703 [Source:MGI Symbol;Acc:MGI:2662729]	protein_coding
89	Rrad	4.96797e-05	1.00687	0.445	0.301	1	ENSMUSG00000031880	Ras-related associated with diabetes [Source:MGI Symbol;Acc:MGI:1930943]	protein_coding
