# Supplementary material for: Transcription-independent induction of rapid-onset senescence is integral to healing
Source: Nat Cell Biol. 2026 May 28;28(6):1281–99. doi: 10.1038/s41556-026-01948-2 (PMC13279267; doi:10.1038/s41556-026-01948-2)
Supplement: Supplementary file 7 — Supplementary Table 4. [file 41556_2026_1948_MOESM7_ESM.xlsx]

## Sheet: Overview
Report overview
Question and analysis rationale
The aim of the experiment is to identify p21 mRNA protein binding partners that inhibit the translation of the pre- existing p21 mRNA in the homeostatic skin or protein binding partners that initiate its translation upon skin in- jury. To identify these p21 mRNA binding partners a protein pull down with a probe against the p21 mRNA in a control pig skin, pig skin injured with a biopsy punch (1.5h…
Results
The signal in QC runs was rather low but quite consistent. Because quantification for such low levels is difficult using the UV signal, 50 % were injected for all samples. More than 1100 proteins were identified and 786 quantified (passing "valid" settings). The data show some peculiarities that are difficult to explain. The contamination with human keratins appears to be high. Although some over…
Tabs in this report
Overview	The current tab summarizing the results.
Protein LFQ	Table of relative protein quantification results using label-free mass spectrometry
Plots	Quality control plots and other plots including comments
Info	A short description of the recorded raw data, analysis steps, and a glossary containing column descriptions

## Sheet: Protein LFQ
Blue: endogenously biotinylated proteins										Quality filter		ctrl_p21 / ctrl_LacZ		DN_p21 / DN_LacZ		MN_p21 / MN_LacZ		Quantitative events						Mean LFQ intensity [log2]						iBAQ intensity [log2]						Intensity [log2]						Spectral count
Representative protein	Gene name	Protein name	Leading proteins	Fasta header	Molecular weight [kDa]	Total peptides	Sequence coverage	Protein Probability	Spectral count Combined	Valid	Potential contaminant	Ratio [log2]	Average expression	Ratio [log2]	Average expression	Ratio [log2]	Average expression	DN_LacZ	DN_p21	MN_LacZ	MN_p21	ctrl_LacZ	ctrl_p21	DN_LacZ	DN_p21	MN_LacZ	MN_p21	ctrl_LacZ	ctrl_p21	DN_LacZ	DN_p21	MN_LacZ	MN_p21	ctrl_LacZ	ctrl_p21	DN_LacZ	DN_p21	MN_LacZ	MN_p21	ctrl_LacZ	ctrl_p21	DN_LacZ	DN_p21	MN_LacZ	MN_p21	ctrl_LacZ	ctrl_p21	Protein	Protein ID
contam_P04264	KRT1	Keratin, type II cytoskeletal 1	contam_P04264	sp|contam_P04264|K2C1_HUMAN Keratin, type II cytoskeletal 1 OS=Homo sapiens GN=KRT1 PE=1 SV=6	66	73	79	1	3886	FALSE	TRUE	-0.767607	38.6871	-0.0367021	38.3292	-1.57461	38.3568	1	1	1	1	1	1	38.3476	38.3109	39.1441	37.5695	39.0709	38.3033	37.3197	37.7774	38.6139	37.3962	38.3733	38.3292	37.8126	38.2621	39.1765	37.9735	38.6813	38.8402	577	571	826	540	659	713	sp|contam_P04264|K2C1_HUMAN	contam_P04264
contam_P35527	KRT9	Keratin, type I cytoskeletal 9	contam_P35527	sp|contam_P35527|K1C9_HUMAN Keratin, type I cytoskeletal 9 OS=Homo sapiens GN=KRT9 PE=1 SV=3	62.03	42	67.9	1	2902	FALSE	TRUE	-0.314386	37.4157	-0.0784936	37.2545	-1.13648	37.0299	1	1	1	1	1	1	37.2938	37.2153	37.5981	36.4616	37.5729	37.2585	36.5196	36.9355	37.3217	36.5421	37.1291	37.5382	36.7588	37.1665	37.6305	36.8656	37.1834	37.7955	410	445	530	437	506	574	sp|contam_P35527|K1C9_HUMAN	contam_P35527
contam_P35908	KRT2	Keratin, type II cytoskeletal 2 epidermal	contam_P35908	sp|contam_P35908|K22E_HUMAN Keratin, type II cytoskeletal 2 epidermal OS=Homo sapiens GN=KRT2 PE=1 SV=2	65.39	72	89.2	1	2554	FALSE	TRUE	-1.59951	36.8091	0.101718	36.6487	-1.04345	36.8651	1	1	1	1	1	1	36.5978	36.6995	37.3868	36.3434	37.6088	36.0093	35.2021	35.7982	36.4889	35.8023	36.5435	35.6675	36.0628	36.6507	37.4192	36.7474	37.2193	36.5463	330	386	572	439	456	371	sp|contam_P35908|K22E_HUMAN	contam_P35908
contam_P13645	KRT10	Keratin, type I cytoskeletal 10	contam_P13645	sp|contam_P13645|K1C10_HUMAN Keratin, type I cytoskeletal 10 OS=Homo sapiens GN=KRT10 PE=1 SV=6	58.79	46	65.4	1	1908	FALSE	TRUE	-0.584118	38.1895	-0.108329	37.7416	-2.00417	38.0864	1	1	1	1	1	1	37.7958	37.6875	39.0885	37.0843	38.4816	37.8974	37.0216	37.4077	38.812	37.1647	38.0378	38.1771	37.2608	37.6387	39.1209	37.4883	38.092	38.4344	297	260	430	291	310	320	sp|contam_P13645|K1C10_HUMAN	contam_P13645
P00761		Trypsin	P00761;contam_P00761;A0A287B5W2	sp|P00761|TRYP_PIG Trypsin OS=Sus scrofa OX=9823 PE=1 SV=1	24.39	11	54.5	1	1221	TRUE	FALSE	1.14691	36.9209	-0.557202	37.0356	-1.95167	37.8761	1	1	1	1	1	1	37.3142	36.757	38.8519	36.9003	36.3475	37.4944	37.781	37.7182	39.8165	38.2217	37.1447	39.0151	36.7792	36.7082	38.8843	37.3043	35.9579	38.0314	176	213	218	210	201	203	sp|P00761|TRYP_PIG	P00761
contam_P13647	KRT5	Keratin, type II cytoskeletal 5	contam_P13647	sp|contam_P13647|K2C5_HUMAN Keratin, type II cytoskeletal 5 OS=Homo sapiens GN=KRT5 PE=1 SV=3	62.34	57	48.3	1	771	FALSE	TRUE	-0.261712	34.6655	-0.034166	34.3829	-2.00211	34.3912	1	1	1	1	1	1	34.4	34.3658	35.3923	33.3902	34.7963	34.5346	33.372	33.8322	34.8621	33.2169	34.0988	34.5605	33.8649	34.317	35.4247	33.7942	34.4068	35.0716	116	120	162	92	139	142	sp|contam_P13647|K2C5_HUMAN	contam_P13647
contam_P08779	KRT16	Keratin, type I cytoskeletal 16	contam_P08779	sp|contam_P08779|K1C16_HUMAN Keratin, type I cytoskeletal 16 OS=Homo sapiens GN=KRT16 PE=1 SV=4	51.24	43	66.8	1	743	FALSE	TRUE	0.935965	34.3118	0.062456	34.3423	-3.41951	33.8138	1	1	1	1	1	1	34.3111	34.3735	35.5235	32.104	33.8439	34.7798	33.3794	33.9362	35.0895	32.0269	33.2425	34.9019	33.776	34.3248	35.5559	32.508	33.4543	35.3168	110	132	164	76	105	156	sp|contam_P08779|K1C16_HUMAN	contam_P08779
F1RW75	DSP	Desmoplakin	F1RW75	tr|F1RW75|F1RW75_PIG Desmoplakin OS=Sus scrofa OX=9823 GN=DSP PE=1 SV=3	331.41	94	29.9	1	706	TRUE	FALSE	-0.0298807	32.0586	-0.0314622	31.7859	-2.40033	31.7556	1	1	1	1	1	1	31.8016	31.7702	32.9558	30.5555	32.0735	32.0437	28.3792	28.8421	30.0311	27.9876	28.9815	29.675	31.2666	31.7214	32.9882	30.9595	31.684	32.5807	94	121	153	90	101	147	tr|F1RW75|F1RW75_PIG	F1RW75
contam_P02533	KRT14	Keratin, type I cytoskeletal 14	contam_P02533	sp|contam_P02533|K1C14_HUMAN Keratin, type I cytoskeletal 14 OS=Homo sapiens GN=KRT14 PE=1 SV=4	51.53	44	48.3	1	697	FALSE	TRUE	-0.0792759	33.4702	0.427895	33.195	-2.29652	33.1036	1	1	1	1	1	1	32.981	33.4089	34.2519	31.9553	33.5099	33.4306	32.0493	32.9716	33.8179	31.8782	32.9085	33.5527	32.446	33.3602	34.2843	32.3593	33.1203	33.9676	97	114	157	80	104	145	sp|contam_P02533|K1C14_HUMAN	contam_P02533
contam_P04259	KRT6B	Keratin, type II cytoskeletal 6B	contam_P04259	sp|contam_P04259|K2C6B_HUMAN Keratin, type II cytoskeletal 6B OS=Homo sapiens GN=KRT6B PE=1 SV=5	60.03	56	56.9	1	678	FALSE	TRUE	0.42346	34.2498	0.0808351	34.036	-3.28326	33.6398	1	1	1	1	1	1	33.9955	34.0764	35.2814	31.9981	34.0381	34.4615	33.0149	33.5901	34.7985	31.8721	33.3878	34.5347	33.4605	34.0276	35.3138	32.4021	33.6485	34.9985	100	117	152	75	93	141	sp|contam_P04259|K2C6B_HUMAN	contam_P04259
A0A286ZVG7	COL6A3	Collagen type VI alpha 3 chain	A0A286ZVG7	tr|A0A286ZVG7|A0A286ZVG7_PIG Collagen type VI alpha 3 chain OS=Sus scrofa OX=9823 GN=COL6A3 PE=1 SV=2	316.45	81	31.4	1	573	TRUE	FALSE	0.538011	30.4395	0.165968	30.952	0.697323	30.6303	1	1	1	1	1	1	30.869	31.035	30.2817	30.979	30.1705	30.7085	27.4915	28.1519	27.4019	28.4561	27.1233	28.3848	30.334	30.9862	30.3141	31.383	29.7809	31.2455	91	101	85	120	59	117	tr|A0A286ZVG7|A0A286ZVG7_PIG	A0A286ZVG7
contam_Q5D862	FLG2	Filaggrin-2	contam_Q5D862	sp|contam_Q5D862|FILA2_HUMAN Filaggrin-2 OS=Homo sapiens GN=FLG2 PE=1 SV=1	247.93	62	41.2	1	562	FALSE	TRUE	-0.361271	31.1634	0.105333	31.1661	-2.1613	31.6527	1	1	1	1	1	1	31.1134	31.2188	32.7334	30.5721	31.344	30.9827	28.8302	29.43	30.9479	29.1435	29.3912	29.7534	30.5784	31.17	32.7658	30.9761	30.9544	31.5197	74	86	148	73	83	98	sp|contam_Q5D862|FILA2_HUMAN	contam_Q5D862
P0DTA4	PCCA	Propionyl-CoA carboxylase alpha chain, mitochondrial	P0DTA4	sp|P0DTA4|PCCA_PIG Propionyl-CoA carboxylase alpha chain, mitochondrial OS=Sus scrofa OX=9823 GN=PCCA PE=1 SV=1	80.13	35	49.3	1	503	TRUE	FALSE	4.63166	29.925	-0.379528	32.8387	0.0678233	32.9684	1	1	1	1	1	1	33.0285	32.6489	32.9345	33.0023	27.6092	32.2409	31.5285	31.6433	31.9322	32.357	26.4396	31.7947	32.4934	32.6001	32.9669	33.4063	27.2196	32.7778	91	86	102	126	15	83	sp|P0DTA4|PCCA_PIG	P0DTA4
contam_P15636		Protease 1	contam_P15636	sp|contam_P15636|API_ACHLY Protease 1 OS=Achromobacter lyticus PE=1 SV=1	68.08	13	26.8	1	490	FALSE	TRUE	-0.754725	35.705	0.286256	35.6008	-0.318393	35.6119	1	1	1	1	1	1	35.4577	35.744	35.7711	35.4528	36.0824	35.3277	34.799	35.5797	35.6102	35.6487	35.7541	35.7228	34.9227	35.6952	35.8035	35.8568	35.6928	35.8647	74	84	96	77	75	84	sp|contam_P15636|API_ACHLY	contam_P15636
I3LGC2	RRBP1	Ribosome binding protein 1	I3LGC2	tr|I3LGC2|I3LGC2_PIG Ribosome binding protein 1 OS=Sus scrofa OX=9823 GN=RRBP1 PE=4 SV=3	157.27	58	37.2	1	460	TRUE	FALSE	-0.0689051	30.6953	-0.15863	30.8115	-0.212764	30.6311	1	1	1	1	1	1	30.8908	30.7322	30.7375	30.5248	30.7297	30.6608	28.1028	28.4386	28.4473	28.5914	28.2721	28.9267	30.3557	30.6834	30.7699	30.9288	30.3402	31.1978	70	73	78	84	80	75	tr|I3LGC2|I3LGC2_PIG	I3LGC2
A0A8W4F6F0	PC	Pyruvate carboxylase	A0A8W4F6F0	tr|A0A8W4F6F0|A0A8W4F6F0_PIG Pyruvate carboxylase OS=Sus scrofa OX=9823 GN=PC PE=1 SV=1	127.16	41	48.3	1	350	TRUE	FALSE	4.35975	27.8877	0.156406	31.5327	0.672118	30.2384	1	1	1	1	1	1	31.4545	31.6109	29.9023	30.5744	25.7078	30.0676	29.5734	30.2242	28.519	29.548	24.1571	29.2403	30.9195	31.5621	29.9347	30.9784	25.3183	30.6046	73	86	46	78	8	59	tr|A0A8W4F6F0|A0A8W4F6F0_PIG	A0A8W4F6F0
contam_P20930	FLG	Filaggrin	contam_P20930	sp|contam_P20930|FILA_HUMAN Filaggrin OS=Homo sapiens GN=FLG PE=1 SV=3	434.92	74	20.7	1	334	FALSE	TRUE	0.371259	29.9259	0.0649772	29.5906	-2.8067	29.9712	1	1	1	1	1	1	29.5581	29.6231	31.3746	28.5679	29.7402	30.1115	25.7701	26.3295	28.0843	25.6345	26.2826	27.3773	29.0231	29.5743	31.407	28.9719	29.3507	30.6485	38	55	105	43	45	48	sp|contam_P20930|FILA_HUMAN	contam_P20930
Q8WNW3	Jup	Junction plakoglobin	Q8WNW3	sp|Q8WNW3|PLAK_PIG Junction plakoglobin OS=Sus scrofa OX=9823 GN=Jup PE=2 SV=1	81.8	29	42	1	315	TRUE	FALSE	0.0518621	31.0058	0.110875	30.6903	-2.21061	30.5935	1	1	1	1	1	1	30.6348	30.7457	31.6988	29.4882	30.9799	31.0317	29.0375	29.6428	30.5993	28.7455	29.7129	30.4883	30.0998	30.6969	31.7312	29.8922	30.5903	31.5687	44	49	73	39	44	66	sp|Q8WNW3|PLAK_PIG	Q8WNW3
contam_Q86YZ3	HRNR	Hornerin	contam_Q86YZ3	sp|contam_Q86YZ3|HORN_HUMAN Hornerin OS=Homo sapiens GN=HRNR PE=1 SV=2	282.23	35	21.3	1	315	FALSE	TRUE	-0.761812	31.2077	-0.178393	30.8553	-1.09511	30.7739	1	1	1	1	1	1	30.9445	30.7661	31.3215	30.2264	31.5886	30.8268	28.4614	28.7774	29.3361	28.5979	29.4358	29.3975	30.4095	30.7173	31.3539	30.6304	31.199	31.3638	47	49	66	50	46	57	sp|contam_Q86YZ3|HORN_HUMAN	contam_Q86YZ3
A0A8W4FKC7	HDLBP	High density lipoprotein binding protein	A0A8W4FKC7	tr|A0A8W4FKC7|A0A8W4FKC7_PIG High density lipoprotein binding protein OS=Sus scrofa OX=9823 GN=HDLBP PE=1 SV=1	139.53	50	38.3	1	313	TRUE	FALSE	0.153808	29.292	0.0905919	29.187	0.262361	29.0977	1	1	1	1	1	1	29.1417	29.2323	28.9666	29.2289	29.2151	29.3689	27.0236	27.6085	27.3462	27.9654	27.4273	28.3046	28.6067	29.1835	28.9989	29.6329	28.8255	29.9059	42	56	47	55	46	67	tr|A0A8W4FKC7|A0A8W4FKC7_PIG	A0A8W4FKC7
contam_P02769	ALB	Serum albumin	contam_P02769	sp|contam_P02769|ALBU_BOVIN Serum albumin OS=Bos taurus GN=ALB PE=1 SV=4	69.25	30	45.6	1	311	FALSE	TRUE	0.516608	34.1816	0.900667	30.8225	1.04438	32.1808	1	1	1	1	1	1	30.3721	31.2728	31.6586	32.703	33.9233	34.4399	28.9765	30.3715	30.7607	32.162	32.858	34.0981	29.8371	31.224	31.691	33.107	33.5338	34.9769	21	31	28	66	61	104	sp|contam_P02769|ALBU_BOVIN	contam_P02769
A0A287A8C7	PLEC	Plectin	A0A287A8C7	tr|A0A287A8C7|A0A287A8C7_PIG Plectin OS=Sus scrofa OX=9823 GN=PLEC PE=1 SV=1	589.98	94	17.2	1	311	TRUE	FALSE	-0.109666	27.9833	-0.142749	27.791	-0.298411	28.5342	1	1	1	1	1	1	27.8624	27.7196	28.6834	28.385	28.0382	27.9285	23.4667	23.8183	24.7855	24.844	23.9729	24.5867	27.3273	27.6708	28.7158	28.789	27.6486	28.4655	41	43	54	74	47	52	tr|A0A287A8C7|A0A287A8C7_PIG	A0A287A8C7
P02543	VIM	Vimentin	P02543	sp|P02543|VIME_PIG Vimentin OS=Sus scrofa OX=9823 GN=VIM PE=1 SV=2	53.64	30	60.5	1	310	TRUE	FALSE	0.278425	30.3408	-0.342073	30.3545	0.511119	30.4781	1	1	1	1	1	1	30.5255	30.1834	30.2225	30.7337	30.2016	30.48	29.3643	29.5166	29.5591	30.4271	29.3708	30.3727	29.9905	30.1347	30.2549	31.1377	29.812	31.017	48	52	47	63	44	56	sp|P02543|VIME_PIG	P02543
Q6QAQ1	ACTB	Actin, cytoplasmic 1	Q6QAQ1;I3LVD5	sp|Q6QAQ1|ACTB_PIG Actin, cytoplasmic 1 OS=Sus scrofa OX=9823 GN=ACTB PE=1 SV=2	41.71	20	58.9	1	302	TRUE	FALSE	-0.237249	30.8644	0.298949	30.9584	-1.20088	31.4407	1	1	1	1	1	1	30.8089	31.1079	32.0411	30.8402	30.983	30.7457	30.4133	31.2066	32.1432	31.2992	30.9177	31.4039	30.2739	31.0591	32.0735	31.2442	30.5934	31.2827	38	52	59	53	49	51	sp|Q6QAQ1|ACTB_PIG	Q6QAQ1
contam_Q04695	KRT17	Keratin, type I cytoskeletal 17	contam_Q04695	sp|contam_Q04695|K1C17_HUMAN Keratin, type I cytoskeletal 17 OS=Homo sapiens GN=KRT17 PE=1 SV=2	48.08	37	44	1	299	FALSE	TRUE	0.00650997	30.9799	0.530723	30.5793	-4.16559	30.4321	1	1	1	1	1	1	30.314	30.8447	32.5149	28.3493	30.9766	30.9831	29.3822	30.4073	32.0809	28.2722	30.3753	31.1052	29.7789	30.7959	32.5473	28.7533	30.587	31.5201	32	51	81	22	46	67	sp|contam_Q04695|K1C17_HUMAN	contam_Q04695
F1SPP8	CKAP4	Cytoskeleton associated protein 4	F1SPP8	tr|F1SPP8|F1SPP8_PIG Cytoskeleton associated protein 4 OS=Sus scrofa OX=9823 GN=CKAP4 PE=1 SV=3	64.5	32	57.9	1	288	TRUE	FALSE	0.0835785	29.9848	-0.180151	30.2889	-0.28221	30.3026	1	1	1	1	1	1	30.3789	30.1988	30.4437	30.1615	29.943	30.0265	29.2177	29.532	29.7803	29.8549	29.1121	29.9192	29.8439	30.15	30.4761	30.5655	29.5534	30.5635	50	47	46	47	45	53	tr|F1SPP8|F1SPP8_PIG	F1SPP8
A0A287A1S6	COL1A1	Collagen alpha-1(I) chain preproprotein	A0A287A1S6	tr|A0A287A1S6|A0A287A1S6_PIG Collagen alpha-1(I) chain preproprotein OS=Sus scrofa OX=9823 GN=COL1A1 PE=1 SV=1	139.22	28	27.7	1	263	TRUE	FALSE	0.0138491	30.4019	-0.960421	31.8923	-1.82697	30.6211	1	1	1	1	1	1	32.3725	31.4121	31.5346	29.7076	30.395	30.4089	30.0893	29.6233	29.7491	28.279	28.4422	29.1795	31.8375	31.3633	31.567	30.1116	30.0054	30.9458	54	48	44	35	39	43	tr|A0A287A1S6|A0A287A1S6_PIG	A0A287A1S6
contam_Q7Z794	KRT77	Keratin, type II cytoskeletal 1b	contam_Q7Z794	sp|contam_Q7Z794|K2C1B_HUMAN Keratin, type II cytoskeletal 1b OS=Homo sapiens GN=KRT77 PE=2 SV=3	61.86	33	43.6	1	262	FALSE	TRUE	-1.13479	30.1448	-0.532991	30.5574	-2.07499	30.904	1	1	1	1	1	1	30.8239	30.2909	31.9415	29.8665	30.7122	29.5774	29.796	29.7574	31.4113	29.6932	30.0146	29.6033	30.2889	30.2421	31.9739	30.2705	30.3226	30.1144	38	37	65	43	45	34	sp|contam_Q7Z794|K2C1B_HUMAN	contam_Q7Z794
P19620	ANXA2	Annexin A2	P19620;K7GKR6	sp|P19620|ANXA2_PIG Annexin A2 OS=Sus scrofa OX=9823 GN=ANXA2 PE=1 SV=4	38.4	21	57.8	1	251	TRUE	FALSE	-0.110292	30.3891	-0.17041	29.9335	-1.6962	30.2328	1	1	1	1	1	1	30.0187	29.8483	31.0809	29.3847	30.4442	30.3339	29.36	29.684	30.9199	29.5806	30.1159	30.7291	29.4837	29.7995	31.1133	29.7887	30.0546	30.8709	36	42	55	37	38	43	sp|P19620|ANXA2_PIG	P19620
A0A4X1W1R6	SND1	Staphylococcal nuclease domain-containing protein	A0A4X1W1R6	tr|A0A4X1W1R6|A0A4X1W1R6_PIG Staphylococcal nuclease domain-containing protein OS=Sus scrofa OX=9823 GN=SND1 PE=1 SV=1	101.84	32	40.5	1	236	TRUE	FALSE	0.19396	28.5197	-0.0177991	28.4264	0.255995	28.4541	1	1	1	1	1	1	28.4353	28.4175	28.3261	28.5821	28.4228	28.6167	26.6337	27.1103	27.0222	27.6351	26.9515	27.8689	27.9003	28.3687	28.3585	28.9861	28.0332	29.1537	38	32	35	49	30	52	tr|A0A4X1W1R6|A0A4X1W1R6_PIG	A0A4X1W1R6
contam_Q8N1N4	KRT78	Keratin, type II cytoskeletal 78	contam_Q8N1N4	sp|contam_Q8N1N4|K2C78_HUMAN Keratin, type II cytoskeletal 78 OS=Homo sapiens GN=KRT78 PE=2 SV=2	56.83	31	44	1	211	FALSE	TRUE	-0.675065	31.0554	-0.0977594	30.4831	-1.85163	30.8374	1	1	1	1	1	1	30.532	30.4342	31.7632	29.9116	31.3929	30.7178	29.6002	29.9969	31.3293	29.8345	30.7915	30.8399	29.9969	30.3854	31.7956	30.3156	31.0033	31.2548	27	31	50	31	34	38	sp|contam_Q8N1N4|K2C78_HUMAN	contam_Q8N1N4
A0A480I6I0	COL14A1	Collagen alpha-1(XIV) chain	A0A480I6I0	tr|A0A480I6I0|A0A480I6I0_PIG Collagen alpha-1(XIV) chain OS=Sus scrofa OX=9823 GN=COL14A1 PE=1 SV=1	193.51	39	27.6	1	209	TRUE	FALSE	0.420376	27.2725	-0.236054	28.7478	0.271928	28.6973	1	1	1	1	1	1	28.8659	28.6298	28.5613	28.8333	27.0623	27.4827	26.4346	26.6929	26.6278	27.2566	24.9614	26.1052	28.3308	28.581	28.5937	29.2373	26.6727	28.0197	36	37	36	53	22	25	tr|A0A480I6I0|A0A480I6I0_PIG	A0A480I6I0
P79384	PCCB	Propionyl-CoA carboxylase beta chain, mitochondrial	P79384	sp|P79384|PCCB_PIG Propionyl-CoA carboxylase beta chain, mitochondrial OS=Sus scrofa OX=9823 GN=PCCB PE=1 SV=1	58.55	20	47.9	1	199	TRUE	FALSE	4.10335	28.2309	0.297529	30.1335	1.05215	30.4425	1	1	1	1	1	1	29.9847	30.2823	29.9165	30.9686	26.1793	30.2826	29.053	29.8449	29.4825	30.8915	25.5779	30.4047	29.4497	30.2335	29.9488	31.3726	25.7897	30.8196	34	36	30	49	7	43	sp|P79384|PCCB_PIG	P79384
A0A287B771	RPS4X	40S ribosomal protein S4	A0A287B771	tr|A0A287B771|A0A287B771_PIG 40S ribosomal protein S4 OS=Sus scrofa OX=9823 GN=RPS4X PE=1 SV=2	29.58	17	52.5	1	194	TRUE	FALSE	-0.21066	29.9982	0.069933	29.8722	0.18835	29.6995	1	1	1	1	1	1	29.8372	29.9071	29.6053	29.7937	30.1035	29.8928	29.7635	30.3278	30.0293	30.5746	30.3601	30.8729	29.3022	29.8584	29.6377	30.1977	29.7139	30.4298	30	37	31	34	25	37	tr|A0A287B771|A0A287B771_PIG	A0A287B771
Q29293	RPL3	Large ribosomal subunit protein uL3	Q29293	sp|Q29293|RL3_PIG Large ribosomal subunit protein uL3 OS=Sus scrofa OX=9823 GN=RPL3 PE=2 SV=2	46.09	17	39	1	191	TRUE	FALSE	-0.183444	29.4592	-0.207325	29.5455	-0.157818	29.4173	1	1	1	1	1	1	29.6492	29.4419	29.4962	29.3384	29.5509	29.3675	29.3276	29.6146	29.6723	29.8713	29.5596	30.0996	29.1142	29.3931	29.5286	29.7424	29.1613	29.9044	31	32	29	34	27	38	sp|Q29293|RL3_PIG	Q29293
I3LS72	COL6A1	Collagen type VI alpha 1 chain	I3LS72	tr|I3LS72|I3LS72_PIG Collagen type VI alpha 1 chain OS=Sus scrofa OX=9823 GN=COL6A1 PE=1 SV=3	108.71	20	25.2	1	187	TRUE	FALSE	0.532085	28.7282	0.345078	29.3425	0.463862	29.1228	1	1	1	1	1	1	29.17	29.5151	28.8909	29.3547	28.4622	28.9943	27.3958	28.2353	27.6144	28.4352	27.0184	28.2739	28.635	29.4663	28.9233	29.7587	28.0726	29.5313	32	32	29	37	20	37	tr|I3LS72|I3LS72_PIG	I3LS72
A0A286ZRU9	SERPINH1	Serpin H1	A0A286ZRU9	tr|A0A286ZRU9|A0A286ZRU9_PIG Serpin H1 OS=Sus scrofa OX=9823 GN=SERPINH1 PE=1 SV=1	46.5	17	48.6	1	186	TRUE	FALSE	0.167663	30.1049	0.0494245	30.3379	-0.103555	30.3107	1	1	1	1	1	1	30.3132	30.3626	30.3625	30.2589	30.0211	30.1887	29.6545	30.1983	30.2015	30.4549	29.6928	30.5839	29.7782	30.3138	30.3949	30.6629	29.6315	30.7257	26	28	35	34	25	38	tr|A0A286ZRU9|A0A286ZRU9_PIG	A0A286ZRU9
contam_P22629		Streptavidin	contam_P22629	sp|contam_P22629|SAV_STRAV Streptavidin OS=Streptomyces avidinii PE=1 SV=1	18.82	4	37.7	1	179	FALSE	TRUE	-1.5259	32.9844	-0.501541	32.4371	-0.022299	32.5358	1	1	1	1	1	1	32.6879	32.1864	32.5469	32.5246	33.7473	32.2214	33.8068	33.7997	34.1636	34.4982	35.1966	34.3942	32.1529	32.1376	32.5793	32.9286	33.3577	32.7584	28	26	29	35	34	27	sp|contam_P22629|SAV_STRAV	contam_P22629
contam_P13646	KRT13	Keratin, type I cytoskeletal 13	contam_P13646	sp|contam_P13646|K1C13_HUMAN Keratin, type I cytoskeletal 13 OS=Homo sapiens GN=KRT13 PE=1 SV=4	49.56	32	42.6	1	177	FALSE	TRUE	-2.35423	30.6332	4.21356	27.1193	-5.76632	28.4903	1	1	1	1	1	1	25.0125	29.226	31.3735	25.6072	31.8103	29.4561	24.1314	28.8393	30.9901	25.5807	31.2596	29.6289	24.4774	29.1773	31.4059	26.0112	31.4208	29.9931	7	29	59	6	47	29	sp|contam_P13646|K1C13_HUMAN	contam_P13646
F1SFA7	COL1A2	Collagen type I alpha 2 chain	F1SFA7	tr|F1SFA7|F1SFA7_PIG Collagen type I alpha 2 chain OS=Sus scrofa OX=9823 GN=COL1A2 PE=4 SV=3	129.01	21	22	1	171	TRUE	FALSE	-0.126061	30.258	-0.882841	31.4797	-1.77105	30.2634	1	1	1	1	1	1	31.9211	31.0383	31.1489	29.3779	30.3211	30.195	29.7388	29.3504	29.4644	28.0502	28.4692	29.0666	31.3861	30.9895	31.1813	29.7819	29.9315	30.732	34	31	27	25	26	28	tr|F1SFA7|F1SFA7_PIG	F1SFA7
A0A8W4FCQ5	H1-2	Histone H2B	A0A8W4FCQ5	tr|A0A8W4FCQ5|A0A8W4FCQ5_PIG Histone H2B OS=Sus scrofa OX=9823 GN=H1-2 PE=3 SV=1	31.34	14	39.3	1	170	TRUE	FALSE	-0.621757	31.1443	0.453229	30.6825	0.604665	30.7622	1	1	1	1	1	1	30.4559	30.9091	30.4599	31.0645	31.4552	30.8334	30.4753	31.4229	30.977	31.9385	31.8049	31.9066	29.9209	30.8603	30.4922	31.4685	31.0656	31.3704	20	25	24	37	29	35	tr|A0A8W4FCQ5|A0A8W4FCQ5_PIG	A0A8W4FCQ5
contam_Q6KB66	KRT80	Keratin, type II cytoskeletal 80	contam_Q6KB66	sp|contam_Q6KB66|K2C80_HUMAN Keratin, type II cytoskeletal 80 OS=Homo sapiens GN=KRT80 PE=1 SV=2	50.49	27	49.1	1	169	FALSE	TRUE	-0.608386	28.9373	0.13619	28.6522	-2.18496	28.9987	1	1	1	1	1	1	28.5841	28.7202	30.0912	27.9062	29.2415	28.6332	27.4659	28.0965	29.4708	27.6427	28.4538	28.5689	28.049	28.6715	30.1236	28.3102	28.852	29.1701	22	26	39	21	29	32	sp|contam_Q6KB66|K2C80_HUMAN	contam_Q6KB66
Q9GMB0	RPN1	Dolichyl-diphosphooligosaccharide--protein glycosyltransferase subunit 1	Q9GMB0;A0A480VU46	sp|Q9GMB0|RPN1_PIG Dolichyl-diphosphooligosaccharide--protein glycosyltransferase subunit 1 OS=Sus scrofa OX=9823 GN=RPN1 PE=1 SV=1	68.65	25	48	1	164	TRUE	FALSE	-0.0460764	28.4348	0.0194542	28.6895	-0.0247953	28.6273	1	1	1	1	1	1	28.6798	28.6992	28.6396	28.6149	28.4578	28.4118	27.3206	27.8345	27.7783	28.1103	27.4291	28.1064	28.1447	28.6504	28.672	29.0189	28.0683	28.9487	22	32	24	33	22	31	sp|Q9GMB0|RPN1_PIG	Q9GMB0
contam_P02768	ALB	Serum albumin	contam_P02768	sp|contam_P02768|ALBU_HUMAN Serum albumin OS=Homo sapiens GN=ALB PE=1 SV=2	69.32	19	23.8	1	164	FALSE	TRUE	-0.909609	29.0397	-0.0377127	29.8304	-1.8472	30.1995	1	1	1	1	1	1	29.8493	29.8116	31.1231	29.2759	29.4945	28.5849	28.6057	29.0623	30.3772	28.8869	28.5812	28.395	29.3143	29.7628	31.1555	29.6799	29.1049	29.1219	27	29	41	25	23	19	sp|contam_P02768|ALBU_HUMAN	contam_P02768
A0A287BBE6	ACACA	Acetyl-CoA carboxylase 1	A0A287BBE6	tr|A0A287BBE6|A0A287BBE6_PIG Acetyl-CoA carboxylase 1 OS=Sus scrofa OX=9823 GN=ACACA PE=1 SV=1	265.43	49	23.1	1	158	TRUE	FALSE	12.3775	20.1887	0.444921	28.666	2.22456	26.5686	1	1	1	1	0	1	28.4435	28.8884	25.4564	27.6809	14	26.3775	25.439	26.3783	22.9496	25.5311		24.4269	27.9085	28.8396	25.4888	28.0849		26.9145	36	50	10	36	0	26	tr|A0A287BBE6|A0A287BBE6_PIG	A0A287BBE6
F1SG41	ALDH1L2	10-formyltetrahydrofolate dehydrogenase	F1SG41	tr|F1SG41|F1SG41_PIG 10-formyltetrahydrofolate dehydrogenase OS=Sus scrofa OX=9823 GN=ALDH1L2 PE=1 SV=5	101.74	35	43.1	1	157	TRUE	FALSE	-0.0581616	28.6386	0.797662	28.572	0.910915	29.3067	1	1	1	1	1	1	28.1731	28.9708	28.8512	29.7621	28.6677	28.6095	26.2921	27.5841	27.4679	28.7357	27.117	27.7823	27.6381	28.922	28.8836	30.1661	28.2781	29.1465	15	33	19	55	1	34	tr|F1SG41|F1SG41_PIG	F1SG41
contam_P19013	KRT4	Keratin, type II cytoskeletal 4	contam_P19013	sp|contam_P19013|K2C4_HUMAN Keratin, type II cytoskeletal 4 OS=Homo sapiens GN=KRT4 PE=1 SV=4	57.25	35	48.7	1	153	FALSE	TRUE	-5.62231	28.9008	1.58933	27.9735	-7.05613	28.6383	1	1	1	1	1	1	27.1789	28.7682	32.1664	25.1103	31.7119	26.0896	26.3502	28.434	31.8355	25.1363	31.2137	26.3148	26.6438	28.7194	32.1988	25.5143	31.3224	26.6266	4	19	66	6	54	4	sp|contam_P19013|K2C4_HUMAN	contam_P19013
A0A286ZUI3	EEF1A1	Eukaryotic translation elongation factor 1 alpha 1	A0A286ZUI3	tr|A0A286ZUI3|A0A286ZUI3_PIG Eukaryotic translation elongation factor 1 alpha 1 OS=Sus scrofa OX=9823 GN=EEF1A1 PE=3 SV=3	54.65	13	24.2	1	145	TRUE	FALSE	-0.297934	30.7161	-0.106248	30.5245	-0.695736	30.6903	1	1	1	1	1	1	30.5776	30.4714	31.0382	30.3424	30.8651	30.5672	30.0445	30.4326	31.0027	30.6639	30.6623	31.0878	30.0426	30.4226	31.0706	30.7464	30.4755	31.1042	23	21	24	27	19	31	tr|A0A286ZUI3|A0A286ZUI3_PIG	A0A286ZUI3
P02067	HBB	Hemoglobin subunit beta	P02067	sp|P02067|HBB_PIG Hemoglobin subunit beta OS=Sus scrofa OX=9823 GN=HBB PE=1 SV=3	16.16	9	74.8	1	144	TRUE	FALSE	-0.158167	28.8552	3.51678	33.199	1.91574	31.8948	1	1	1	1	1	1	31.4406	34.9574	30.9369	32.8526	28.9343	28.7762	32.0449	36.0561	32.039	34.3116	29.869	30.4343	30.9056	34.9086	30.9693	33.2567	28.5448	29.3132	26	36	23	28	15	16	sp|P02067|HBB_PIG	P02067
Q0Z8U2	RPS3	Small ribosomal subunit protein uS3	Q0Z8U2	sp|Q0Z8U2|RS3_PIG Small ribosomal subunit protein uS3 OS=Sus scrofa OX=9823 GN=RPS3 PE=1 SV=1	26.67	13	61.3	1	144	TRUE	FALSE	0.0268792	29.4729	0.114609	29.6499	0.0106405	29.6282	1	1	1	1	1	1	29.5926	29.7072	29.6229	29.6336	29.4595	29.4864	29.2709	29.8799	29.799	30.1665	29.4682	30.2186	29.0575	29.6584	29.6553	30.0376	29.0699	30.0234	24	22	22	32	19	25	sp|Q0Z8U2|RS3_PIG	Q0Z8U2
A0A4X1VS57	EEF2	Eukaryotic translation elongation factor 2	A0A4X1VS57	tr|A0A4X1VS57|A0A4X1VS57_PIG Eukaryotic translation elongation factor 2 OS=Sus scrofa OX=9823 GN=EEF2 PE=1 SV=1	95.77	24	29.8	1	143	TRUE	FALSE	0.135715	28.3698	0.256862	28.2492	-0.95507	28.6139	1	1	1	1	1	1	28.1208	28.3776	29.0915	28.1364	28.302	28.4377	26.5552	27.3064	28.0236	27.4254	27.0668	27.926	27.5857	28.3288	29.1239	28.5404	27.9124	28.9747	21	23	26	23	22	28	tr|A0A4X1VS57|A0A4X1VS57_PIG	A0A4X1VS57
A0A8D1S998	RPL4	Large ribosomal subunit protein uL4	A0A8D1S998	tr|A0A8D1S998|A0A8D1S998_PIG Large ribosomal subunit protein uL4 OS=Sus scrofa OX=9823 GN=RPL4 PE=1 SV=1	50.51	19	40.1	1	139	TRUE	FALSE	-0.12536	29.8435	-0.0724974	29.8054	-0.0996035	29.6632	1	1	1	1	1	1	29.8416	29.7691	29.713	29.6134	29.9062	29.7808	29.598	30.0199	29.9671	30.2244	29.9929	30.591	29.3066	29.7204	29.7454	30.0174	29.5166	30.3178	20	27	22	25	18	27	tr|A0A8D1S998|A0A8D1S998_PIG	A0A8D1S998
Q2YGT9	RPL6	Large ribosomal subunit protein eL6	Q2YGT9	sp|Q2YGT9|RL6_PIG Large ribosomal subunit protein eL6 OS=Sus scrofa OX=9823 GN=RPL6 PE=1 SV=3	32.17	15	44.4	1	137	TRUE	FALSE	-0.158723	29.4324	-0.0672085	29.4305	0.00555467	29.2132	1	1	1	1	1	1	29.4641	29.3969	29.2105	29.216	29.5118	29.3531	29.8054	30.2325	30.0495	30.4119	30.1835	30.7482	28.929	29.3481	29.2428	29.62	29.1222	29.89	22	24	20	27	19	25	sp|Q2YGT9|RL6_PIG	Q2YGT9
P01965	HBA	Hemoglobin subunit alpha	P01965;F1RGX4	sp|P01965|HBA_PIG Hemoglobin subunit alpha OS=Sus scrofa OX=9823 GN=HBA PE=1 SV=1	15.03	6	58.9	1	136	TRUE	FALSE	0.472493	28.3704	1.25363	32.3685	0.565689	31.0188	1	1	1	1	1	1	31.7417	32.9954	30.7359	31.3016	28.1341	28.6066	32.4981	34.2461	31.99	32.9126	29.2208	30.4168	31.2067	32.9466	30.7683	31.7056	27.7445	29.1436	28	32	21	30	13	12	sp|P01965|HBA_PIG	P01965
A0A286ZXD9	MAP4	Microtubule-associated protein	A0A286ZXD9	tr|A0A286ZXD9|A0A286ZXD9_PIG Microtubule-associated protein OS=Sus scrofa OX=9823 GN=MAP4 PE=1 SV=3	235.7	27	13.9	1	135	TRUE	FALSE	0.00931057	28.0095	0.0286377	27.6467	0.111867	27.5319	1	1	1	1	1	1	27.6324	27.661	27.476	27.5879	28.0049	28.0142	24.6638	25.1868	25.0052	25.4739	25.3667	26.0995	27.0973	27.6122	27.5084	27.9919	27.6153	28.5512	19	20	17	29	22	28	tr|A0A286ZXD9|A0A286ZXD9_PIG	A0A286ZXD9
A0A4X1VNN9	RPS9	Small ribosomal subunit protein uS4	A0A4X1VNN9	tr|A0A4X1VNN9|A0A4X1VNN9_PIG Small ribosomal subunit protein uS4 OS=Sus scrofa OX=9823 GN=RPS9 PE=1 SV=1	22.58	15	56.2	1	135	TRUE	FALSE	-0.242382	30.2831	-0.146897	30.2047	-0.0484729	30.1857	1	1	1	1	1	1	30.2781	30.1312	30.2099	30.1615	30.4043	30.1619	30.745	31.0924	31.1745	31.4829	31.2015	31.6826	29.7431	30.0824	30.2423	30.5655	30.0147	30.6989	21	21	20	26	21	26	tr|A0A4X1VNN9|A0A4X1VNN9_PIG	A0A4X1VNN9
contam_Q9C075	KRT23	Keratin, type I cytoskeletal 23	contam_Q9C075	sp|contam_Q9C075|K1C23_HUMAN Keratin, type I cytoskeletal 23 OS=Homo sapiens GN=KRT23 PE=1 SV=2	48.1	27	52.1	1	133	FALSE	TRUE	-0.268561	27.7392	0.225547	27.2473	-2.5254	27.8004	1	1	1	1	1	1	27.1345	27.36	29.0631	26.5377	27.8735	27.6049	26.3059	27.0258	28.7322	26.5637	27.3753	27.8302	26.5995	27.3113	29.0955	26.9417	27.4839	28.1419	15	18	37	15	22	26	sp|contam_Q9C075|K1C23_HUMAN	contam_Q9C075
A0A287AE06	LMNA	Lamin A/C	A0A287AE06	tr|A0A287AE06|A0A287AE06_PIG Lamin A/C OS=Sus scrofa OX=9823 GN=LMNA PE=1 SV=1	74.19	29	36.6	1	132	TRUE	FALSE	-0.450681	28.1618	-0.352185	27.4223	-2.21898	27.9097	1	1	1	1	1	1	27.5984	27.2463	29.0192	26.8002	28.3871	27.9364	26.1672	26.3093	28.0856	26.2235	27.2862	27.559	27.0634	27.1975	29.0516	27.2042	27.9975	28.4734	19	15	28	22	23	25	tr|A0A287AE06|A0A287AE06_PIG	A0A287AE06
A0A4X1SK65	RPS3A	Small ribosomal subunit protein eS1	A0A4X1SK65	tr|A0A4X1SK65|A0A4X1SK65_PIG Small ribosomal subunit protein eS1 OS=Sus scrofa OX=9823 GN=RPS3A PE=1 SV=1	29.93	13	38.3	1	130	TRUE	FALSE	0.169534	29.1778	-0.123716	29.313	0.13891	29.1629	1	1	1	1	1	1	29.3749	29.2512	29.0934	29.2323	29.093	29.2626	29.2137	29.5843	29.4299	29.9257	29.2622	30.1552	28.8398	29.2024	29.1258	29.6363	28.7034	29.7995	20	23	18	28	18	23	tr|A0A4X1SK65|A0A4X1SK65_PIG	A0A4X1SK65
A0A8W4FHN2	RPL7	Large ribosomal subunit protein uL30	A0A8W4FHN2	tr|A0A8W4FHN2|A0A8W4FHN2_PIG Large ribosomal subunit protein uL30 OS=Sus scrofa OX=9823 GN=RPL7 PE=1 SV=1	29.77	15	43.5	1	129	TRUE	FALSE	-0.326876	29.6233	-0.101271	29.6947	-0.219942	29.5507	1	1	1	1	1	1	29.7454	29.6441	29.6606	29.4407	29.7867	29.4598	30.0867	30.4798	30.4997	30.6366	30.4584	30.855	29.2103	29.5953	29.693	29.8447	29.3971	29.9968	23	23	20	20	19	24	tr|A0A8W4FHN2|A0A8W4FHN2_PIG	A0A8W4FHN2
P08835	ALB	Albumin	P08835	sp|P08835|ALBU_PIG Albumin OS=Sus scrofa OX=9823 GN=ALB PE=1 SV=2	69.65	26	26.5	1	128	TRUE	FALSE	0.195862	28.8926	0.0297275	29.3183	0.16294	29.5869	1	1	1	1	1	1	29.3035	29.3332	29.5055	29.6684	28.7947	28.9905	27.9078	28.4319	28.6075	29.1274	27.7294	28.6487	28.7684	29.2844	29.5379	30.0724	28.4051	29.5275	15	25	21	34	13	20	sp|P08835|ALBU_PIG	P08835
P62802		Histone H4	P62802	sp|P62802|H4_PIG Histone H4 OS=Sus scrofa OX=9823 PE=1 SV=2	11.36	8	52.4	1	125	TRUE	FALSE	-0.570569	31.5073	0.418326	31.0683	0.403296	31.2593	1	1	1	1	1	1	30.8591	31.2775	31.0576	31.4609	31.7926	31.222	32.2004	33.1131	32.8966	33.6568	33.4643	33.6172	30.3241	31.2287	31.09	31.8649	31.403	31.759	16	21	18	24	21	25	sp|P62802|H4_PIG	P62802
G9F6X8	P4HB	Protein disulfide-isomerase	G9F6X8	tr|G9F6X8|G9F6X8_PIG Protein disulfide-isomerase OS=Sus scrofa OX=9823 GN=P4HB PE=2 SV=1	56.36	18	38.4	1	125	TRUE	FALSE	-0.0608918	27.1693	0.198794	27.1728	0.120195	27.3138	1	1	1	1	1	1	27.0734	27.2722	27.2537	27.3739	27.1998	27.1389	25.9997	26.6929	26.6777	27.1548	26.4564	27.119	26.5384	27.2234	27.2861	27.7779	26.8102	27.6759	23	22	20	24	16	20	tr|G9F6X8|G9F6X8_PIG	G9F6X8
A0A287A2G9	KRT71	Keratin 71	A0A287A2G9	tr|A0A287A2G9|A0A287A2G9_PIG Keratin 71 OS=Sus scrofa OX=9823 GN=KRT71 PE=1 SV=1	57.44	26	33.1	1	124	TRUE	FALSE	-1.32361	29.723	-1.58257	29.285	-0.47995	29.3982	1	1	1	1	1	1	30.0763	28.4937	29.6382	29.1583	30.3848	29.0612	29.0484	27.9602	29.108	28.9849	29.6873	29.0871	29.5413	28.445	29.6706	29.5623	29.9953	29.5982	22	23	10	29	31	9	tr|A0A287A2G9|A0A287A2G9_PIG	A0A287A2G9
Q9XSD9	DCN	Decorin	Q9XSD9	sp|Q9XSD9|PGS2_PIG Decorin OS=Sus scrofa OX=9823 GN=DCN PE=2 SV=1	39.87	11	38.6	1	123	TRUE	FALSE	0.270638	29.4902	-0.820735	29.7402	-1.86307	29.0294	1	1	1	1	1	1	30.1506	29.3299	29.9609	28.0978	29.3549	29.6255	29.8289	29.5026	30.137	28.6308	29.3636	30.3577	29.6156	29.2811	29.9933	28.5018	28.9653	30.1625	20	19	26	14	16	28	sp|Q9XSD9|PGS2_PIG	Q9XSD9
F1SJB5	ANXA1	Annexin	F1SJB5	tr|F1SJB5|F1SJB5_PIG Annexin OS=Sus scrofa OX=9823 GN=ANXA1 PE=1 SV=3	38.72	13	40.5	1	120	TRUE	FALSE	-0.669697	28.3504	0.448982	28.2332	-0.485727	28.8065	1	1	1	1	1	1	28.0088	28.4577	29.0494	28.5636	28.6853	28.0156	27.6131	28.5565	29.1514	29.0226	28.62	28.6737	27.4737	28.4089	29.0817	28.9676	28.2957	28.5526	15	16	25	26	17	21	tr|F1SJB5|F1SJB5_PIG	F1SJB5
Q767L7	TUBB	Tubulin beta chain	Q767L7	sp|Q767L7|TBB5_PIG Tubulin beta chain OS=Sus scrofa OX=9823 GN=TUBB PE=1 SV=1	49.64	15	42.6	1	118	TRUE	FALSE	0.111212	27.9442	0.230554	27.8713	-0.152729	28.2993	1	1	1	1	1	1	27.756	27.9866	28.3757	28.223	27.8886	27.9998	27.3604	28.0853	28.4778	28.6819	27.8233	28.658	27.221	27.9378	28.4081	28.627	27.4991	28.5368	19	18	20	21	20	20	sp|Q767L7|TBB5_PIG	Q767L7
A0A8W4FCU2	MYH9	Myosin-9	A0A8W4FCU2	tr|A0A8W4FCU2|A0A8W4FCU2_PIG Myosin-9 OS=Sus scrofa OX=9823 GN=MYH9 PE=1 SV=1	222.68	32	18.9	1	118	TRUE	FALSE	0.154082	26.544	-0.411076	25.2115	-2.32988	26.5747	1	1	1	1	1	1	25.4171	25.006	27.7397	25.4098	26.467	26.6211	22.6568	22.7402	25.4772	23.5042	24.0371	24.9147	24.882	24.9572	27.7721	25.8138	26.0774	27.158	11	13	36	19	17	22	tr|A0A8W4FCU2|A0A8W4FCU2_PIG	A0A8W4FCU2
A0A287BL93	HNRNPM	Heteroous nuclear ribonucleoprotein M	A0A287BL93	tr|A0A287BL93|A0A287BL93_PIG Heteroous nuclear ribonucleoprotein M OS=Sus scrofa OX=9823 GN=HNRNPM PE=1 SV=2	77.45	35	45.2	1	117	TRUE	FALSE	2.06467	26.8514	1.05577	27.1587	0.688991	27.7879	1	1	1	1	1	1	26.6308	27.6866	27.4434	28.1324	25.8191	27.8838	25.0025	26.5526	26.3128	27.3587	24.5212	27.3093	26.0958	27.6378	27.4758	28.5364	25.4295	28.4208	11	23	12	39	2	30	tr|A0A287BL93|A0A287BL93_PIG	A0A287BL93
A0A287BIL8	HSPA5	78 kDa glucose-regulated protein	A0A287BIL8	tr|A0A287BIL8|A0A287BIL8_PIG 78 kDa glucose-regulated protein OS=Sus scrofa OX=9823 GN=HSPA5 PE=1 SV=2	72.96	23	33.8	1	115	TRUE	FALSE	0.0151258	28.0058	0.0396722	27.9547	-1.22589	28.3911	1	1	1	1	1	1	27.9349	27.9745	29.004	27.7781	27.9982	28.0133	26.9069	27.441	28.4738	27.6048	27.3006	28.0392	27.3998	27.9258	29.0364	28.1821	27.6086	28.5503	17	17	25	20	15	21	tr|A0A287BIL8|A0A287BIL8_PIG	A0A287BIL8
A0A4X1TY93	HNRNPA2B1	Heterogeneous nuclear ribonucleoproteins A2/B1	A0A4X1TY93	tr|A0A4X1TY93|A0A4X1TY93_PIG Heterogeneous nuclear ribonucleoproteins A2/B1 OS=Sus scrofa OX=9823 GN=HNRNPA2B1 PE=1 SV=1	37.41	15	43.1	1	114	TRUE	FALSE	2.42125	27.9708	0.579007	29.0598	1.33869	29.1202	1	1	1	1	1	1	28.7703	29.3493	28.4509	29.7896	26.7602	29.1815	28.3746	29.448	28.5529	30.2485	26.6949	29.8396	28.2353	29.3005	28.4833	30.1936	26.3706	29.7184	17	23	18	24	9	23	tr|A0A4X1TY93|A0A4X1TY93_PIG	A0A4X1TY93
P80021	ATP5F1A	ATP synthase subunit alpha, mitochondrial	P80021	sp|P80021|ATPA_PIG ATP synthase subunit alpha, mitochondrial OS=Sus scrofa OX=9823 GN=ATP5F1A PE=1 SV=2	59.65	20	42.1	1	114	TRUE	FALSE	2.68184	27.2573	0.0583297	28.4478	0.615374	28.7256	1	1	1	1	1	1	28.4186	28.477	28.4179	29.0333	25.9164	28.5982	27.3907	27.9434	27.8877	28.86	25.2188	28.6241	27.8836	28.4282	28.4503	29.4373	25.5268	29.1352	13	21	19	30	8	23	sp|P80021|ATPA_PIG	P80021
F1SEM2	RPN2	Dolichyl-diphosphooligosaccharide--protein glycosyltransferase subunit 2	F1SEM2	tr|F1SEM2|F1SEM2_PIG Dolichyl-diphosphooligosaccharide--protein glycosyltransferase subunit 2 OS=Sus scrofa OX=9823 GN=RPN2 PE=1 SV=5	69.15	16	34.7	1	112	TRUE	FALSE	-0.0271837	27.9716	-0.0902235	28.1086	-0.0988667	28.0082	1	1	1	1	1	1	28.1537	28.0635	28.0576	27.9587	27.9852	27.958	27.5564	27.9606	27.958	28.2161	27.7182	28.4145	27.6187	28.0147	28.09	28.3627	27.5956	28.495	16	14	19	23	15	25	tr|F1SEM2|F1SEM2_PIG	F1SEM2
A0A287BM53	RPL7A	60S ribosomal protein L7a	A0A287BM53	tr|A0A287BM53|A0A287BM53_PIG 60S ribosomal protein L7a OS=Sus scrofa OX=9823 GN=RPL7A PE=3 SV=2	31.11	11	37	1	112	TRUE	FALSE	-0.245056	29.4036	-0.157992	29.4514	-0.0930052	29.1942	1	1	1	1	1	1	29.5304	29.3724	29.2407	29.1477	29.5261	29.281	29.9972	30.3336	30.2053	30.4691	30.3233	30.8017	28.9953	29.3236	29.2731	29.5517	29.1365	29.818	15	19	19	20	19	20	tr|A0A287BM53|A0A287BM53_PIG	A0A287BM53
A0A286ZWK2	HSPA8	Heat shock cognate 71 kDa protein	A0A286ZWK2	tr|A0A286ZWK2|A0A286ZWK2_PIG Heat shock cognate 71 kDa protein OS=Sus scrofa OX=9823 GN=HSPA8 PE=1 SV=2	75.88	22	31.5	1	110	TRUE	FALSE	0.262809	27.2767	0.311282	27.5329	-1.08508	28.0879	1	1	1	1	1	1	27.3772	27.6885	28.6304	27.5454	27.1453	27.4081	26.216	27.0217	27.967	27.2388	26.3144	27.3007	26.8422	27.6397	28.6628	27.9494	26.7557	27.9451	13	19	25	20	14	19	tr|A0A286ZWK2|A0A286ZWK2_PIG	A0A286ZWK2
A0A4X1UTE2	HNRNPK	Heterogeneous nuclear ribonucleoprotein K	A0A4X1UTE2	tr|A0A4X1UTE2|A0A4X1UTE2_PIG Heterogeneous nuclear ribonucleoprotein K OS=Sus scrofa OX=9823 GN=HNRNPK PE=1 SV=1	50.99	17	36.9	1	109	TRUE	FALSE	2.34706	26.6275	0.824446	27.6331	1.47786	27.9616	1	1	1	1	1	1	27.2209	28.0453	27.2227	28.7006	25.454	27.8011	26.5622	27.881	27.0618	28.8965	25.1257	28.1962	26.6858	27.9965	27.2551	29.1046	25.0644	28.3381	13	19	14	29	6	28	tr|A0A4X1UTE2|A0A4X1UTE2_PIG	A0A4X1UTE2
P00346	MDH2	Malate dehydrogenase, mitochondrial	P00346;A0A480KJB8	sp|P00346|MDHM_PIG Malate dehydrogenase, mitochondrial OS=Sus scrofa OX=9823 GN=MDH2 PE=1 SV=2	35.46	13	46.4	1	109	TRUE	FALSE	4.31808	26.9751	0.17333	29.2624	0.56212	29.5545	1	1	1	1	1	1	29.1758	29.3491	29.2734	29.8355	24.816	29.1341	28.7097	29.3774	29.3051	30.2241	24.6803	29.7219	28.6407	29.3003	29.3058	30.2395	24.4265	29.6711	18	17	21	25	6	22	sp|P00346|MDHM_PIG	P00346
Q29201	RPS16	Small ribosomal subunit protein uS9	Q29201	sp|Q29201|RS16_PIG Small ribosomal subunit protein uS9 OS=Sus scrofa OX=9823 GN=RPS16 PE=1 SV=4	16.44	11	69.2	1	108	TRUE	FALSE	-0.0721802	29.0847	0.0941503	29.3858	0.147018	29.1496	1	1	1	1	1	1	29.3387	29.4329	29.0761	29.2232	29.1208	29.0486	29.8056	30.3941	30.0407	30.5446	29.918	30.5693	28.8037	29.3841	29.1085	29.6272	28.7313	29.5856	19	20	16	22	14	17	sp|Q29201|RS16_PIG	Q29201
A0A287A608	AHNAK	AHNAK nucleoprotein	A0A287A608	tr|A0A287A608|A0A287A608_PIG AHNAK nucleoprotein OS=Sus scrofa OX=9823 GN=AHNAK PE=1 SV=2	235.64	32	14.1	1	108	TRUE	FALSE	0.0481738	28.1396	0.025219	27.6388	-0.516895	27.9943	1	1	1	1	1	1	27.6262	27.6514	28.2527	27.7358	28.1155	28.1637	24.3333	24.8529	25.4575	25.2975	25.153	25.9246	27.0912	27.6027	28.2851	28.1398	27.7259	28.7007	10	17	14	22	19	26	tr|A0A287A608|A0A287A608_PIG	A0A287A608
F1RGG1	RPS19	Small ribosomal subunit protein eS19	F1RGG1	tr|F1RGG1|F1RGG1_PIG Small ribosomal subunit protein eS19 OS=Sus scrofa OX=9823 GN=RPS19 PE=1 SV=4	27.49	11	34.4	1	108	TRUE	FALSE	-0.166312	28.2922	-0.0546974	28.7986	-0.0663371	28.6879	1	1	1	1	1	1	28.8259	28.7712	28.721	28.6547	28.3753	28.209	28.6647	29.1044	29.0576	29.3481	28.5445	29.1016	28.2909	28.7224	28.7534	29.0587	27.9857	28.746	17	19	21	20	11	20	tr|F1RGG1|F1RGG1_PIG	F1RGG1
A0A286ZL51	RPL23A	Large ribosomal subunit protein uL23	A0A286ZL51	tr|A0A286ZL51|A0A286ZL51_PIG Large ribosomal subunit protein uL23 OS=Sus scrofa OX=9823 GN=RPL23A PE=1 SV=2	17.68	11	48.7	1	108	TRUE	FALSE	-0.244182	29.0825	-0.163675	29.1659	-0.439804	29.0952	1	1	1	1	1	1	29.2478	29.0841	29.3151	28.8753	29.2046	28.9604	30.5891	30.9198	31.1541	31.0712	30.8763	31.3556	28.7127	29.0353	29.3475	29.2793	28.815	29.4974	14	17	20	19	17	21	tr|A0A286ZL51|A0A286ZL51_PIG	A0A286ZL51
Q2XVP4	TUBA1B	Tubulin alpha-1B chain	Q2XVP4;A0A8X9AEM2;F1SHC1	sp|Q2XVP4|TBA1B_PIG Tubulin alpha-1B chain OS=Sus scrofa OX=9823 GN=TUBA1B PE=1 SV=1	50.12	14	35.5	1	107	TRUE	FALSE	0.142277	28.377	0.136242	28.5373	-1.06885	28.694	1	1	1	1	1	1	28.4692	28.6054	29.2284	28.1596	28.3059	28.4482	28.0031	28.6337	29.2601	28.5481	28.1702	29.0359	27.9341	28.5566	29.2608	28.5636	27.9163	28.9852	16	18	20	18	17	18	sp|Q2XVP4|TBA1B_PIG	Q2XVP4
P00355	GAPDH	Glyceraldehyde-3-phosphate dehydrogenase	P00355	sp|P00355|G3P_PIG Glyceraldehyde-3-phosphate dehydrogenase OS=Sus scrofa OX=9823 GN=GAPDH PE=1 SV=4	35.81	9	32.4	1	107	TRUE	FALSE	-0.120461	29.7444	0.103976	29.3787	-1.0586	29.7378	1	1	1	1	1	1	29.3267	29.4307	30.2671	29.2085	29.8046	29.6842	29.253	29.8514	30.6911	29.9894	30.0613	30.6643	28.7917	29.3819	30.2995	29.6125	29.4151	30.2212	11	15	22	17	18	24	sp|P00355|G3P_PIG	P00355
Q3BDI7	DSG1	Desmoglein-1	Q3BDI7;I3LA65	sp|Q3BDI7|DSG1_PIG Desmoglein-1 OS=Sus scrofa OX=9823 GN=DSG1 PE=2 SV=1	113.25	9	10.8	1	103	TRUE	FALSE	-1.10658	29.2613	0.182748	29.2429	-1.92685	29.4841	1	1	1	1	1	1	29.1515	29.3342	30.4475	28.5207	29.8146	28.708	27.7558	28.4329	29.5496	27.9796	28.7493	28.3662	28.6164	29.2854	30.4799	28.9247	29.425	29.245	15	19	21	14	16	18	sp|Q3BDI7|DSG1_PIG	Q3BDI7
I3LQ84	COL6A2	Collagen type VI alpha 2 chain	I3LQ84	tr|I3LQ84|I3LQ84_PIG Collagen type VI alpha 2 chain OS=Sus scrofa OX=9823 GN=COL6A2 PE=1 SV=4	101.01	16	19.6	1	102	TRUE	FALSE	0.560975	28.44	0.0987383	28.8266	0.733041	28.4291	1	1	1	1	1	1	28.7772	28.876	28.0626	28.7957	28.1595	28.7205	27.1799	27.773	26.9631	28.053	26.8926	28.177	28.2422	28.8272	28.095	29.1997	27.7699	29.2575	10	20	15	24	12	21	tr|I3LQ84|I3LQ84_PIG	I3LQ84
P62272	RPS18	Small ribosomal subunit protein uS13	P62272	sp|P62272|RS18_PIG Small ribosomal subunit protein uS13 OS=Sus scrofa OX=9823 GN=RPS18 PE=1 SV=3	17.71	9	44.7	1	102	TRUE	FALSE	-0.137422	28.9352	0.0214751	29.2493	0.0419112	29.1537	1	1	1	1	1	1	29.2385	29.26	29.1327	29.1747	29.0039	28.8665	29.9949	30.5107	30.3868	30.7856	30.0906	30.6766	28.7035	29.2112	29.1651	29.5787	28.6143	29.4035	17	18	15	19	15	18	sp|P62272|RS18_PIG	P62272
Q4GWZ2	RPSA	Small ribosomal subunit protein uS2	Q4GWZ2	sp|Q4GWZ2|RSSA_PIG Small ribosomal subunit protein uS2 OS=Sus scrofa OX=9823 GN=RPSA PE=1 SV=3	32.91	14	56.6	1	100	TRUE	FALSE	-0.18399	28.7777	0.187431	28.8639	0.45352	28.9544	1	1	1	1	1	1	28.7702	28.9577	28.7277	29.1812	28.8697	28.6857	28.9961	29.6779	29.4512	30.2616	29.4259	29.9653	28.2352	28.9089	28.7601	29.5852	28.4801	29.2227	11	17	15	24	17	16	sp|Q4GWZ2|RSSA_PIG	Q4GWZ2
K7GLF7	TGM1	Protein-glutamine gamma-glutamyltransferase K	K7GLF7	tr|K7GLF7|K7GLF7_PIG Protein-glutamine gamma-glutamyltransferase K OS=Sus scrofa OX=9823 GN=TGM1 PE=3 SV=1	90.82	14	19.1	1	99	TRUE	FALSE	-0.0778291	28.4875	-0.250405	27.9584	-2.81057	28.3132	1	1	1	1	1	1	28.0836	27.8332	29.7184	26.9079	28.5264	28.4486	26.366	26.61	28.4986	26.0449	27.1392	27.7848	27.5486	27.7844	29.7508	27.3119	28.1368	28.9855	12	14	26	15	15	17	tr|K7GLF7|K7GLF7_PIG	K7GLF7
A0A4X1TFR5	RPS13	Small ribosomal subunit protein uS15	A0A4X1TFR5	tr|A0A4X1TFR5|A0A4X1TFR5_PIG Small ribosomal subunit protein uS15 OS=Sus scrofa OX=9823 GN=RPS13 PE=1 SV=1	24.2	7	32.4	1	95	TRUE	FALSE	0.118267	29.2159	0.138464	29.3393	0.280874	29.2041	1	1	1	1	1	1	29.2701	29.4086	29.0637	29.3445	29.1568	29.275	29.389	30.0218	29.6803	30.3181	29.6061	30.4478	28.7351	29.3598	29.0961	29.7486	28.7672	29.812	14	19	14	19	11	18	tr|A0A4X1TFR5|A0A4X1TFR5_PIG	A0A4X1TFR5
F1STR9	SFN	Stratifin	F1STR9	tr|F1STR9|F1STR9_PIG Stratifin OS=Sus scrofa OX=9823 GN=SFN PE=1 SV=3	27.84	10	35.1	1	95	TRUE	FALSE	-0.699066	26.805	-0.0757845	27.2973	-2.01164	28.0817	1	1	1	1	1	1	27.3352	27.2594	29.0875	27.0759	27.1545	26.4555	27.2614	27.68	29.5115	27.8568	27.4112	27.4356	26.8001	27.2106	29.1199	27.4799	26.765	26.9925	12	16	26	13	15	13	tr|F1STR9|F1STR9_PIG	F1STR9
F2Z567	RPL8	Large ribosomal subunit protein uL2	F2Z567	tr|F2Z567|F2Z567_PIG Large ribosomal subunit protein uL2 OS=Sus scrofa OX=9823 GN=RPL8 PE=1 SV=1	28.01	10	35.8	1	95	TRUE	FALSE	-0.549478	29.4621	-0.327602	29.3007	-0.0288011	29.1311	1	1	1	1	1	1	29.4645	29.1369	29.1455	29.1167	29.7369	29.1874	30.0688	30.2356	30.2476	30.5757	30.6716	30.8456	28.9294	29.0881	29.1779	29.5207	29.3473	29.7244	10	20	16	20	16	13	tr|F2Z567|F2Z567_PIG	F2Z567
F6QA08	PDIA3	Protein disulfide-isomerase	F6QA08	tr|F6QA08|F6QA08_PIG Protein disulfide-isomerase OS=Sus scrofa OX=9823 GN=PDIA3 PE=1 SV=1	56.69	17	36.5	1	93	TRUE	FALSE	0.454544	27.2106	-0.463464	27.4526	0.417724	27.5269	1	1	1	1	1	1	27.6844	27.2209	27.318	27.7357	26.9833	27.4379	26.7037	26.7346	26.8351	27.6097	26.3331	27.5111	27.1493	27.1721	27.3504	28.1398	26.5938	27.9749	15	13	18	16	14	17	tr|F6QA08|F6QA08_PIG	F6QA08
P63246	RACK1	Small ribosomal subunit protein RACK1	P63246	sp|P63246|RACK1_PIG Small ribosomal subunit protein RACK1 OS=Sus scrofa OX=9823 GN=RACK1 PE=1 SV=3	35.05	10	31.9	1	93	TRUE	FALSE	-0.0288073	28.3634	-0.56713	28.6128	-0.276379	28.7189	1	1	1	1	1	1	28.8964	28.3292	28.8571	28.5807	28.3778	28.349	28.5007	28.428	28.9591	29.0396	28.3125	29.0072	28.3613	28.2805	28.8895	28.9847	27.9882	28.886	9	13	19	19	10	23	sp|P63246|RACK1_PIG	P63246
P26234	VCL	Vinculin	P26234	sp|P26234|VINC_PIG Vinculin OS=Sus scrofa OX=9823 GN=VCL PE=1 SV=4	123.87	24	24	1	91	TRUE	FALSE	-0.177913	27.1064	-0.390286	26.9521	-1.38181	27.2277	1	1	1	1	1	1	27.1473	26.757	27.9186	26.5368	27.1953	27.0174	24.8256	24.9297	26.0947	25.0698	25.2041	25.7496	26.6122	26.7082	27.951	26.9408	26.8058	27.5544	8	16	18	14	15	20	sp|P26234|VINC_PIG	P26234
F1S4P6	EIF3A	Eukaryotic translation initiation factor 3 subunit A	F1S4P6	tr|F1S4P6|F1S4P6_PIG Eukaryotic translation initiation factor 3 subunit A OS=Sus scrofa OX=9823 GN=EIF3A PE=1 SV=2	165.96	27	18.5	1	90	TRUE	FALSE	0.784906	25.7205	1.25178	25.669	1.27163	25.7826	1	1	1	1	1	1	25.0432	26.2949	25.1468	26.4184	25.328	26.1129	23.1115	24.8576	23.7128	25.3414	23.7267	25.235	24.5081	26.2462	25.1792	26.8225	24.9384	26.6499	11	17	13	22	9	18	tr|F1S4P6|F1S4P6_PIG	F1S4P6
A0A4X1VEP2	SYNCRIP	Synaptotagmin binding cytoplasmic RNA interacting protein	A0A4X1VEP2	tr|A0A4X1VEP2|A0A4X1VEP2_PIG Synaptotagmin binding cytoplasmic RNA interacting protein OS=Sus scrofa OX=9823 GN=SYNCRIP PE=1 SV=1	69.53	15	28.7	1	90	TRUE	FALSE	0.799819	27.22	0.117621	27.3609	0.963856	27.7238	1	1	1	1	1	1	27.3021	27.4197	27.2419	28.2058	26.8201	27.6199	26.2284	26.8404	26.6659	27.9866	26.0767	27.6	26.7671	27.371	27.2743	28.6098	26.4305	28.1569	14	17	13	22	9	15	tr|A0A4X1VEP2|A0A4X1VEP2_PIG	A0A4X1VEP2
P0CG68	UBC	Polyubiquitin-C	P0CG68;P63053;A0A287AZA7;A0A2C9F3G2;A7U5U2;F1S911	sp|P0CG68|UBC_PIG Polyubiquitin-C OS=Sus scrofa OX=9823 GN=UBC PE=2 SV=1	59.96	4	8.1	1	89	TRUE	FALSE	-0.00848988	29.1523	0.237389	28.4338	-0.769203	28.886	1	1	1	1	1	1	28.3151	28.5525	29.2706	28.5014	29.1566	29.1481	27.1539	27.8857	28.6071	28.1948	28.3257	29.0407	27.7801	28.5037	29.303	28.9054	28.767	29.6851	10	17	17	18	11	16	sp|P0CG68|UBC_PIG	P0CG68
F2Z557	PABPC1	Polyadenylate-binding protein	F2Z557	tr|F2Z557|F2Z557_PIG Polyadenylate-binding protein OS=Sus scrofa OX=9823 GN=PABPC1 PE=1 SV=2	70.29	14	19.7	1	87	TRUE	FALSE	0.534786	26.9513	0.555404	27.4206	1.4697	27.4931	1	1	1	1	1	1	27.1429	27.6983	26.7583	28.228	26.6839	27.2186	25.8993	26.949	26.0124	27.839	25.7706	27.0288	26.6079	27.6495	26.7907	28.632	26.2943	27.7556	10	16	12	26	8	15	tr|F2Z557|F2Z557_PIG	F2Z557
A0A8W4FBS4	ACO2	Aconitate hydratase, mitochondrial	A0A8W4FBS4	tr|A0A8W4FBS4|A0A8W4FBS4_PIG Aconitate hydratase, mitochondrial OS=Sus scrofa OX=9823 GN=ACO2 PE=1 SV=1	85.39	21	28.7	1	87	TRUE	FALSE	4.98764	24.9522	0.294523	27.2629	2.05026	27.4505	1	1	1	1	1	1	27.1157	27.4102	26.4253	28.4756	22.4584	27.446	25.794	26.5829	25.6014	28.0086	21.4671	27.1782	26.5806	27.3614	26.4577	28.8796	22.0688	27.983	12	16	8	31	2	18	tr|A0A8W4FBS4|A0A8W4FBS4_PIG	A0A8W4FBS4
A0A4X1T0H0	RPL10A	Ribosomal protein	A0A4X1T0H0	tr|A0A4X1T0H0|A0A4X1T0H0_PIG Ribosomal protein OS=Sus scrofa OX=9823 GN=RPL10A PE=1 SV=1	24.82	9	30.4	1	87	TRUE	FALSE	-0.158767	29.204	-0.0348648	29.2353	-0.0970932	29.0575	1	1	1	1	1	1	29.2527	29.2179	29.1061	29.009	29.2833	29.1246	29.8571	30.3166	30.2081	30.4679	30.2181	30.7827	28.7177	29.1691	29.1384	29.413	28.8938	29.6616	13	13	14	14	14	19	tr|A0A4X1T0H0|A0A4X1T0H0_PIG	A0A4X1T0H0
F1SQ09	LUM	Lumican	F1SQ09	tr|F1SQ09|F1SQ09_PIG Lumican OS=Sus scrofa OX=9823 GN=LUM PE=1 SV=1	38.75	9	32.8	1	86	TRUE	FALSE	-0.0468122	28.6906	-0.667931	29.1997	-1.40137	28.5165	1	1	1	1	1	1	29.5337	28.8657	29.2172	27.8158	28.714	28.6672	29.3725	29.1989	29.5537	28.5092	28.8832	29.5599	28.9986	28.817	29.2496	28.2198	28.3245	29.2042	15	14	13	15	11	18	tr|F1SQ09|F1SQ09_PIG	F1SQ09
A0A287BH52		IF rod domain-containing protein	A0A287BH52;A0A8W4FM80	tr|A0A287BH52|A0A287BH52_PIG IF rod domain-containing protein OS=Sus scrofa OX=9823 PE=3 SV=2	59.82	30	13.1	1	85	TRUE	FALSE	-0.922076	28.9675	0.160592	29.3743	-2.8083	29.2828	1	1	1	1	1	1	29.2941	29.4546	30.6869	27.8786	29.4285	28.5064	28.413	29.0679	30.3036	27.8521	28.8778	28.6792	28.759	29.4059	30.7193	28.2826	29.0389	29.0434	14	13	15	13	13	17	tr|A0A287BH52|A0A287BH52_PIG	A0A287BH52
A0A4X1U3N9	RPL5	Large ribosomal subunit protein uL18	A0A4X1U3N9	tr|A0A4X1U3N9|A0A4X1U3N9_PIG Large ribosomal subunit protein uL18 OS=Sus scrofa OX=9823 GN=RPL5 PE=1 SV=1	34.55	13	30.8	1	85	TRUE	FALSE	0.118122	28.4106	-0.282069	28.5912	-0.279575	28.4371	1	1	1	1	1	1	28.7322	28.4502	28.5769	28.2974	28.3515	28.4697	29.1991	29.4114	29.5415	29.6188	29.1488	29.9903	28.1972	28.4014	28.6093	28.7014	27.962	29.0067	12	17	13	17	9	17	tr|A0A4X1U3N9|A0A4X1U3N9_PIG	A0A4X1U3N9
A6M928	EIF4A1	Eukaryotic initiation factor 4A-I	A6M928	tr|A6M928|A6M928_PIG Eukaryotic initiation factor 4A-I OS=Sus scrofa OX=9823 GN=EIF4A1 PE=1 SV=1	46.12	18	41.9	1	84	TRUE	FALSE	0.206378	26.8574	0.195472	27.1021	-0.680162	27.5319	1	1	1	1	1	1	27.0043	27.1998	27.872	27.1918	26.7542	26.9605	26.407	27.0969	27.7724	27.4491	26.4872	27.4171	26.4693	27.151	27.9044	27.5958	26.3646	27.4975	12	10	20	19	8	15	tr|A6M928|A6M928_PIG	A6M928
Q6QAT0	RPL32	Large ribosomal subunit protein eL32	Q6QAT0	sp|Q6QAT0|RL32_PIG Large ribosomal subunit protein eL32 OS=Sus scrofa OX=9823 GN=RPL32 PE=1 SV=3	15.85	7	35.6	1	84	TRUE	FALSE	-0.539487	28.1025	-0.0250259	27.7751	-0.53778	27.7108	1	1	1	1	1	1	27.7876	27.7626	27.9796	27.4419	28.3723	27.8328	28.9065	29.3759	29.5963	29.4154	29.8215	30.0055	27.2526	27.7138	28.012	27.8459	27.9827	28.3698	14	14	14	13	13	16	sp|Q6QAT0|RL32_PIG	Q6QAT0
A0A287BKR2	SHMT2	Serine hydroxymethyltransferase	A0A287BKR2	tr|A0A287BKR2|A0A287BKR2_PIG Serine hydroxymethyltransferase OS=Sus scrofa OX=9823 GN=SHMT2 PE=1 SV=3	56.06	19	42.3	1	83	TRUE	FALSE	2.96215	26.796	0.801119	27.3717	1.28905	28.3226	1	1	1	1	1	1	26.9711	27.7722	27.6781	28.9671	25.3149	28.2771	26.1425	27.438	27.3472	28.9931	24.8167	28.5023	26.4361	27.7235	27.7105	29.3711	24.9254	28.8141	11	15	8	28	1	20	tr|A0A287BKR2|A0A287BKR2_PIG	A0A287BKR2
P83686	CYB5R3	NADH-cytochrome b5 reductase 3 (Fragment)	P83686	sp|P83686|NB5R3_PIG NADH-cytochrome b5 reductase 3 (Fragment) OS=Sus scrofa OX=9823 GN=CYB5R3 PE=1 SV=1	30.81	12	44.1	1	82	TRUE	FALSE	-0.0939892	27.0385	0.163215	26.6258	-0.00235465	26.9891	1	1	1	1	1	1	26.5442	26.7074	26.9903	26.9879	27.0855	26.9915	26.6631	27.3207	27.6069	27.9614	27.5347	28.1642	26.0091	26.6586	27.0227	27.3919	26.6959	27.5284	11	13	11	19	13	15	sp|P83686|NB5R3_PIG	P83686
A0A287B6S5	ENO1	phosphopyruvate hydratase	A0A287B6S5	tr|A0A287B6S5|A0A287B6S5_PIG phosphopyruvate hydratase OS=Sus scrofa OX=9823 GN=ENO1 PE=1 SV=1	47.4	14	44.2	1	81	TRUE	FALSE	1.04687	27.7595	0.815774	27.343	-1.90175	28.0009	1	1	1	1	1	1	26.9351	27.7509	28.9518	27.0501	27.2361	28.283	26.469	27.7792	28.9835	27.4386	27.1004	28.8708	26.4	27.7021	28.9842	27.4541	26.8465	28.82	7	13	19	16	8	18	tr|A0A287B6S5|A0A287B6S5_PIG	A0A287B6S5
A0A286ZI36	PKM	Pyruvate kinase	A0A286ZI36	tr|A0A286ZI36|A0A286ZI36_PIG Pyruvate kinase OS=Sus scrofa OX=9823 GN=PKM PE=1 SV=2	71.38	15	26.2	1	80	TRUE	FALSE	-0.514815	27.9844	0.166261	27.5044	-1.29758	28.2022	1	1	1	1	1	1	27.4213	27.5876	28.851	27.5535	28.2418	27.727	26.4896	27.1502	28.4171	27.4764	27.6405	27.8491	26.8863	27.5388	28.8834	27.9575	27.8523	28.264	9	12	18	15	11	15	tr|A0A286ZI36|A0A286ZI36_PIG	A0A286ZI36
A0A4X1SSR6	CAT	Catalase	A0A4X1SSR6	tr|A0A4X1SSR6|A0A4X1SSR6_PIG Catalase OS=Sus scrofa OX=9823 GN=CAT PE=1 SV=1	62.54	13	22.5	1	79	TRUE	FALSE	-1.03526	27.4095	0.44836	27.2752	-2.24936	27.4137	1	1	1	1	1	1	27.051	27.4994	28.5384	26.289	27.9272	26.8919	26.0704	27.0132	28.0555	26.163	27.2769	26.9651	26.516	27.4506	28.5708	26.693	27.5376	27.4289	11	13	17	11	14	13	tr|A0A4X1SSR6|A0A4X1SSR6_PIG	A0A4X1SSR6
A0A286ZW70	PPIB	Peptidyl-prolyl cis-trans isomerase	A0A286ZW70	tr|A0A286ZW70|A0A286ZW70_PIG Peptidyl-prolyl cis-trans isomerase OS=Sus scrofa OX=9823 GN=PPIB PE=1 SV=1	23.77	10	46.8	1	78	TRUE	FALSE	0.120953	27.6569	-0.14342	28.1304	-0.176187	27.8655	1	1	1	1	1	1	28.2021	28.0587	27.9536	27.7774	27.5964	27.7174	28.5434	28.8944	28.7927	28.9734	28.2681	29.1125	27.6671	28.0099	27.986	28.1815	27.2069	28.2544	10	14	12	15	13	14	tr|A0A286ZW70|A0A286ZW70_PIG	A0A286ZW70
contam_P02662	CSN1S1	Alpha-S1-casein	contam_P02662	sp|contam_P02662|CASA1_BOVIN Alpha-S1-casein OS=Bos taurus GN=CSN1S1 PE=1 SV=2	24.51	7	39.7	1	77	FALSE	TRUE	-0.564758	28.4153	0.057944	29.2301	-1.72059	29.4094	1	1	1	1	1	1	29.2012	29.2591	30.2697	28.5491	28.6977	28.133	29.8055	30.3578	31.3717	30.008	29.6324	29.7911	28.6661	29.2103	30.302	28.9531	28.3082	28.67	11	13	18	13	9	13	sp|contam_P02662|CASA1_BOVIN	contam_P02662
A0A287ASU4	RPS2	Small ribosomal subunit protein uS5	A0A287ASU4	tr|A0A287ASU4|A0A287ASU4_PIG Small ribosomal subunit protein uS5 OS=Sus scrofa OX=9823 GN=RPS2 PE=1 SV=1	31.2	8	28	1	76	TRUE	FALSE	0.0325242	28.7025	0.22312	28.7419	0.0328619	28.7556	1	1	1	1	1	1	28.6303	28.8534	28.7392	28.7721	28.6863	28.7188	28.3867	29.1042	28.9933	29.383	28.773	29.529	28.0953	28.8047	28.7716	29.1761	28.2967	29.2558	10	14	15	13	10	14	tr|A0A287ASU4|A0A287ASU4_PIG	A0A287ASU4
F1S827	SERBP1	Plasminogen activator inhibitor 1 RNA-binding protein isoform 1	F1S827	tr|F1S827|F1S827_PIG Plasminogen activator inhibitor 1 RNA-binding protein isoform 1 OS=Sus scrofa OX=9823 GN=SERBP1 PE=1 SV=2	44.81	16	34.9	1	76	TRUE	FALSE	-0.401986	26.474	0.157984	26.4007	0.337556	26.4272	1	1	1	1	1	1	26.3217	26.4797	26.2584	26.5959	26.675	26.273	26.0781	26.7304	26.5125	27.2069	26.7617	27.0832	25.7867	26.4309	26.2908	26.9999	26.2854	26.81	10	13	11	18	10	14	tr|F1S827|F1S827_PIG	F1S827
F2Z4Y8	RPS11	Small ribosomal subunit protein uS17	F2Z4Y8	tr|F2Z4Y8|F2Z4Y8_PIG Small ribosomal subunit protein uS17 OS=Sus scrofa OX=9823 GN=RPS11 PE=1 SV=1	18.42	10	46.8	1	76	TRUE	FALSE	-0.184355	28.7634	-0.114477	28.6876	-0.0254528	28.5227	1	1	1	1	1	1	28.7449	28.6304	28.5355	28.51	28.8556	28.6712	29.3492	29.7291	29.6375	29.969	29.7903	30.3294	28.2098	28.5816	28.5678	28.914	28.466	29.2082	10	13	14	14	8	17	tr|F2Z4Y8|F2Z4Y8_PIG	F2Z4Y8
Q29387	EEF1G	Elongation factor 1-gamma (Fragment)	Q29387;F1RPW9	sp|Q29387|EF1G_PIG Elongation factor 1-gamma (Fragment) OS=Sus scrofa OX=9823 GN=EEF1G PE=2 SV=2	49.59	15	24.1	1	76	TRUE	FALSE	0.308308	26.9563	-0.164835	27.0601	-0.360748	27.0824	1	1	1	1	1	1	27.1425	26.9777	27.2628	26.9021	26.8021	27.1104	26.4838	26.8134	27.1018	27.098	26.4738	27.5056	26.6075	26.9289	27.2952	27.3061	26.4126	27.6474	11	12	12	15	11	15	sp|Q29387|EF1G_PIG	Q29387
K7GLT8	ATP5F1B	ATP synthase subunit beta	K7GLT8	tr|K7GLT8|K7GLT8_PIG ATP synthase subunit beta OS=Sus scrofa OX=9823 GN=ATP5F1B PE=1 SV=2	60.79	14	34.2	1	75	TRUE	FALSE	2.4617	26.645	0.525881	27.9873	1.10648	28.0605	1	1	1	1	1	1	27.7244	28.2502	27.5072	28.6137	25.4142	27.8759	26.7926	27.8129	27.0733	28.5366	24.8129	27.998	27.1893	28.2015	27.5396	29.0177	25.0246	28.4129	5	14	13	23	4	16	tr|K7GLT8|K7GLT8_PIG	K7GLT8
A0A286ZVL5	STT3A	Dolichyl-diphosphooligosaccharide--protein glycosyltransferase subunit STT3A	A0A286ZVL5	tr|A0A286ZVL5|A0A286ZVL5_PIG Dolichyl-diphosphooligosaccharide--protein glycosyltransferase subunit STT3A OS=Sus scrofa OX=9823 GN=STT3A PE=1 SV=2	82.19	11	12.3	1	75	TRUE	FALSE	-0.0691448	27.3265	-0.0765921	27.5567	-0.198098	27.3737	1	1	1	1	1	1	27.595	27.5184	27.4728	27.2747	27.361	27.2919	26.6633	27.0811	27.0388	27.1976	26.7597	27.414	27.06	27.4696	27.5052	27.6787	26.9715	27.8289	13	13	11	14	9	15	tr|A0A286ZVL5|A0A286ZVL5_PIG	A0A286ZVL5
A0A287B386	RPL17	Large ribosomal subunit protein uL22	A0A287B386	tr|A0A287B386|A0A287B386_PIG Large ribosomal subunit protein uL22 OS=Sus scrofa OX=9823 GN=RPL17 PE=1 SV=1	21.58	7	36.6	1	75	TRUE	FALSE	0.131445	28.1727	-0.340034	28.4745	-0.244014	28.4897	1	1	1	1	1	1	28.6445	28.3045	28.6117	28.3677	28.107	28.2384	29.2489	29.4032	29.7138	29.8267	29.0417	29.8966	28.1095	28.2557	28.6441	28.7717	27.7174	28.7754	11	12	10	13	11	18	tr|A0A287B386|A0A287B386_PIG	A0A287B386
I3LSD3	RPL13	60S ribosomal protein L13	I3LSD3	tr|I3LSD3|I3LSD3_PIG 60S ribosomal protein L13 OS=Sus scrofa OX=9823 GN=RPL13 PE=1 SV=2	46.8	11	22.5	1	74	TRUE	FALSE	-0.245303	29.4274	-0.0231424	29.3324	-0.0206317	29.3458	1	1	1	1	1	1	29.344	29.3208	29.3561	29.3354	29.55	29.3047	28.9483	29.4195	29.4582	29.7944	29.4847	29.9629	28.8089	29.272	29.3885	29.7395	29.1604	29.8417	11	12	11	14	12	14	tr|I3LSD3|I3LSD3_PIG	I3LSD3
A0A286ZXU2	FLNA	Filamin A	A0A286ZXU2	tr|A0A286ZXU2|A0A286ZXU2_PIG Filamin A OS=Sus scrofa OX=9823 GN=FLNA PE=1 SV=3	283.38	24	11.5	1	74	TRUE	FALSE	0.317133	24.9073	-0.0738121	24.0921	-0.124864	24.9643	1	1	1	1	1	1	24.1291	24.0552	25.0267	24.9019	24.7487	25.0658	20.9679	21.3884	22.3633	22.5953	21.9179	22.9585	23.594	24.0065	25.0591	25.3059	24.3591	25.6028	8	7	13	18	13	15	tr|A0A286ZXU2|A0A286ZXU2_PIG	A0A286ZXU2
F2Z5F5	RPS8	40S ribosomal protein S8	F2Z5F5	tr|F2Z5F5|F2Z5F5_PIG 40S ribosomal protein S8 OS=Sus scrofa OX=9823 GN=RPS8 PE=1 SV=3	24.19	9	38.9	1	74	TRUE	FALSE	-0.275085	29.2065	-0.201578	29.2474	-0.0724635	29.0809	1	1	1	1	1	1	29.3481	29.1466	29.1171	29.0447	29.344	29.0689	30.1045	30.3973	30.3712	30.6556	30.4307	30.8791	28.8131	29.0978	29.1495	29.4487	28.9544	29.6059	11	13	12	13	12	13	tr|F2Z5F5|F2Z5F5_PIG	F2Z5F5
Q29551	OXCT1	Succinyl-CoA:3-ketoacid coenzyme A transferase 1, mitochondrial	Q29551	sp|Q29551|SCOT1_PIG Succinyl-CoA:3-ketoacid coenzyme A transferase 1, mitochondrial OS=Sus scrofa OX=9823 GN=OXCT1 PE=1 SV=2	56.3	16	41.3	1	73	TRUE	FALSE	4.16813	24.3485	-0.0313512	27.1211	1.95175	26.3472	1	1	1	1	1	1	27.1368	27.1055	25.3713	27.3231	22.2644	26.4326	26.4192	26.8823	25.1515	27.4601	21.8772	26.7688	26.6018	27.0567	25.4037	27.7271	21.8749	26.9696	15	17	8	20	0	13	sp|Q29551|SCOT1_PIG	Q29551
I3L7Y1	RPL26	Large ribosomal subunit protein uL24	I3L7Y1	tr|I3L7Y1|I3L7Y1_PIG Large ribosomal subunit protein uL24 OS=Sus scrofa OX=9823 GN=RPL26 PE=1 SV=1	17.25	8	39.3	1	73	TRUE	FALSE	-0.00671906	28.7416	-0.048688	28.6636	-0.297037	28.7537	1	1	1	1	1	1	28.6879	28.6392	28.9022	28.6052	28.7449	28.7382	30.0292	30.4749	30.7413	30.8011	30.4166	31.1334	28.1529	28.5904	28.9346	29.0092	28.3554	29.2752	11	10	10	15	12	15	tr|I3L7Y1|I3L7Y1_PIG	I3L7Y1
Q95342	RPL18	Large ribosomal subunit protein eL18	Q95342	sp|Q95342|RL18_PIG Large ribosomal subunit protein eL18 OS=Sus scrofa OX=9823 GN=RPL18 PE=1 SV=4	22.29	9	41	1	73	TRUE	FALSE	-0.532374	29.1859	-0.116871	29.1845	-0.129864	29.1131	1	1	1	1	1	1	29.243	29.1261	29.1781	29.0482	29.4521	28.9197	30.1692	30.5467	30.6021	30.8291	30.7088	30.8998	28.7079	29.0773	29.2105	29.4522	29.0626	29.4567	7	13	10	12	13	18	sp|Q95342|RL18_PIG	Q95342
F1RZ28	RPS10	Small ribosomal subunit protein eS10	F1RZ28	tr|F1RZ28|F1RZ28_PIG Small ribosomal subunit protein eS10 OS=Sus scrofa OX=9823 GN=RPS10 PE=1 SV=3	27.34	12	43	1	72	TRUE	FALSE	0.00464134	28.031	0.246992	28.2167	0.29094	28.295	1	1	1	1	1	1	28.0932	28.3402	28.1495	28.4404	28.0287	28.0333	28.56	29.3014	29.1141	29.7619	28.8259	29.554	27.5581	28.2914	28.1819	28.8444	27.6391	28.5703	12	14	10	16	9	11	tr|F1RZ28|F1RZ28_PIG	F1RZ28
A0A286ZL65	RPL15	Ribosomal protein L15	A0A286ZL65	tr|A0A286ZL65|A0A286ZL65_PIG Ribosomal protein L15 OS=Sus scrofa OX=9823 GN=RPL15 PE=1 SV=1	24.13	11	40.2	1	72	TRUE	FALSE	-0.358682	28.3155	-0.171754	28.2184	0.139595	28.1339	1	1	1	1	1	1	28.3043	28.1325	28.0641	28.2037	28.4949	28.1362	28.7711	29.0938	29.0287	29.5252	29.2921	29.6569	27.7693	28.0838	28.0965	28.6077	28.1053	28.6732	12	12	12	12	9	15	tr|A0A286ZL65|A0A286ZL65_PIG	A0A286ZL65
A0A4X1W4Q9	HNRNPA1	Heterogeneous nuclear ribonucleoprotein A1	A0A4X1W4Q9	tr|A0A4X1W4Q9|A0A4X1W4Q9_PIG Heterogeneous nuclear ribonucleoprotein A1 OS=Sus scrofa OX=9823 GN=HNRNPA1 PE=1 SV=1	38.78	12	30.6	1	71	TRUE	FALSE	3.41457	25.4489	1.02028	26.7468	0.92845	27.6279	1	1	1	1	1	1	26.2366	27.2569	27.1637	28.0922	23.7417	27.1562	25.993	27.5076	27.4178	28.7031	23.8284	27.9664	25.7016	27.2081	27.1961	28.4962	23.3521	27.6932	8	15	14	17	1	16	tr|A0A4X1W4Q9|A0A4X1W4Q9_PIG	A0A4X1W4Q9
P09571	TF	Serotransferrin	P09571;A0A288CFV5	sp|P09571|TRFE_PIG Serotransferrin OS=Sus scrofa OX=9823 GN=TF PE=1 SV=2	76.92	15	24	1	71	TRUE	FALSE	-1.50135	27.0582	0.0552246	27.1187	-0.528407	27.6614	1	1	1	1	1	1	27.0911	27.1463	27.9256	27.3972	27.8089	26.3075	25.4938	26.0434	26.8261	26.6546	26.542	25.7641	26.5561	27.0975	27.958	27.8012	27.4193	26.8445	8	13	17	18	8	7	sp|P09571|TRFE_PIG	P09571
I3LGN8	PKP1	Plakophilin 1	I3LGN8	tr|I3LGN8|I3LGN8_PIG Plakophilin 1 OS=Sus scrofa OX=9823 GN=PKP1 PE=1 SV=2	80.64	14	20.9	1	71	TRUE	FALSE	-0.105351	27.7779	-0.0523104	26.8165	-2.66892	26.4108	1	1	1	1	1	1	26.8426	26.7903	27.7453	25.0764	27.8306	27.7252	25.2771	25.7191	26.6774	24.3654	26.5953	27.2134	26.3076	26.7415	27.7777	25.4804	27.441	28.2622	11	10	17	7	12	14	tr|I3LGN8|I3LGN8_PIG	I3LGN8
I3LDS3	KRT10	Keratin, type I cytoskeletal 10	I3LDS3	tr|I3LDS3|I3LDS3_PIG Keratin, type I cytoskeletal 10 OS=Sus scrofa OX=9823 GN=KRT10 PE=1 SV=4	62.55	30	25.4	1	70	TRUE	FALSE	-1.72755	25.8621	0.881671	25.4685	-0.390685	25.2104	1	1	1	1	1	1	25.0277	25.9094	25.4058	25.0151	26.7259	24.9984	24.1991	25.5751	25.0749	25.0411	26.2276	25.2236	24.4926	25.8606	25.4382	25.4191	26.3363	25.5353	10	10	9	12	13	16	tr|I3LDS3|I3LDS3_PIG	I3LDS3
A0A4X1SVF9	POSTN	Periostin	A0A4X1SVF9	tr|A0A4X1SVF9|A0A4X1SVF9_PIG Periostin OS=Sus scrofa OX=9823 GN=POSTN PE=1 SV=1	93.12	18	30	1	70	TRUE	FALSE	0.881274	26.1337	-0.369672	26.9135	0.649319	25.8403	1	1	1	1	1	1	27.0983	26.7287	25.5157	26.165	25.6931	26.5744	25.7027	25.8274	24.6177	25.6239	24.6278	26.2325	26.5633	26.6799	25.5481	26.569	25.3035	27.1114	15	11	13	12	5	14	tr|A0A4X1SVF9|A0A4X1SVF9_PIG	A0A4X1SVF9
F1SQR7	HAL	Histidine ammonia-lyase	F1SQR7	tr|F1SQR7|F1SQR7_PIG Histidine ammonia-lyase OS=Sus scrofa OX=9823 GN=HAL PE=1 SV=3	72.22	12	20.5	1	70	TRUE	FALSE	0.777456	27.1581	-0.524617	26.101	-2.26889	26.9279	1	1	1	1	1	1	26.3633	25.8387	28.0623	25.7934	26.7694	27.5469	25.2896	25.2594	27.4863	25.5743	26.026	27.527	25.8283	25.7899	28.0947	26.1974	26.3798	28.0839	8	9	18	7	11	17	tr|F1SQR7|F1SQR7_PIG	F1SQR7
A0A287B9M9	EIF4G1	Eukaryotic translation initiation factor 4 gamma 1	A0A287B9M9	tr|A0A287B9M9|A0A287B9M9_PIG Eukaryotic translation initiation factor 4 gamma 1 OS=Sus scrofa OX=9823 GN=EIF4G1 PE=1 SV=1	176.7	18	11.1	1	68	TRUE	FALSE	0.401728	25.2583	0.427259	25.0519	1.1517	25.1979	1	1	1	1	1	1	24.8383	25.2656	24.6221	25.7738	25.0574	25.4592	22.7646	23.6862	23.0461	24.5546	23.3141	24.4393	24.3033	25.2168	24.6544	26.1778	24.6679	25.9961	9	15	9	16	7	12	tr|A0A287B9M9|A0A287B9M9_PIG	A0A287B9M9
A0A287A0V6	PYCR1	Pyrroline-5-carboxylate reductase	A0A287A0V6	tr|A0A287A0V6|A0A287A0V6_PIG Pyrroline-5-carboxylate reductase OS=Sus scrofa OX=9823 GN=PYCR1 PE=1 SV=1	33.23	13	43.8	1	68	TRUE	FALSE	4.6816	25.3554	0.407458	26.9818	1.39592	27.6625	1	1	1	1	1	1	26.7781	27.1855	26.9645	28.3604	23.0146	27.6962	26.6169	27.5187	27.3011	29.0539	23.1838	28.5888	26.243	27.1367	26.9969	28.7645	22.625	28.2332	7	10	11	19	3	18	tr|A0A287A0V6|A0A287A0V6_PIG	A0A287A0V6
O02705	HSP90AA1	Heat shock protein HSP 90-alpha	O02705;A0A287AQK7	sp|O02705|HS90A_PIG Heat shock protein HSP 90-alpha OS=Sus scrofa OX=9823 GN=HSP90AA1 PE=2 SV=3	84.72	16	21.6	1	68	TRUE	FALSE	-0.242994	25.8789	0.242181	26.2049	-2.45827	26.8422	1	1	1	1	1	1	26.0838	26.326	28.0713	25.613	26.0004	25.7574	24.9657	25.7022	27.4509	25.3495	25.2127	25.6931	25.5487	26.2772	28.1037	26.017	25.6109	26.2944	8	9	18	11	10	12	sp|O02705|HS90A_PIG	O02705
A0A4X1SG83	RPL24	Large ribosomal subunit protein eL24	A0A4X1SG83	tr|A0A4X1SG83|A0A4X1SG83_PIG Large ribosomal subunit protein eL24 OS=Sus scrofa OX=9823 GN=RPL24 PE=1 SV=1	24.69	8	29	1	66	TRUE	FALSE	-0.247727	28.4254	-0.00785626	28.5363	-0.622432	28.257	1	1	1	1	1	1	28.5403	28.5324	28.5682	27.9458	28.5492	28.3015	28.7661	29.2526	29.2918	29.0263	29.1054	29.5812	28.0052	28.4836	28.6006	28.3498	28.1597	28.8385	11	12	10	11	10	12	tr|A0A4X1SG83|A0A4X1SG83_PIG	A0A4X1SG83
F2Z546	RPL19	Large ribosomal subunit protein eL19	F2Z546	tr|F2Z546|F2Z546_PIG Large ribosomal subunit protein eL19 OS=Sus scrofa OX=9823 GN=RPL19 PE=1 SV=4	29.58	7	23.2	1	65	TRUE	FALSE	-0.182603	27.8284	-0.134274	27.7876	0.281648	27.5973	1	1	1	1	1	1	27.8547	27.7205	27.4565	27.7382	27.9197	27.7371	28.6111	28.9712	28.7106	29.3491	29.0064	29.5473	27.3197	27.6717	27.4889	28.1422	27.5301	28.2741	9	10	11	14	5	16	tr|F2Z546|F2Z546_PIG	F2Z546
F1S0L8	MTDH	Metadherin	F1S0L8	tr|F1S0L8|F1S0L8_PIG Metadherin OS=Sus scrofa OX=9823 GN=MTDH PE=1 SV=2	63.93	11	23.4	1	64	TRUE	FALSE	0.0609833	26.4428	-0.333822	26.3853	0.279762	26.2506	1	1	1	1	1	1	26.5522	26.2183	26.1107	26.3904	26.4123	26.4732	26.019	26.1796	26.0753	26.7119	26.2095	26.9939	26.0171	26.1696	26.1431	26.7944	26.0227	27.0102	10	12	9	12	10	11	tr|F1S0L8|F1S0L8_PIG	F1S0L8
A0A0H5ANC0	OGN	Mimecan	A0A0H5ANC0	tr|A0A0H5ANC0|A0A0H5ANC0_PIG Mimecan OS=Sus scrofa OX=9823 GN=OGN PE=1 SV=1	33.96	7	23.8	1	64	TRUE	FALSE	-0.941843	26.6543	-0.933215	26.7912	-1.33523	26.2053	1	1	1	1	1	1	27.2578	26.3246	26.8729	25.5377	27.1252	26.1833	26.9361	26.4973	27.049	26.0706	27.1339	26.9155	26.7228	26.2758	26.9053	25.9417	26.7356	26.7203	14	11	10	6	7	16	tr|A0A0H5ANC0|A0A0H5ANC0_PIG	A0A0H5ANC0
F2Z5C1	ANXA5	Annexin	F2Z5C1	tr|F2Z5C1|F2Z5C1_PIG Annexin OS=Sus scrofa OX=9823 GN=ANXA5 PE=1 SV=4	36.11	12	34	1	63	TRUE	FALSE	0.187514	26.0211	1.18173	26.5607	0.533641	26.7686	1	1	1	1	1	1	25.9698	27.1516	26.5018	27.0354	25.9274	26.1149	25.4367	27.1128	26.4664	27.3569	25.7246	26.6355	25.4348	27.1028	26.5342	27.4394	25.5378	26.6519	5	12	12	14	9	11	tr|F2Z5C1|F2Z5C1_PIG	F2Z5C1
A0A480PLY3	YWHAZ	14-3-3 protein zeta/delta	A0A480PLY3	tr|A0A480PLY3|A0A480PLY3_PIG 14-3-3 protein zeta/delta OS=Sus scrofa OX=9823 GN=YWHAZ PE=1 SV=1	27.73	11	38	1	62	TRUE	FALSE	-0.852765	26.4548	0.124628	26.6278	-1.53126	26.9918	1	1	1	1	1	1	26.5654	26.6901	27.7574	26.2262	26.8811	26.0284	26.6844	27.3034	28.3741	27.1997	27.3304	27.2011	26.0304	26.6413	27.7898	26.6302	26.4916	26.5654	9	9	12	10	10	12	tr|A0A480PLY3|A0A480PLY3_PIG	A0A480PLY3
contam_P00883	ALDOA	Fructose-bisphosphate aldolase A	contam_P00883	sp|contam_P00883|ALDOA_RABIT Fructose-bisphosphate aldolase A OS=Oryctolagus cuniculus GN=ALDOA PE=1 SV=2	39.32	12	37.4	1	62	FALSE	TRUE	-0.318916	26.8	0.0812921	26.6226	-1.9943	27.2119	1	1	1	1	1	1	26.5819	26.6632	28.2091	26.2148	26.9594	26.6405	25.9846	26.5603	28.1095	26.4721	26.6925	27.097	26.0469	26.6144	28.2415	26.6188	26.5699	27.1775	7	8	14	10	11	12	sp|contam_P00883|ALDOA_RABIT	contam_P00883
Q6QAP7	RPS17	Small ribosomal subunit protein eS17	Q6QAP7	sp|Q6QAP7|RS17_PIG Small ribosomal subunit protein eS17 OS=Sus scrofa OX=9823 GN=RPS17 PE=1 SV=3	15.51	6	53.3	1	62	TRUE	FALSE	0.402261	26.6481	-0.250224	26.7193	0.270066	26.924	1	1	1	1	1	1	26.8445	26.5942	26.789	27.059	26.447	26.8493	28.4488	28.693	28.891	29.518	28.3817	29.5074	26.3094	26.5454	26.8213	27.463	26.0574	27.3862	11	10	11	11	7	12	sp|Q6QAP7|RS17_PIG	Q6QAP7
contam_P02538	KRT6A	Keratin, type II cytoskeletal 6A	contam_P02538	sp|contam_P02538|K2C6A_HUMAN Keratin, type II cytoskeletal 6A OS=Homo sapiens GN=KRT6A PE=1 SV=3	60.01	57	7.6	1	61	FALSE	TRUE	-0.360394	31.3862	0.359358	31.6667	-4.11071	31.0267	1	1	1	1	1	1	31.487	31.8464	33.0821	28.9714	31.5664	31.206	30.5064	31.3601	32.5992	28.8454	30.9161	31.2792	30.952	31.7976	33.1145	29.3754	31.1768	31.743	8	10	13	4	12	14	sp|contam_P02538|K2C6A_HUMAN	contam_P02538
A0A287BHE7	RPS14	Small ribosomal subunit protein uS11	A0A287BHE7	tr|A0A287BHE7|A0A287BHE7_PIG Small ribosomal subunit protein uS11 OS=Sus scrofa OX=9823 GN=RPS14 PE=3 SV=1	16.26	6	39.1	1	61	TRUE	FALSE	0.108894	28.1051	0.0165043	28.3411	-0.0088735	28.0923	1	1	1	1	1	1	28.3328	28.3493	28.0968	28.0879	28.0506	28.1595	30.2591	30.77	30.5208	30.8688	30.3073	31.1396	27.7978	28.3005	28.1292	28.4919	27.6611	28.6965	11	10	9	10	11	10	tr|A0A287BHE7|A0A287BHE7_PIG	A0A287BHE7
F1S0V3	ANXA6	Annexin	F1S0V3	tr|F1S0V3|F1S0V3_PIG Annexin OS=Sus scrofa OX=9823 GN=ANXA6 PE=1 SV=4	75.62	16	28.3	1	61	TRUE	FALSE	0.292082	25.5563	-0.132347	25.6093	2.07053	24.7696	1	1	1	1	1	1	25.6755	25.5432	23.7343	25.8048	25.4103	25.7023	24.1755	24.5376	22.732	25.1594	24.2406	25.2562	25.1405	25.4944	23.7667	26.2088	25.0207	26.2393	8	13	5	13	9	13	tr|F1S0V3|F1S0V3_PIG	F1S0V3
A0A286ZZ87	FABP5	Fatty acid-binding protein 5	A0A286ZZ87	tr|A0A286ZZ87|A0A286ZZ87_PIG Fatty acid-binding protein 5 OS=Sus scrofa OX=9823 GN=FABP5 PE=1 SV=1	26.18	4	11.1	1	61	TRUE	FALSE	1.54434	27.9885	-0.535978	27.2698	-2.74977	27.787	1	1	1	1	1	1	27.5378	27.0018	29.1618	26.4121	27.2163	28.7607	27.7636	27.722	29.8854	27.4925	27.7725	30.0403	27.0028	26.953	29.1942	26.8161	26.8268	29.2977	8	10	13	7	8	15	tr|A0A286ZZ87|A0A286ZZ87_PIG	A0A286ZZ87
F1S3U9	PRDX1	Peroxiredoxin-1	F1S3U9	tr|F1S3U9|F1S3U9_PIG Peroxiredoxin-1 OS=Sus scrofa OX=9823 GN=PRDX1 PE=1 SV=3	22.23	8	36.7	1	61	TRUE	FALSE	-0.212678	28.3975	-0.987635	27.9294	-2.30057	28.1608	1	1	1	1	1	1	28.4232	27.4356	29.3111	27.0105	28.5038	28.2911	28.5422	28.0489	29.9277	27.984	28.9531	29.4639	27.8882	27.3868	29.3435	27.4145	28.1142	28.8281	11	9	12	9	8	12	tr|F1S3U9|F1S3U9_PIG	F1S3U9
P00506	GOT2	Aspartate aminotransferase, mitochondrial	P00506	sp|P00506|AATM_PIG Aspartate aminotransferase, mitochondrial OS=Sus scrofa OX=9823 GN=GOT2 PE=1 SV=2	47.41	15	32.3	1	60	TRUE	FALSE	5.65672	25.1702	0.561224	26.8448	0.369185	27.682	1	1	1	1	1	1	26.5642	27.1254	27.4974	27.8666	22.3418	27.9986	25.79	26.8456	27.2209	27.947	21.898	28.2782	26.0292	27.0766	27.5298	28.2706	21.9523	28.5356	10	9	8	19	2	12	sp|P00506|AATM_PIG	P00506
F1RN71	BLMH	Bleomycin hydrolase	F1RN71	tr|F1RN71|F1RN71_PIG Bleomycin hydrolase OS=Sus scrofa OX=9823 GN=BLMH PE=1 SV=5	50.97	7	11.6	1	60	TRUE	FALSE	-0.428738	28.1151	0.122456	27.1971	-2.41317	27.763	1	1	1	1	1	1	27.1358	27.2583	28.9696	26.5564	28.3295	27.9008	26.4183	27.0351	28.7497	26.6934	27.9423	28.237	26.6008	27.2095	29.002	26.9604	27.9399	28.4378	7	8	12	7	14	12	tr|F1RN71|F1RN71_PIG	F1RN71
A0A287AJT7	RPL28	Large ribosomal subunit protein eL28	A0A287AJT7	tr|A0A287AJT7|A0A287AJT7_PIG Large ribosomal subunit protein eL28 OS=Sus scrofa OX=9823 GN=RPL28 PE=1 SV=1	15.72	9	56.2	1	60	TRUE	FALSE	-0.484579	28.3097	-0.202271	28.225	-0.307378	28.1766	1	1	1	1	1	1	28.3261	28.1239	28.3303	28.0229	28.5519	28.0674	29.2524	29.5445	29.7543	29.8038	29.8086	30.0475	27.7911	28.0751	28.3627	28.4269	28.1624	28.6044	9	9	9	9	10	14	tr|A0A287AJT7|A0A287AJT7_PIG	A0A287AJT7
A0A8D0X235	PA2G4	Peptidase M24 domain-containing protein	A0A8D0X235	tr|A0A8D0X235|A0A8D0X235_PIG Peptidase M24 domain-containing protein OS=Sus scrofa OX=9823 GN=PA2G4 PE=1 SV=1	41.24	12	33.9	1	60	TRUE	FALSE	-0.488235	26.4332	-0.21853	26.2677	-0.482051	26.384	1	1	1	1	1	1	26.3769	26.1584	26.6251	26.143	26.6773	26.1891	25.9109	26.1867	26.6567	26.5316	26.5416	26.7768	25.8419	26.1096	26.6575	26.547	26.2877	26.7261	10	9	8	13	9	11	tr|A0A8D0X235|A0A8D0X235_PIG	A0A8D0X235
A0A287A4Q7	ACTN4	Alpha-actinin-4	A0A287A4Q7	tr|A0A287A4Q7|A0A287A4Q7_PIG Alpha-actinin-4 OS=Sus scrofa OX=9823 GN=ACTN4 PE=1 SV=2	104.31	18	23.6	1	60	TRUE	FALSE	-0.209702	24.818	-0.847605	24.1534	-3.54805	26.1327	1	1	1	1	1	1	24.5772	23.7296	27.9068	24.3587	24.9229	24.7132	22.7486	22.3954	26.5759	23.3847	23.4246	23.9384	24.0422	23.6808	27.9392	24.7627	24.5333	25.2502	5	4	21	9	7	14	tr|A0A287A4Q7|A0A287A4Q7_PIG	A0A287A4Q7
F2Z5Q6	RPS6	40S ribosomal protein S6	F2Z5Q6	tr|F2Z5Q6|F2Z5Q6_PIG 40S ribosomal protein S6 OS=Sus scrofa OX=9823 GN=RPS6 PE=1 SV=4	28.66	9	29.3	1	59	TRUE	FALSE	-0.28015	28.2813	-0.0598252	28.3676	0.0626462	28.1545	1	1	1	1	1	1	28.3975	28.3376	28.1232	28.1859	28.4214	28.1412	29.3237	29.7583	29.5472	29.9668	29.678	30.1213	27.8624	28.2889	28.1556	28.5899	28.0318	28.6782	10	10	10	14	8	7	tr|F2Z5Q6|F2Z5Q6_PIG	F2Z5Q6
A0A287A4F2	SFPQ	Splicing factor proline and glutamine rich	A0A287A4F2	tr|A0A287A4F2|A0A287A4F2_PIG Splicing factor proline and glutamine rich OS=Sus scrofa OX=9823 GN=SFPQ PE=4 SV=1	75.46	17	25.4	1	58	TRUE	FALSE	4.06145	25.393	0.733053	25.9929	1.53692	26.7676	1	1	1	1	1	1	25.6263	26.3594	25.9991	27.5361	23.3623	27.4237	24.6457	25.8731	25.5163	27.4101	22.712	27.497	25.0913	26.3106	26.0315	27.9401	22.9727	27.9607	4	10	11	16	0	17	tr|A0A287A4F2|A0A287A4F2_PIG	A0A287A4F2
A0A288CFT0	TPI1	Triosephosphate isomerase	A0A288CFT0	tr|A0A288CFT0|A0A288CFT0_PIG Triosephosphate isomerase OS=Sus scrofa OX=9823 GN=TPI1 PE=1 SV=1	30.49	10	47	1	58	TRUE	FALSE	0.303475	26.628	0.696176	26.5595	-1.23929	27.214	1	1	1	1	1	1	26.2114	26.9076	27.8337	26.5944	26.4763	26.7797	25.8898	27.0803	28.0097	27.1273	26.485	27.5119	25.6764	26.8588	27.8661	26.9984	26.0867	27.3167	6	10	11	10	9	12	tr|A0A288CFT0|A0A288CFT0_PIG	A0A288CFT0
A0A287AGM8	DDOST	Dolichyl-diphosphooligosaccharide--protein glycosyltransferase 48 kDa subunit	A0A287AGM8	tr|A0A287AGM8|A0A287AGM8_PIG Dolichyl-diphosphooligosaccharide--protein glycosyltransferase 48 kDa subunit OS=Sus scrofa OX=9823 GN=DDOST PE=1 SV=1	48.74	11	31.1	1	58	TRUE	FALSE	-0.0544922	26.6731	-0.0695751	26.9334	-0.355896	26.9391	1	1	1	1	1	1	26.9682	26.8986	27.1171	26.7612	26.7004	26.6459	26.435	26.8598	27.0817	27.0827	26.4976	27.1665	26.4331	26.8498	27.1495	27.1652	26.3108	27.1829	9	9	11	11	8	10	tr|A0A287AGM8|A0A287AGM8_PIG	A0A287AGM8
F1RXA6	GSDMA	Gasdermin A	F1RXA6	tr|F1RXA6|F1RXA6_PIG Gasdermin A OS=Sus scrofa OX=9823 GN=GSDMA PE=3 SV=3	49.82	6	10.3	1	58	TRUE	FALSE	-0.254587	27.2001	-0.302806	26.7778	-3.15894	27.5392	1	1	1	1	1	1	26.9292	26.6264	29.1187	25.9598	27.3274	27.0728	26.3319	26.5235	29.0192	26.2171	27.0605	27.5294	26.3941	26.5776	29.1511	26.3638	26.9379	27.6098	8	9	12	8	11	10	tr|F1RXA6|F1RXA6_PIG	F1RXA6
A0A287BBS8	IDE	Insulin degrading enzyme	A0A287BBS8	tr|A0A287BBS8|A0A287BBS8_PIG Insulin degrading enzyme OS=Sus scrofa OX=9823 GN=IDE PE=1 SV=1	117.92	17	16.8	1	58	TRUE	FALSE	0.844106	26.2787	-0.977624	24.758	-4.8271	25.9712	1	1	1	1	1	1	25.2468	24.2692	28.3847	23.5576	25.8566	26.7007	23.4182	22.935	27.0538	22.5836	24.3584	25.9259	24.7118	24.2204	28.4171	23.9616	25.467	27.2377	7	3	22	5	8	13	tr|A0A287BBS8|A0A287BBS8_PIG	A0A287BBS8
K7GND3	DHX9	RNA helicase	K7GND3	tr|K7GND3|K7GND3_PIG RNA helicase OS=Sus scrofa OX=9823 GN=DHX9 PE=1 SV=2	149.65	19	14.7	1	57	TRUE	FALSE	4.0404	23.9749	1.47571	25.4094	1.84164	26.0151	1	1	1	1	1	1	24.6716	26.1473	25.0942	26.9359	21.9547	25.9951	22.6436	24.6137	23.5641	25.7626	20.2572	25.021	24.1365	26.0985	25.1266	27.3399	21.5652	26.5321	8	10	7	21	0	11	tr|K7GND3|K7GND3_PIG	K7GND3
Q29223	RPL34	Large ribosomal subunit protein eL34	Q29223	sp|Q29223|RL34_PIG Large ribosomal subunit protein eL34 OS=Sus scrofa OX=9823 GN=RPL34 PE=1 SV=3	13.28	6	29.9	1	57	TRUE	FALSE	-0.39652	29.1656	-0.219025	28.7466	-0.237757	28.6915	1	1	1	1	1	1	28.8561	28.6371	28.8104	28.5726	29.3638	28.9673	30.1974	30.4728	30.6494	30.7685	31.0355	31.3624	28.3211	28.5883	28.8428	28.9766	28.9742	29.5043	8	10	10	10	10	9	sp|Q29223|RL34_PIG	Q29223
contam_Q7Z3Z0	KRT25	Keratin, type I cytoskeletal 25	contam_Q7Z3Z0	sp|contam_Q7Z3Z0|K1C25_HUMAN Keratin, type I cytoskeletal 25 OS=Homo sapiens GN=KRT25 PE=1 SV=1	49.29	15	24.4	1	57	FALSE	TRUE	-4.66987	26.3312	-1.39931	27.4134	2.30321	26.7629	1	1	1	1	1	1	28.1131	26.7138	25.6113	27.9145	28.6661	23.9963	27.5158	26.6109	25.5117	28.1718	28.3992	24.4528	27.578	26.665	25.6437	28.3185	28.2766	24.5332	13	7	4	19	12	2	sp|contam_Q7Z3Z0|K1C25_HUMAN	contam_Q7Z3Z0
contam_Q86Y46	KRT73	Keratin, type II cytoskeletal 73	contam_Q86Y46	sp|contam_Q86Y46|K2C73_HUMAN Keratin, type II cytoskeletal 73 OS=Homo sapiens GN=KRT73 PE=1 SV=1	58.89	23	17.2	1	56	FALSE	TRUE	-3.87132	25.136	-0.866892	26.8175	1.37932	26.1059	1	1	1	1	1	1	27.2509	26.384	25.4163	26.7956	27.0717	23.2003	26.3192	25.9467	24.9823	26.7185	26.4703	23.3225	26.7159	26.3352	25.4487	27.1996	26.6821	23.7373	12	12	6	12	9	5	sp|contam_Q86Y46|K2C73_HUMAN	contam_Q86Y46
P00348	HADH	Hydroxyacyl-coenzyme A dehydrogenase, mitochondrial	P00348	sp|P00348|HCDH_PIG Hydroxyacyl-coenzyme A dehydrogenase, mitochondrial OS=Sus scrofa OX=9823 GN=HADH PE=1 SV=2	34.14	9	29	1	55	TRUE	FALSE	6.30394	23.8998	0.578419	27.1372	1.20116	27.0418	1	1	1	1	1	1	26.848	27.4264	26.4412	27.6424	20.7478	27.0518	26.9669	28.0397	27.0579	28.6159	21.1971	28.2245	26.3129	27.3776	26.4736	28.0464	20.3582	27.5887	8	12	9	15	0	11	sp|P00348|HCDH_PIG	P00348
A0A287ADJ2	HSPA9	Stress-70 protein, mitochondrial	A0A287ADJ2	tr|A0A287ADJ2|A0A287ADJ2_PIG Stress-70 protein, mitochondrial OS=Sus scrofa OX=9823 GN=HSPA9 PE=1 SV=1	73.6	16	26.4	1	55	TRUE	FALSE	8.35635	21.6324	-0.206308	26.1038	2.26715	25.7198	1	1	1	1	1	1	26.2069	26.0006	24.5862	26.8534	17.4542	25.8106	24.8852	25.1733	23.7623	26.3864	16.4629	25.5428	25.6719	25.9518	24.6186	27.2574	17.0647	26.3476	8	10	7	18	0	12	tr|A0A287ADJ2|A0A287ADJ2_PIG	A0A287ADJ2
F1SGG3	KRT1	Keratin, type II cytoskeletal 1	F1SGG3	tr|F1SGG3|F1SGG3_PIG Keratin, type II cytoskeletal 1 OS=Sus scrofa OX=9823 GN=KRT1 PE=1 SV=2	64.83	31	25.5	1	55	TRUE	FALSE	-0.926338	26.2901	-2.62508	24.0514	1.41874	23.8804	1	1	1	1	1	1	25.3639	22.7389	23.171	24.5898	26.7533	25.8269	24.2027	22.072	22.5076	24.2832	25.9224	25.7196	24.8289	22.6901	23.2034	24.9938	26.3637	26.3639	8	4	9	8	13	13	tr|F1SGG3|F1SGG3_PIG	F1SGG3
A0A8W4FBD1	RPL36	60S ribosomal protein L36	A0A8W4FBD1	tr|A0A8W4FBD1|A0A8W4FBD1_PIG 60S ribosomal protein L36 OS=Sus scrofa OX=9823 GN=RPL36 PE=1 SV=1	12.25	5	30.5	1	53	TRUE	FALSE	-0.127459	27.8145	-0.0117498	27.852	-0.211728	27.6332	1	1	1	1	1	1	27.8578	27.8461	27.7391	27.5274	27.8782	27.7507	30.1992	30.6818	30.5781	30.7233	30.5499	31.1459	27.3228	27.7973	27.7715	27.9314	27.4886	28.2877	6	8	8	8	10	13	tr|A0A8W4FBD1|A0A8W4FBD1_PIG	A0A8W4FBD1
A0A4X1TPT1	LOC100519675	Large ribosomal subunit protein eL33	A0A4X1TPT1	tr|A0A4X1TPT1|A0A4X1TPT1_PIG Large ribosomal subunit protein eL33 OS=Sus scrofa OX=9823 GN=LOC100519675 PE=1 SV=1	12.53	6	33.6	1	53	TRUE	FALSE	-0.188694	26.9782	-0.0498011	26.7628	-0.014567	26.7572	1	1	1	1	1	1	26.7877	26.7379	26.7645	26.7499	27.0725	26.8838	27.9066	28.3512	28.3811	28.7234	28.5218	29.0566	26.2526	26.6891	26.7969	27.1539	26.683	27.4208	7	8	8	11	9	10	tr|A0A4X1TPT1|A0A4X1TPT1_PIG	A0A4X1TPT1
contam_P61626	LYZ	Lysozyme C	contam_P61626	sp|contam_P61626|LYSC_HUMAN Lysozyme C OS=Homo sapiens GN=LYZ PE=1 SV=1	16.53	7	35.8	1	52	FALSE	TRUE	-1.97245	28.8807	0.764022	28.9218	-1.62724	29.2698	1	1	1	1	1	1	28.5398	29.3038	30.0835	28.4562	29.867	27.8945	29.2961	30.5545	31.3375	30.0672	30.9537	29.7047	28.0047	29.255	30.1158	28.8602	29.4774	28.4315	6	10	9	8	11	8	sp|contam_P61626|LYSC_HUMAN	contam_P61626
F1RX16	DDX3X	RNA helicase	F1RX16	tr|F1RX16|F1RX16_PIG RNA helicase OS=Sus scrofa OX=9823 GN=DDX3X PE=1 SV=3	73.2	11	16.9	1	52	TRUE	FALSE	0.487641	25.233	0.343001	24.9126	-0.473041	25.6443	1	1	1	1	1	1	24.7411	25.0841	25.8808	25.4077	24.9892	25.4768	23.382	24.2194	25.0194	24.9032	23.9604	25.1715	24.2061	25.0353	25.9132	25.8117	24.5996	26.0138	6	12	9	10	4	11	tr|F1RX16|F1RX16_PIG	F1RX16
Q29092	HSP90B1	Endoplasmin	Q29092;F1SRK6	sp|Q29092|ENPL_PIG Endoplasmin OS=Sus scrofa OX=9823 GN=HSP90B1 PE=2 SV=3	92.41	13	15.5	1	51	TRUE	FALSE	0.491909	24.7772	0.516396	24.7981	-0.995945	25.6528	1	1	1	1	1	1	24.5399	25.0563	26.1508	25.1548	24.5312	25.0231	23.1442	24.155	25.2528	24.6138	23.4659	24.6813	24.0049	25.0075	26.1832	25.5588	24.1416	25.5601	6	10	8	12	6	9	sp|Q29092|ENPL_PIG	Q29092
A0A287AQU0	IKBIP	IKBKB interacting protein	A0A287AQU0	tr|A0A287AQU0|A0A287AQU0_PIG IKBKB interacting protein OS=Sus scrofa OX=9823 GN=IKBIP PE=1 SV=1	42.68	13	33	1	51	TRUE	FALSE	0.493036	25.4766	0.219062	25.7211	1.05116	25.1639	1	1	1	1	1	1	25.6116	25.8306	24.6383	25.6894	25.2301	25.7231	24.9529	25.6663	24.4773	25.8854	24.9018	26.1182	25.0765	25.7819	24.6707	26.0934	24.8405	26.2601	10	9	6	13	6	7	tr|A0A287AQU0|A0A287AQU0_PIG	A0A287AQU0
Q19PY3	RTCB	RNA-splicing ligase RtcB homolog	Q19PY3;F2Z5V0	sp|Q19PY3|RTCB_PIG RNA-splicing ligase RtcB homolog OS=Sus scrofa OX=9823 GN=RTCB PE=2 SV=1	55.2	12	28.3	1	51	TRUE	FALSE	0.403138	25.7652	0.193511	25.7952	0.657603	25.7851	1	1	1	1	1	1	25.6985	25.892	25.4563	26.1139	25.5636	25.9668	25.0398	25.7277	25.2954	26.3099	25.2353	26.3619	25.1634	25.8432	25.4887	26.5179	25.1741	26.5038	11	10	7	10	7	6	sp|Q19PY3|RTCB_PIG	Q19PY3
A8U4R4	TKT	Transketolase	A8U4R4	tr|A8U4R4|A8U4R4_PIG Transketolase OS=Sus scrofa OX=9823 GN=TKT PE=1 SV=1	67.79	13	22.6	1	51	TRUE	FALSE	0.630055	25.5067	-0.0265793	25.4389	-0.124113	25.6962	1	1	1	1	1	1	25.4522	25.4256	25.7583	25.6342	25.1916	25.8217	24.7346	25.2024	25.5384	25.7712	24.8044	26.1579	24.9172	25.3768	25.7907	26.0382	24.8021	26.3587	8	9	7	11	8	8	tr|A8U4R4|A8U4R4_PIG	A8U4R4
P33198	IDH2	Isocitrate dehydrogenase [NADP], mitochondrial (Fragment)	P33198;A0A286ZYE6	sp|P33198|IDHP_PIG Isocitrate dehydrogenase [NADP], mitochondrial (Fragment) OS=Sus scrofa OX=9823 GN=IDH2 PE=1 SV=1	47.5	13	27.3	1	50	TRUE	FALSE	3.08521	25.0141	0.420593	26.2138	1.43777	26.7228	1	1	1	1	1	1	26.0035	26.424	26.004	27.4417	23.4715	26.5567	25.4703	26.3853	25.9685	27.7632	23.2687	27.0774	25.4684	26.3753	26.0363	27.8457	23.082	27.0937	5	9	8	15	1	12	sp|P33198|IDHP_PIG	P33198
P00889	CS	Citrate synthase, mitochondrial	P00889	sp|P00889|CISY_PIG Citrate synthase, mitochondrial OS=Sus scrofa OX=9823 GN=CS PE=1 SV=2	51.6	12	23.1	1	50	TRUE	FALSE	6.23291	23.5604	0.207606	26.8545	1.33109	26.6	1	1	1	1	1	1	26.7507	26.9583	25.9345	27.2656	20.4439	26.6768	26.2846	26.9866	25.9662	27.6541	20.3082	27.2646	26.2157	26.9095	25.9669	27.6696	20.0543	27.2138	8	9	6	15	1	11	sp|P00889|CISY_PIG	P00889
A0A4X1SLJ1	RPS25	40S ribosomal protein S25	A0A4X1SLJ1	tr|A0A4X1SLJ1|A0A4X1SLJ1_PIG 40S ribosomal protein S25 OS=Sus scrofa OX=9823 GN=RPS25 PE=1 SV=1	13.73	4	28	1	50	TRUE	FALSE	0.0559053	29.2874	0.0480747	29.4245	0.0518911	29.2409	1	1	1	1	1	1	29.4005	29.4486	29.215	29.2669	29.2594	29.3153	31.0048	31.5473	31.3171	31.7258	31.1941	31.9735	28.8655	29.3998	29.2474	29.6709	28.8698	29.8523	10	9	8	8	8	7	tr|A0A4X1SLJ1|A0A4X1SLJ1_PIG	A0A4X1SLJ1
Q6UAQ8	ETFB	Electron transfer flavoprotein subunit beta	Q6UAQ8	sp|Q6UAQ8|ETFB_PIG Electron transfer flavoprotein subunit beta OS=Sus scrofa OX=9823 GN=ETFB PE=1 SV=3	27.75	8	35.3	1	50	TRUE	FALSE	7.30868	22.5267	-0.0132322	26.2025	1.45216	26.0305	1	1	1	1	1	1	26.2091	26.1959	25.3044	26.7565	18.8723	26.181	26.4349	26.9161	26.028	27.837	19.4285	27.4607	25.6741	26.1471	25.3368	27.1606	18.4828	26.718	10	8	10	10	1	11	sp|Q6UAQ8|ETFB_PIG	Q6UAQ8
A0A8D0RJA4	SEC22B	Vesicle-trafficking protein SEC22b	A0A8D0RJA4	tr|A0A8D0RJA4|A0A8D0RJA4_PIG Vesicle-trafficking protein SEC22b OS=Sus scrofa OX=9823 GN=SEC22B PE=1 SV=1	26.72	10	47.2	1	50	TRUE	FALSE	0.0274263	26.4126	-0.142706	26.4556	0.269304	26.5203	1	1	1	1	1	1	26.527	26.3843	26.3857	26.655	26.3989	26.4263	26.8683	27.2199	27.2247	27.8509	27.0706	27.8215	25.9919	26.3355	26.418	27.059	26.0093	26.9633	6	8	7	10	9	10	tr|A0A8D0RJA4|A0A8D0RJA4_PIG	A0A8D0RJA4
A0A8W4FMW6	HSPD1	60 kDa heat shock protein, mitochondrial	A0A8W4FMW6	tr|A0A8W4FMW6|A0A8W4FMW6_PIG 60 kDa heat shock protein, mitochondrial OS=Sus scrofa OX=9823 GN=HSPD1 PE=1 SV=1	51.05	13	28.6	1	49	TRUE	FALSE	4.29044	24.373	3.62392	28.8675	1.41595	26.788	1	1	1	1	1	1	27.0555	30.6794	26.08	27.4959	22.2278	26.5182	26.2269	30.3452	25.7491	27.5219	21.7296	26.7435	26.5205	30.6306	26.1124	27.8999	21.8382	27.0552	8	11	5	16	1	8	tr|A0A8W4FMW6|A0A8W4FMW6_PIG	A0A8W4FMW6
A0A8W4FGG7	MSN	Moesin	A0A8W4FGG7	tr|A0A8W4FGG7|A0A8W4FGG7_PIG Moesin OS=Sus scrofa OX=9823 GN=MSN PE=1 SV=1	67.86	14	23.5	1	49	TRUE	FALSE	0.364934	25.2832	0.939074	24.7964	-0.788326	25.8717	1	1	1	1	1	1	24.3268	25.2659	26.2658	25.4775	25.1008	25.4657	23.2531	24.6866	25.6898	25.2584	24.3574	25.4458	23.7918	25.2171	26.2982	25.8815	24.7112	26.0027	6	7	8	10	5	13	tr|A0A8W4FGG7|A0A8W4FGG7_PIG	A0A8W4FGG7
A0A287ADE6	RPS15A	Small ribosomal subunit protein uS8	A0A287ADE6	tr|A0A287ADE6|A0A287ADE6_PIG Small ribosomal subunit protein uS8 OS=Sus scrofa OX=9823 GN=RPS15A PE=1 SV=2	16.52	6	45.5	1	48	TRUE	FALSE	0.520898	27.4928	-0.0166363	27.416	-0.529855	27.6775	1	1	1	1	1	1	27.4243	27.4077	27.9425	27.4126	27.2324	27.7533	28.0287	28.5064	29.0445	28.8716	28.1671	29.4115	26.8893	27.3589	27.9749	27.8166	26.8428	28.2903	5	8	8	11	6	10	tr|A0A287ADE6|A0A287ADE6_PIG	A0A287ADE6
F1RGC0	RPL27A	Large ribosomal subunit protein uL15	F1RGC0	tr|F1RGC0|F1RGC0_PIG Large ribosomal subunit protein uL15 OS=Sus scrofa OX=9823 GN=RPL27A PE=1 SV=5	28.54	5	18.9	1	48	TRUE	FALSE	-0.599445	29.7614	-0.0603974	29.1906	-0.249672	29.2084	1	1	1	1	1	1	29.2208	29.1604	29.3332	29.0835	30.0611	29.4617	29.2402	29.6742	29.8503	29.9575	30.4109	30.5349	28.6858	29.1117	29.3656	29.4875	29.6715	29.9987	6	4	9	10	10	9	tr|F1RGC0|F1RGC0_PIG	F1RGC0
P49666	RPL21	Large ribosomal subunit protein eL21	P49666	sp|P49666|RL21_PIG Large ribosomal subunit protein eL21 OS=Sus scrofa OX=9823 GN=RPL21 PE=1 SV=3	18.55	7	41.2	1	48	TRUE	FALSE	-0.111752	28.3262	-0.216741	28.1263	0.0446379	27.9481	1	1	1	1	1	1	28.2346	28.0179	27.9257	27.9704	28.382	28.2703	29.5759	29.8536	29.7648	30.1663	30.0537	30.6654	27.6996	27.9691	27.9581	28.3744	27.9925	28.8073	7	6	9	10	6	10	sp|P49666|RL21_PIG	P49666
A0A8W4FC34	NCL	Nucleolin	A0A8W4FC34	tr|A0A8W4FC34|A0A8W4FC34_PIG Nucleolin OS=Sus scrofa OX=9823 GN=NCL PE=1 SV=1	77.51	14	21.3	1	48	TRUE	FALSE	0.48069	25.8494	-0.353224	25.9988	0.00891559	26.334	1	1	1	1	1	1	26.1754	25.8222	26.3295	26.3385	25.609	26.0897	24.9724	25.1136	25.6243	25.9901	24.7364	25.9405	25.6404	25.7734	26.3619	26.7425	25.2195	26.6267	8	7	7	12	9	5	tr|A0A8W4FC34|A0A8W4FC34_PIG	A0A8W4FC34
contam_P02754	LGB	Beta-lactoglobulin	contam_P02754	sp|contam_P02754|LACB_BOVIN Beta-lactoglobulin OS=Bos taurus GN=LGB PE=1 SV=3	19.87	6	31.5	1	48	FALSE	TRUE	-0.873249	26.9969	-0.570955	27.9059	-2.74126	28.1374	1	1	1	1	1	1	28.1914	27.6204	29.508	26.7668	27.4336	26.5603	28.6582	28.5816	30.4726	28.0882	28.2308	28.081	27.6563	27.5716	29.5404	27.1708	27.044	27.0973	9	7	12	6	8	6	sp|contam_P02754|LACB_BOVIN	contam_P02754
A0A287BHY5	KRT2	Keratin 2	A0A287BHY5	tr|A0A287BHY5|A0A287BHY5_PIG Keratin 2 OS=Sus scrofa OX=9823 GN=KRT2 PE=1 SV=1	65.62	26	21	1	47	TRUE	FALSE	-1.30206	28.8333	0.359684	28.4353	-1.27495	28.9043	1	1	1	1	1	1	28.2554	28.6151	29.5418	28.2669	29.4843	28.1822	26.9338	27.7878	28.7179	27.7998	28.493	27.9144	27.7204	28.5663	29.5742	28.6709	29.0947	28.7192	6	9	9	5	13	5	tr|A0A287BHY5|A0A287BHY5_PIG	A0A287BHY5
A0A287AQJ8	LGALS7	Galectin	A0A287AQJ8;A0A8W4FD45	tr|A0A287AQJ8|A0A287AQJ8_PIG Galectin OS=Sus scrofa OX=9823 GN=LGALS7 PE=4 SV=1	17.33	6	41.9	1	47	TRUE	FALSE	1.35791	26.9222	0.0778885	26.4653	1.13946	27.0192	1	1	1	1	1	1	26.4264	26.5043	26.4494	27.5889	26.2433	27.6012	27.0307	27.603	27.5515	29.0479	27.178	29.2594	25.8913	26.4555	26.4818	27.9929	25.8537	28.1382	6	11	6	9	4	11	tr|A0A287AQJ8|A0A287AQJ8_PIG	A0A287AQJ8
A1XQU5	RPL27	Large ribosomal subunit protein eL27	A1XQU5	sp|A1XQU5|RL27_PIG Large ribosomal subunit protein eL27 OS=Sus scrofa OX=9823 GN=RPL27 PE=1 SV=1	15.79	4	36.8	1	47	TRUE	FALSE	-0.0819126	28.0782	-0.118527	28.2019	-0.186055	28.0989	1	1	1	1	1	1	28.2612	28.1426	28.192	28.0059	28.1191	28.0372	29.6025	29.9783	30.031	30.2018	29.7908	30.4323	27.7261	28.0939	28.2244	28.4099	27.7295	28.5742	8	6	8	11	7	7	sp|A1XQU5|RL27_PIG	A1XQU5
Q95281	RPL29	Large ribosomal subunit protein eL29	Q95281	sp|Q95281|RL29_PIG Large ribosomal subunit protein eL29 OS=Sus scrofa OX=9823 GN=RPL29 PE=1 SV=4	17.49	3	21.2	1	47	TRUE	FALSE	-0.439151	28.5968	-0.33906	28.3746	-0.247601	28.2563	1	1	1	1	1	1	28.5442	28.2051	28.3801	28.1325	28.8164	28.3773	30.1485	30.3038	30.4822	30.5915	30.7511	31.0354	28.0091	28.1563	28.4125	28.5365	28.4268	28.9142	6	7	10	8	9	7	sp|Q95281|RL29_PIG	Q95281
I3LUP6	NPM1	Nucleophosmin	I3LUP6	tr|I3LUP6|I3LUP6_PIG Nucleophosmin OS=Sus scrofa OX=9823 GN=NPM1 PE=1 SV=2	32.58	6	26.5	1	47	TRUE	FALSE	0.10863	25.5205	-0.748488	26.1522	-1.67077	26.6791	1	1	1	1	1	1	26.5264	25.7779	27.5145	25.8437	25.4662	25.5748	26.8677	26.6136	28.3535	27.0396	26.1378	26.9699	25.9914	25.7291	27.5469	26.2477	25.0766	26.1118	6	8	10	9	6	8	tr|I3LUP6|I3LUP6_PIG	I3LUP6
P62936	PPIA	Peptidyl-prolyl cis-trans isomerase A	P62936	sp|P62936|PPIA_PIG Peptidyl-prolyl cis-trans isomerase A OS=Sus scrofa OX=9823 GN=PPIA PE=1 SV=2	17.86	4	28.7	1	46	TRUE	FALSE	-0.312803	27.3611	0.532746	27.337	-0.109368	27.45	1	1	1	1	1	1	27.0706	27.6033	27.5046	27.3953	27.5175	27.2047	27.6749	28.7021	28.6067	28.8542	28.4522	28.8628	26.5356	27.5545	27.537	27.7993	27.1279	27.7416	6	8	9	9	6	8	sp|P62936|PPIA_PIG	P62936
P67937	TPM4	Tropomyosin alpha-4 chain	P67937	sp|P67937|TPM4_PIG Tropomyosin alpha-4 chain OS=Sus scrofa OX=9823 GN=TPM4 PE=2 SV=3	28.5	12	37.1	1	46	TRUE	FALSE	0.285263	25.8749	0.357599	25.4201	-0.981716	26.0257	1	1	1	1	1	1	25.2413	25.5989	26.5165	25.5348	25.7323	26.0176	25.2607	26.1126	27.0336	26.4088	26.082	27.0908	24.7063	25.5501	26.5489	25.9388	25.3427	26.5546	7	9	7	8	6	9	sp|P67937|TPM4_PIG	P67937
A0A8D0MLF8	RPL13A	Large ribosomal subunit protein uL13	A0A8D0MLF8	tr|A0A8D0MLF8|A0A8D0MLF8_PIG Large ribosomal subunit protein uL13 OS=Sus scrofa OX=9823 GN=RPL13A PE=1 SV=1	21.71	5	23	1	46	TRUE	FALSE	-0.293333	28.2887	-0.166316	28.2909	-0.0244282	28.2195	1	1	1	1	1	1	28.374	28.2077	28.2318	28.2073	28.4353	28.142	29.3003	29.6284	29.6558	29.9882	29.692	30.1221	27.839	28.1589	28.2642	28.6113	28.0458	28.679	10	5	8	8	6	9	tr|A0A8D0MLF8|A0A8D0MLF8_PIG	A0A8D0MLF8
A0A287AYT7	SEC61A1	Protein transport protein Sec61 subunit alpha isoform 1	A0A287AYT7	tr|A0A287AYT7|A0A287AYT7_PIG Protein transport protein Sec61 subunit alpha isoform 1 OS=Sus scrofa OX=9823 GN=SEC61A1 PE=1 SV=3	52.23	7	11.6	1	46	TRUE	FALSE	-0.14902	26.8031	-0.270685	26.9683	-0.193748	26.6677	1	1	1	1	1	1	27.1037	26.833	26.7646	26.5709	26.8776	26.7286	27.0299	27.2536	27.1886	27.3518	27.1342	27.7087	26.5686	26.7842	26.797	26.9749	26.488	27.2656	7	8	7	9	7	8	tr|A0A287AYT7|A0A287AYT7_PIG	A0A287AYT7
contam_P04745	AMY1A	Alpha-amylase 1	contam_P04745	sp|contam_P04745|AMY1_HUMAN Alpha-amylase 1 OS=Homo sapiens GN=AMY1A PE=1 SV=2	57.73	9	23.3	1	45	FALSE	TRUE	-0.638606	24.3839	1.08623	24.7193	-0.300607	25.5149	1	1	1	1	1	1	24.1762	25.2624	25.6652	25.3646	24.7032	24.0646	23.4586	25.0392	25.4453	25.5016	24.316	24.4008	23.6411	25.2136	25.6976	25.7686	24.3136	24.6016	6	6	12	11	4	6	sp|contam_P04745|AMY1_HUMAN	contam_P04745
Q29099	PTBP1	Polypyrimidine tract-binding protein 1	Q29099	sp|Q29099|PTBP1_PIG Polypyrimidine tract-binding protein 1 OS=Sus scrofa OX=9823 GN=PTBP1 PE=2 SV=2	59.66	10	24.2	1	45	TRUE	FALSE	2.8376	24.8947	1.06681	25.7968	1.94051	26.2057	1	1	1	1	1	1	25.2634	26.3302	25.2355	27.176	23.4759	26.3135	24.9417	26.5029	25.4116	27.709	23.4847	27.0457	24.7283	26.2814	25.2679	27.58	23.0864	26.8505	6	8	5	11	2	13	sp|Q29099|PTBP1_PIG	Q29099
F1RJT3	DPYSL2	Dihydropyrimidinase-related protein 2	F1RJT3	tr|F1RJT3|F1RJT3_PIG Dihydropyrimidinase-related protein 2 OS=Sus scrofa OX=9823 GN=DPYSL2 PE=1 SV=5	73.49	9	16.7	1	45	TRUE	FALSE	0.131915	26.4072	0.0445878	26.0739	0.649874	26.0428	1	1	1	1	1	1	26.0516	26.0962	25.7179	26.3678	26.3412	26.4731	24.6925	25.2315	24.8565	25.8633	25.3124	26.1678	25.5166	26.0474	25.7503	26.7718	25.9516	27.0101	5	8	7	11	6	8	tr|F1RJT3|F1RJT3_PIG	F1RJT3
F1SCS1	DDX1	ATP-dependent RNA helicase DDX1	F1SCS1	tr|F1SCS1|F1SCS1_PIG ATP-dependent RNA helicase DDX1 OS=Sus scrofa OX=9823 GN=DDX1 PE=1 SV=4	82.93	14	22.4	1	45	TRUE	FALSE	0.447489	26.1362	-0.197721	26.3102	0.632924	26.2552	1	1	1	1	1	1	26.4091	26.2113	25.9388	26.5717	25.9125	26.36	25.0499	25.3466	25.0774	26.0672	24.8837	26.0546	25.874	26.1625	25.9711	26.9757	25.5229	26.8969	5	8	6	12	4	10	tr|F1SCS1|F1SCS1_PIG	F1SCS1
P62901	RPL31	Large ribosomal subunit protein eL31	P62901	sp|P62901|RL31_PIG Large ribosomal subunit protein eL31 OS=Sus scrofa OX=9823 GN=RPL31 PE=1 SV=1	14.45	6	42.4	1	45	TRUE	FALSE	-0.341119	28.7693	-0.217865	28.735	-0.245871	28.5029	1	1	1	1	1	1	28.8439	28.626	28.6258	28.3799	28.9399	28.5987	29.9628	30.2393	30.2424	30.3535	30.3891	30.7715	28.3089	28.5773	28.6582	28.7839	28.5503	29.1357	6	8	8	7	8	8	sp|P62901|RL31_PIG	P62901
F1SFV3	S100A14	Protein S100-A14 isoform X1	F1SFV3	tr|F1SFV3|F1SFV3_PIG Protein S100-A14 isoform X1 OS=Sus scrofa OX=9823 GN=S100A14 PE=1 SV=1	11.44	5	45.2	1	45	TRUE	FALSE	0.102723	27.3014	-0.28786	26.4663	-2.81285	26.7085	1	1	1	1	1	1	26.6102	26.3224	28.1149	25.3021	27.2501	27.3528	27.7291	27.9357	29.7316	27.2756	28.6993	29.5255	26.0752	26.2736	28.1473	25.7061	26.8605	27.8898	8	6	10	6	7	8	tr|F1SFV3|F1SFV3_PIG	F1SFV3
Q29214	RPLP0	Large ribosomal subunit protein uL10	Q29214	sp|Q29214|RLA0_PIG Large ribosomal subunit protein uL10 OS=Sus scrofa OX=9823 GN=RPLP0 PE=1 SV=2	34.34	8	25.2	1	45	TRUE	FALSE	-0.00881703	27.3082	-0.522265	27.4453	-0.28182	27.5037	1	1	1	1	1	1	27.7064	27.1842	27.6446	27.3628	27.3126	27.3038	27.9323	27.9044	28.3682	28.4433	27.8688	28.5835	27.1714	27.1354	27.677	27.7668	26.9231	27.8408	8	7	8	9	5	8	sp|Q29214|RLA0_PIG	Q29214
A0A286ZQ85	COL3A1	Collagen type III alpha 1 chain	A0A286ZQ85	tr|A0A286ZQ85|A0A286ZQ85_PIG Collagen type III alpha 1 chain OS=Sus scrofa OX=9823 GN=COL3A1 PE=1 SV=3	138.65	8	7.7	1	45	TRUE	FALSE	0.183401	27.21	-0.89707	28.5987	-1.8489	27.382	1	1	1	1	1	1	29.0472	28.1502	28.3065	26.4576	27.1183	27.3017	26.8442	26.4415	26.6012	25.1092	25.2456	26.1525	28.5122	28.1014	28.3389	26.8616	26.7287	27.8387	13	8	6	4	7	7	tr|A0A286ZQ85|A0A286ZQ85_PIG	A0A286ZQ85
A0A8D1YIJ1	VCP	Transitional endoplasmic reticulum ATPase	A0A8D1YIJ1	tr|A0A8D1YIJ1|A0A8D1YIJ1_PIG Transitional endoplasmic reticulum ATPase OS=Sus scrofa OX=9823 GN=VCP PE=1 SV=1	92.19	17	23.5	1	44	TRUE	FALSE	1.36183	24.0806	1.94371	25.4049	-2.2492	26.1445	1	1	1	1	1	1	24.4331	26.3768	27.2691	25.0199	23.3997	24.7616	22.8358	25.2739	26.1696	24.2772	22.1328	24.2181	23.898	26.328	27.3015	25.4239	23.0102	25.2985	3	9	11	5	2	14	tr|A0A8D1YIJ1|A0A8D1YIJ1_PIG	A0A8D1YIJ1
contam_O43790	KRT86	Keratin, type II cuticular Hb6	contam_O43790	sp|contam_O43790|KRT86_HUMAN Keratin, type II cuticular Hb6 OS=Homo sapiens GN=KRT86 PE=1 SV=1	53.47	13	23.3	1	44	FALSE	TRUE	-0.890827	24.7527	0.712196	26.0276	0.888175	25.5494	1	1	1	1	1	1	25.6715	26.3837	25.1053	25.9935	25.1981	24.3073	24.6436	25.8502	24.5751	25.8202	24.5006	24.3332	25.1365	26.3349	25.1377	26.3975	24.8086	24.8443	6	13	4	9	8	4	sp|contam_O43790|KRT86_HUMAN	contam_O43790
A0A5G2QML3	H1-3	Histone H2B	A0A5G2QML3	tr|A0A5G2QML3|A0A5G2QML3_PIG Histone H2B OS=Sus scrofa OX=9823 GN=H1-3 PE=1 SV=1	33.46	12	8.1	1	44	TRUE	FALSE	-0.504543	28.5641	0.370629	27.9373	0.462341	28.108	1	1	1	1	1	1	27.7519	28.1226	27.8769	28.3392	28.8164	28.3118	27.5907	28.4558	28.2134	29.0326	28.9855	29.2045	27.2169	28.0738	27.9092	28.7432	28.4268	28.8488	6	6	4	10	9	9	tr|A0A5G2QML3|A0A5G2QML3_PIG	A0A5G2QML3
I3LMN2	MCCC1	Methylcrotonyl-CoA carboxylase subunit 1	I3LMN2	tr|I3LMN2|I3LMN2_PIG Methylcrotonyl-CoA carboxylase subunit 1 OS=Sus scrofa OX=9823 GN=MCCC1 PE=1 SV=4	102.62	14	18.1	1	44	TRUE	FALSE	12.3787	20.1893	0.259586	25.971	1.82322	26.1735	1	1	1	1	0	1	25.8412	26.1008	25.2619	27.0851	14	26.3787	24.4455	25.1995	24.364	26.5441		26.0368	25.3061	26.052	25.2943	27.4891		26.9157	4	9	6	18	0	7	tr|I3LMN2|I3LMN2_PIG	I3LMN2
Q29195	RPL10	Large ribosomal subunit protein uL16	Q29195	sp|Q29195|RL10_PIG Large ribosomal subunit protein uL16 OS=Sus scrofa OX=9823 GN=RPL10 PE=1 SV=3	24.59	7	29.9	1	44	TRUE	FALSE	-0.102205	27.1534	0.203539	27.2144	-0.286053	27.076	1	1	1	1	1	1	27.1127	27.3162	27.219	26.9329	27.2045	27.1023	28.0389	28.7368	28.643	28.7138	28.4612	29.0824	26.5776	27.2674	27.2514	27.3369	26.815	27.6393	8	6	6	9	5	10	sp|Q29195|RL10_PIG	Q29195
F1RX36	FGA	Fibrinogen alpha chain	F1RX36	tr|F1RX36|F1RX36_PIG Fibrinogen alpha chain OS=Sus scrofa OX=9823 GN=FGA PE=1 SV=4	101.03	11	13.2	1	44	TRUE	FALSE	-5.67005	21.7553	-0.782509	26.5422	0.991416	25.734	1	1	1	1	1	1	26.9334	26.1509	25.2383	26.2297	24.5903	18.9203	25.3678	25.0797	24.1704	25.5187	23.3551	18.4085	26.3984	26.1021	25.2707	26.6337	24.2008	19.4573	10	8	7	12	7	0	tr|F1RX36|F1RX36_PIG	F1RX36
F1RFI1	TUFM	Elongation factor Tu	F1RFI1	tr|F1RFI1|F1RFI1_PIG Elongation factor Tu OS=Sus scrofa OX=9823 GN=TUFM PE=1 SV=2	61.36	15	32.5	1	43	TRUE	FALSE	10.5817	20.9422	0.76098	25.8685	2.10322	26.0637	1	1	1	1	1	1	25.488	26.249	25.0121	27.1153	15.6513	26.233	24.1664	25.4217	24.1882	26.6483	14.66	25.9652	24.953	26.2002	25.0445	27.5193	15.2618	26.77	6	6	4	18	0	9	tr|F1RFI1|F1RFI1_PIG	F1RFI1
A0A286ZIC1	GSN	Gelsolin	A0A286ZIC1	tr|A0A286ZIC1|A0A286ZIC1_PIG Gelsolin OS=Sus scrofa OX=9823 GN=GSN PE=3 SV=1	80.73	10	15.2	1	43	TRUE	FALSE	-1.0393	25.5132	0.100916	25.7047	-0.566329	26.2461	1	1	1	1	1	1	25.6542	25.7551	26.5293	25.963	26.0329	24.9936	24.493	25.0883	25.8659	25.6564	25.2021	24.8862	25.1192	25.7064	26.5617	26.367	25.6433	25.5306	4	10	9	6	7	7	tr|A0A286ZIC1|A0A286ZIC1_PIG	A0A286ZIC1
F1SDP3	OAT	Ornithine aminotransferase	F1SDP3	tr|F1SDP3|F1SDP3_PIG Ornithine aminotransferase OS=Sus scrofa OX=9823 GN=OAT PE=1 SV=1	48.5	8	27.1	1	42	TRUE	FALSE	5.29439	23.9358	0.463853	26.183	1.17817	27.058	1	1	1	1	1	1	25.951	26.4149	26.4689	27.6471	21.2886	26.583	25.485	26.4432	26.5006	28.0357	21.153	27.1708	25.416	26.3661	26.5013	28.0511	20.8991	27.12	7	6	8	12	2	7	tr|F1SDP3|F1SDP3_PIG	F1SDP3
I3LP78	RPL9	Large ribosomal subunit protein uL6	I3LP78	tr|I3LP78|I3LP78_PIG Large ribosomal subunit protein uL6 OS=Sus scrofa OX=9823 GN=RPL9 PE=1 SV=1	21.85	5	37.5	1	42	TRUE	FALSE	-0.101888	27.0971	0.0515352	27.7064	-0.215479	27.7062	1	1	1	1	1	1	27.6806	27.7321	27.8139	27.5984	27.1481	27.0462	28.4369	28.9829	29.068	29.2094	28.2348	28.8564	27.1456	27.6834	27.8463	28.0024	26.7585	27.5832	5	8	8	9	4	8	tr|I3LP78|I3LP78_PIG	I3LP78
A0A5G2QUG9	EEF1D	Elongation factor 1-delta	A0A5G2QUG9	tr|A0A5G2QUG9|A0A5G2QUG9_PIG Elongation factor 1-delta OS=Sus scrofa OX=9823 GN=EEF1D PE=1 SV=2	31.01	9	28.9	1	42	TRUE	FALSE	-0.214662	25.56	-0.256845	25.2177	-0.239771	25.293	1	1	1	1	1	1	25.3462	25.0893	25.4129	25.1731	25.6673	25.4526	25.2724	25.51	25.8369	25.954	25.9239	26.4327	24.8111	25.0405	25.4453	25.5772	25.2777	25.9896	5	7	5	10	5	10	tr|A0A5G2QUG9|A0A5G2QUG9_PIG	A0A5G2QUG9
contam_P02666	CSN2	Beta-casein	contam_P02666	sp|contam_P02666|CASB_BOVIN Beta-casein OS=Bos taurus GN=CSN2 PE=1 SV=2	25.09	4	21.9	1	41	FALSE	TRUE	-0.594121	27.0142	0.0336385	27.5612	-1.27849	27.6386	1	1	1	1	1	1	27.5444	27.578	28.2778	26.9993	27.3113	26.7171	28.6633	29.1913	29.8945	28.9729	28.7605	28.8899	27.0094	27.5293	28.3102	27.4033	26.9217	27.2541	5	9	12	6	4	5	sp|contam_P02666|CASB_BOVIN	contam_P02666
A1XQU3	RPL14	Large ribosomal subunit protein eL14	A1XQU3;A0A4X1TRI7	sp|A1XQU3|RL14_PIG Large ribosomal subunit protein eL14 OS=Sus scrofa OX=9823 GN=RPL14 PE=1 SV=1	23.32	6	29.6	1	41	TRUE	FALSE	-0.105797	27.5146	0.00091724	27.6866	-0.173245	27.6594	1	1	1	1	1	1	27.6861	27.6871	27.7461	27.5728	27.5675	27.4617	29.2905	29.7858	29.8481	30.0318	29.5022	30.1199	27.1511	27.6383	27.7785	27.9768	27.178	27.9987	6	8	8	6	5	8	sp|A1XQU3|RL14_PIG	A1XQU3
A0A287BK25	NONO	Non-POU domain containing octamer binding	A0A287BK25	tr|A0A287BK25|A0A287BK25_PIG Non-POU domain containing octamer binding OS=Sus scrofa OX=9823 GN=NONO PE=1 SV=1	80.46	14	16.2	1	41	TRUE	FALSE	5.54101	22.5591	-0.109827	25.1482	0.88961	25.1866	1	1	1	1	1	1	25.2032	25.0933	24.7418	25.6314	19.7886	25.3296	24.1294	24.514	24.1658	25.4123	19.0452	25.3097	24.6681	25.0445	24.7742	26.0354	19.399	25.8666	6	4	6	12	0	13	tr|A0A287BK25|A0A287BK25_PIG	A0A287BK25
F1SS24	FN1	Fibronectin	F1SS24	tr|F1SS24|F1SS24_PIG Fibronectin OS=Sus scrofa OX=9823 GN=FN1 PE=1 SV=2	270.43	16	8	1	41	TRUE	FALSE	1.5644	21.634	-0.370172	25.0544	1.19417	24.7701	1	1	1	1	1	1	25.2395	24.8694	24.173	25.3672	20.8518	22.4162	22.5219	22.6462	21.9532	23.5042	18.4646	20.7525	24.7045	24.8206	24.2054	25.7712	20.4622	22.9532	8	9	6	12	2	4	tr|F1SS24|F1SS24_PIG	F1SS24
A0A286ZP67	HNRNPU	Heterogeneous nuclear ribonucleoprotein U	A0A286ZP67	tr|A0A286ZP67|A0A286ZP67_PIG Heterogeneous nuclear ribonucleoprotein U OS=Sus scrofa OX=9823 GN=HNRNPU PE=1 SV=1	89.01	10	13.4	1	40	TRUE	FALSE	3.96927	24.4518	0.680225	26.0682	1.45071	26.5152	1	1	1	1	1	1	25.7281	26.4083	25.7899	27.2406	22.4672	26.4365	24.5251	25.6997	25.0846	26.8922	21.5945	26.2873	25.193	26.3595	25.8223	27.6446	22.0776	26.9735	4	11	6	9	0	10	tr|A0A286ZP67|A0A286ZP67_PIG	A0A286ZP67
contam_P02663	CSN1S2	Alpha-S2-casein	contam_P02663	sp|contam_P02663|CASA2_BOVIN Alpha-S2-casein OS=Bos taurus GN=CSN1S2 PE=1 SV=2	26	6	20.7	1	40	FALSE	TRUE	-0.968109	27.205	-0.125142	27.3987	-2.64236	27.867	1	1	1	1	1	1	27.4613	27.3361	29.1882	26.5458	27.6891	26.7209	27.8026	28.1718	30.0272	27.7417	28.3607	28.1161	26.9263	27.2874	29.2206	26.9498	27.2995	27.2579	5	7	12	6	5	5	sp|contam_P02663|CASA2_BOVIN	contam_P02663
Q7SIB7	PGK1	Phosphoglycerate kinase 1	Q7SIB7;F1RPH0	sp|Q7SIB7|PGK1_PIG Phosphoglycerate kinase 1 OS=Sus scrofa OX=9823 GN=PGK1 PE=1 SV=3	44.53	9	23.3	1	39	TRUE	FALSE	-0.53698	25.2128	0.898583	25.0315	-2.2427	25.4314	1	1	1	1	1	1	24.5822	25.4808	26.5528	24.3101	25.4813	24.9443	23.7536	25.1466	26.2219	24.3361	24.9831	25.1695	24.0472	25.432	26.5852	24.7141	25.0917	25.4813	5	8	6	6	7	7	sp|Q7SIB7|PGK1_PIG	Q7SIB7
K7GQL2	F13A1	Coagulation factor XIII A chain	K7GQL2	tr|K7GQL2|K7GQL2_PIG Coagulation factor XIII A chain OS=Sus scrofa OX=9823 GN=F13A1 PE=1 SV=1	83.29	10	14.8	1	39	TRUE	FALSE	0.762214	25.3511	-0.0598	24.9596	0.747295	24.8223	1	1	1	1	1	1	24.9895	24.9297	24.4487	25.196	24.97	25.7322	23.5235	23.9581	23.4804	24.5846	23.8343	25.32	24.4545	24.8809	24.4811	25.6	24.5804	26.2692	3	7	3	8	6	12	tr|K7GQL2|K7GQL2_PIG	K7GQL2
F1RG16	HNRNPF	Heterogeneous nuclear ribonucleoprotein F	F1RG16	tr|F1RG16|F1RG16_PIG Heterogeneous nuclear ribonucleoprotein F OS=Sus scrofa OX=9823 GN=HNRNPF PE=1 SV=1	45.64	8	29.5	1	38	TRUE	FALSE	3.69972	22.6121	2.03362	24.5697	2.69211	25.4936	1	1	1	1	1	1	23.5529	25.5865	24.1476	26.8397	20.7623	24.462	23.3917	25.9197	24.4841	27.5331	20.9315	25.3546	23.0179	25.5377	24.18	27.2437	20.3727	24.999	4	7	3	14	2	8	tr|F1RG16|F1RG16_PIG	F1RG16
F2Z5L7	PSMA1	Proteasome subunit alpha type	F2Z5L7	tr|F2Z5L7|F2Z5L7_PIG Proteasome subunit alpha type OS=Sus scrofa OX=9823 GN=PSMA1 PE=1 SV=1	29.54	8	27	1	38	TRUE	FALSE	-0.498961	25.802	0.179595	25.6126	-1.82611	25.8918	1	1	1	1	1	1	25.5228	25.7024	26.8048	24.9787	26.0515	25.5525	25.3616	26.0356	27.1414	25.6721	26.2206	26.4451	24.9877	25.6536	26.8372	25.3827	25.6619	26.0895	4	4	8	5	7	10	tr|F2Z5L7|F2Z5L7_PIG	F2Z5L7
A0A481D3P3	TMEM43	Transmembrane protein 43	A0A481D3P3	tr|A0A481D3P3|A0A481D3P3_PIG Transmembrane protein 43 OS=Sus scrofa OX=9823 GN=TMEM43 PE=1 SV=1	44.9	8	28.2	1	38	TRUE	FALSE	0.489549	25.0388	0.163357	24.839	0.671925	24.6141	1	1	1	1	1	1	24.7573	24.9207	24.2782	24.9501	24.794	25.2836	24.16	24.8177	24.1786	25.2074	24.5271	25.7401	24.2223	24.8719	24.3106	25.3541	24.4045	25.8206	4	8	6	9	4	7	tr|A0A481D3P3|A0A481D3P3_PIG	A0A481D3P3
P63221	RPS21	Small ribosomal subunit protein eS21	P63221	sp|P63221|RS21_PIG Small ribosomal subunit protein eS21 OS=Sus scrofa OX=9823 GN=RPS21 PE=1 SV=1	9.11	4	57.8	1	38	TRUE	FALSE	-0.0281399	26.3742	0.00875714	26.8102	0.20849	26.3707	1	1	1	1	1	1	26.8059	26.8146	26.2665	26.475	26.3883	26.3602	28.4102	28.9133	28.3686	28.9339	28.323	29.0183	26.2708	26.7658	26.2989	26.879	25.9987	26.8972	6	7	6	6	6	7	sp|P63221|RS21_PIG	P63221
F1SUD6	FAM120A	Family with sequence similarity 120A	F1SUD6	tr|F1SUD6|F1SUD6_PIG Family with sequence similarity 120A OS=Sus scrofa OX=9823 GN=FAM120A PE=1 SV=3	121.34	14	15.3	1	37	TRUE	FALSE	3.77568	22.7752	1.23317	23.7176	3.80747	22.9668	1	1	1	1	1	1	23.101	24.3342	21.0631	24.8705	20.8873	24.663	21.1944	22.922	19.6542	23.8185	19.3111	23.8102	22.566	24.2854	21.0955	25.2745	20.4978	25.2	3	7	3	12	2	10	tr|F1SUD6|F1SUD6_PIG	F1SUD6
contam_P02668	CSN3	Kappa-casein	contam_P02668	sp|contam_P02668|CASK_BOVIN Kappa-casein OS=Bos taurus GN=CSN3 PE=1 SV=1	21.26	4	26.8	1	37	FALSE	TRUE	0.169597	26.6389	1.04953	27.2348	-2.72875	27.8191	1	1	1	1	1	1	26.71	27.7595	29.1834	26.4547	26.5541	26.7237	27.8289	29.3728	30.8001	28.4282	28.0034	28.8965	26.175	27.7107	29.2158	26.8587	26.1646	27.2607	4	7	10	4	6	6	sp|contam_P02668|CASK_BOVIN	contam_P02668
P42174	GLUD1	Glutamate dehydrogenase 1, mitochondrial	P42174;A0A8W4FNG9	sp|P42174|DHE3_PIG Glutamate dehydrogenase 1, mitochondrial OS=Sus scrofa OX=9823 GN=GLUD1 PE=1 SV=2	61.27	12	21.9	1	37	TRUE	FALSE	4.05866	24.0614	0.725851	25.0874	2.64616	25.4644	1	1	1	1	1	1	24.7245	25.4504	24.1413	26.7875	22.032	26.0907	23.6064	24.8266	23.5209	26.524	21.2443	26.0264	24.1895	25.4016	24.1737	27.1915	21.6425	26.6277	3	7	3	13	0	11	sp|P42174|DHE3_PIG	P42174
A0A4X1SJK8	RPS24	40S ribosomal protein S24	A0A4X1SJK8;A0A8W4FR24	tr|A0A4X1SJK8|A0A4X1SJK8_PIG 40S ribosomal protein S24 OS=Sus scrofa OX=9823 GN=RPS24 PE=1 SV=1	15.32	4	35.6	1	37	TRUE	FALSE	0.565672	25.3732	0.283279	25.9166	-0.0224218	26.26	1	1	1	1	1	1	25.775	26.0582	26.2712	26.2488	25.0904	25.6561	27.1163	27.8939	28.1102	28.4447	26.7621	28.0512	25.2399	26.0095	26.3036	26.6528	24.7008	26.1931	5	6	7	7	4	8	tr|A0A4X1SJK8|A0A4X1SJK8_PIG	A0A4X1SJK8
F1RK90	PPL	Periplakin	F1RK90	tr|F1RK90|F1RK90_PIG Periplakin OS=Sus scrofa OX=9823 GN=PPL PE=1 SV=4	221.17	14	6.5	1	37	TRUE	FALSE	-2.08342	23.0209	-0.0367259	22.8432	-4.25823	23.36	1	1	1	1	1	1	22.8615	22.8248	25.4891	21.2308	24.0626	21.9792	19.893	20.3506	23.0183	19.1169	21.4244	20.0645	22.3265	22.776	25.5215	21.6349	23.673	22.5162	4	5	16	3	7	2	tr|F1RK90|F1RK90_PIG	F1RK90
K7GK90	SSR4	Translocon-associated protein subunit delta	K7GK90	tr|K7GK90|K7GK90_PIG Translocon-associated protein subunit delta OS=Sus scrofa OX=9823 GN=SSR4 PE=1 SV=1	18.86	6	37	1	37	TRUE	FALSE	-0.253496	26.719	-0.112357	26.9261	-0.190484	26.8929	1	1	1	1	1	1	26.9823	26.87	26.9881	26.7976	26.8457	26.5922	28.3236	28.7057	28.8272	28.9936	28.5174	28.9874	26.4473	26.8212	27.0205	27.2016	26.4562	27.1292	6	5	6	5	6	9	tr|K7GK90|K7GK90_PIG	K7GK90
P62844	RPS15	Small ribosomal subunit protein uS19	P62844	sp|P62844|RS15_PIG Small ribosomal subunit protein uS19 OS=Sus scrofa OX=9823 GN=RPS15 PE=1 SV=2	17.03	6	35.9	1	37	TRUE	FALSE	0.183847	26.111	-0.12627	26.1996	0.268141	26.0423	1	1	1	1	1	1	26.2627	26.1365	25.9082	26.1763	26.0191	26.2029	27.3817	27.7498	27.5248	28.1499	27.4684	28.3757	25.7277	26.0877	25.9406	26.5803	25.6295	26.7399	5	5	7	7	6	7	sp|P62844|RS15_PIG	P62844
F1SC47	ALDH18A1	Delta-1-pyrroline-5-carboxylate synthase	F1SC47	tr|F1SC47|F1SC47_PIG Delta-1-pyrroline-5-carboxylate synthase OS=Sus scrofa OX=9823 GN=ALDH18A1 PE=1 SV=1	87.03	16	22.8	1	36	TRUE	FALSE	4.87007	22.9954	1.77311	22.9323	3.31627	24.6318	1	1	1	1	1	1	22.0457	23.8188	22.9737	26.29	20.5604	25.4304	20.4174	22.6849	21.8431	25.5163	19.2624	24.8559	21.5107	23.77	23.0061	26.694	20.1708	25.9674	0	4	3	17	0	12	tr|F1SC47|F1SC47_PIG	F1SC47
F2Z4Z1	YWHAG	14-3-3 protein gamma	F2Z4Z1	tr|F2Z4Z1|F2Z4Z1_PIG 14-3-3 protein gamma OS=Sus scrofa OX=9823 GN=YWHAG PE=1 SV=1	28.28	10	32.8	1	36	TRUE	FALSE	-0.0133621	24.0085	0.70099	23.8816	-0.615261	24.2022	1	1	1	1	1	1	23.5311	24.2321	24.5099	23.8946	24.0152	24.0019	23.4574	24.6527	24.9339	24.6755	24.2719	24.982	22.9961	24.1833	24.5422	24.2986	23.6257	24.5388	5	5	7	7	6	6	tr|F2Z4Z1|F2Z4Z1_PIG	F2Z4Z1
I3LQF8	YBX3	Y-box binding protein 3	I3LQF8	tr|I3LQF8|I3LQF8_PIG Y-box binding protein 3 OS=Sus scrofa OX=9823 GN=YBX3 PE=1 SV=1	40.63	10	31.8	1	36	TRUE	FALSE	0.926095	25.1588	0.319805	25.5858	1.55419	25.8202	1	1	1	1	1	1	25.4259	25.7457	25.0431	26.5973	24.6958	25.6219	25.6518	26.4659	25.7667	27.6778	25.252	26.9015	24.8909	25.6969	25.0755	27.0013	24.3062	26.1589	5	5	6	9	3	8	tr|I3LQF8|I3LQF8_PIG	I3LQF8
A0A8W4FC15		Ig-like domain-containing protein	A0A8W4FC15	tr|A0A8W4FC15|A0A8W4FC15_PIG Ig-like domain-containing protein OS=Sus scrofa OX=9823 PE=4 SV=1	35.86	6	22.6	1	36	TRUE	FALSE	-0.486378	23.8902	0.222816	26.2299	0.315116	26.8781	1	1	1	1	1	1	26.1185	26.3413	26.7206	27.0357	24.1334	23.647	26.3443	27.0615	27.4441	28.1161	24.6896	24.9267	25.5834	26.2925	26.753	27.4397	23.7438	24.184	7	7	9	9	1	3	tr|A0A8W4FC15|A0A8W4FC15_PIG	A0A8W4FC15
A0A287AT18	PSMA7	Proteasome subunit alpha type	A0A287AT18	tr|A0A287AT18|A0A287AT18_PIG Proteasome subunit alpha type OS=Sus scrofa OX=9823 GN=PSMA7 PE=1 SV=1	27.85	8	37.9	1	36	TRUE	FALSE	-1.04046	25.8472	0.0714458	25.16	-2.48538	25.7504	1	1	1	1	1	1	25.1243	25.1957	26.9931	24.5077	26.3674	25.327	25.2432	25.809	27.6097	25.4812	26.8167	26.4997	24.5892	25.1469	27.0255	24.9117	25.9779	25.864	4	7	9	4	6	6	tr|A0A287AT18|A0A287AT18_PIG	A0A287AT18
F2Z5E6	RPS5	Small ribosomal subunit protein uS7	F2Z5E6	tr|F2Z5E6|F2Z5E6_PIG Small ribosomal subunit protein uS7 OS=Sus scrofa OX=9823 GN=RPS5 PE=1 SV=1	22.86	8	43.6	1	36	TRUE	FALSE	0.509485	25.8201	0.0685321	26.6292	-0.260323	26.1793	1	1	1	1	1	1	26.5949	26.6635	26.3094	26.0491	25.5654	26.0748	27.1993	27.7622	27.4115	27.5081	26.5001	27.733	26.0599	26.6147	26.3418	26.4531	25.1758	26.6118	4	5	8	6	7	6	tr|F2Z5E6|F2Z5E6_PIG	F2Z5E6
I3LCW1	FASN	Fatty acid synthase	I3LCW1	tr|I3LCW1|I3LCW1_PIG Fatty acid synthase OS=Sus scrofa OX=9823 GN=FASN PE=1 SV=3	271.85	17	8.4	1	35	TRUE	FALSE	4.66054	23.0347	2.33629	23.8088	-2.63875	19.889	1	1	1	1	1	1	22.6407	24.977	21.2084	18.5697	20.7044	25.3649	19.6722	22.5028	18.7376	16.4557	18.0662	23.4502	22.1057	24.9282	21.2408	18.9737	20.3148	25.9019	5	8	1	1	1	19	tr|I3LCW1|I3LCW1_PIG	I3LCW1
A0A287AA21	ECHS1	Enoyl-CoA hydratase, mitochondrial	A0A287AA21	tr|A0A287AA21|A0A287AA21_PIG Enoyl-CoA hydratase, mitochondrial OS=Sus scrofa OX=9823 GN=ECHS1 PE=1 SV=2	34.56	8	25.3	1	35	TRUE	FALSE	4.45851	24.3154	0.564516	26.6791	1.61717	26.4033	1	1	1	1	1	1	26.3968	26.9614	25.5947	27.2118	22.0862	26.5447	26.0012	27.0601	25.6968	27.6708	22.0209	27.2029	25.8618	26.9126	25.6271	27.6159	21.6966	27.0817	6	6	5	12	0	6	tr|A0A287AA21|A0A287AA21_PIG	A0A287AA21
A0A5G2QPA2	SPATS2L	SPATS2-like protein isoform d	A0A5G2QPA2	tr|A0A5G2QPA2|A0A5G2QPA2_PIG SPATS2-like protein isoform d OS=Sus scrofa OX=9823 GN=SPATS2L PE=1 SV=1	68.2	7	12.6	1	35	TRUE	FALSE	0.0825704	24.1266	0.150761	24.2552	0.269503	23.9502	1	1	1	1	1	1	24.1798	24.3306	23.8154	24.0849	24.0853	24.1678	22.9362	23.5813	23.0695	23.6959	23.172	23.978	23.6448	24.2818	23.8478	24.489	23.6957	24.7048	5	4	5	7	5	9	tr|A0A5G2QPA2|A0A5G2QPA2_PIG	A0A5G2QPA2
I3LAB6	PSMA2	Proteasome subunit alpha type	I3LAB6	tr|I3LAB6|I3LAB6_PIG Proteasome subunit alpha type OS=Sus scrofa OX=9823 GN=PSMA2 PE=1 SV=1	25.88	7	35	1	35	TRUE	FALSE	0.583789	24.9907	0.119616	24.5264	-2.41367	25.4676	1	1	1	1	1	1	24.4666	24.5862	26.6744	24.2607	24.6988	25.2826	24.6924	25.3064	27.398	25.3412	25.255	26.5622	23.9315	24.5374	26.7068	24.6647	24.3092	25.8196	3	4	11	6	4	7	tr|I3LAB6|I3LAB6_PIG	I3LAB6
A0A8D1I2F1	LGALS3	Galectin	A0A8D1I2F1	tr|A0A8D1I2F1|A0A8D1I2F1_PIG Galectin OS=Sus scrofa OX=9823 GN=LGALS3 PE=1 SV=1	28.45	6	21.4	1	35	TRUE	FALSE	0.232793	26.7502	0.0394016	26.6324	-0.332917	26.7978	1	1	1	1	1	1	26.6127	26.6521	26.9643	26.6313	26.6338	26.8666	27.217	27.7508	28.0663	28.0903	27.5685	28.5247	26.0777	26.6033	26.9966	27.0353	26.2442	27.4035	6	5	7	8	4	5	tr|A0A8D1I2F1|A0A8D1I2F1_PIG	A0A8D1I2F1
Q6S4N2	HSPA1B	Heat shock 70 kDa protein 1B	Q6S4N2;A0A287BQU9	sp|Q6S4N2|HS71B_PIG Heat shock 70 kDa protein 1B OS=Sus scrofa OX=9823 GN=HSPA1B PE=2 SV=1	70.06	19	29	1	35	TRUE	FALSE	0.296542	24.6317	-0.62625	24.3366	-2.10418	25.8	1	1	1	1	1	1	24.6497	24.0235	26.8521	24.7479	24.4834	24.78	23.576	23.4441	26.2761	24.5288	23.7401	24.7601	24.1147	23.9747	26.8845	25.1519	24.0938	25.3169	1	5	14	4	3	8	sp|Q6S4N2|HS71B_PIG	Q6S4N2
F1SAD9	PDIA4	Protein disulfide-isomerase	F1SAD9	tr|F1SAD9|F1SAD9_PIG Protein disulfide-isomerase OS=Sus scrofa OX=9823 GN=PDIA4 PE=1 SV=1	72.86	10	15.5	1	35	TRUE	FALSE	0.126463	24.5753	-0.655067	24.5956	0.138236	24.8045	1	1	1	1	1	1	24.9231	24.268	24.7354	24.8736	24.5121	24.6385	23.6014	23.4408	23.9114	24.4066	23.5208	24.3707	24.3881	24.2193	24.7678	25.2776	24.1225	25.1755	5	5	4	7	5	9	tr|F1SAD9|F1SAD9_PIG	F1SAD9
A0A8W4FEC5	TMEM263	Transmembrane protein 263	A0A8W4FEC5	tr|A0A8W4FEC5|A0A8W4FEC5_PIG Transmembrane protein 263 OS=Sus scrofa OX=9823 GN=TMEM263 PE=1 SV=1	11.67	4	49.6	1	35	TRUE	FALSE	-0.632792	27.2109	-1.07452	26.3979	0.28863	26.38	1	1	1	1	1	1	26.9352	25.8607	26.2357	26.5243	27.5273	26.8945	28.0541	27.474	27.8523	28.4979	28.9766	29.0673	26.4001	25.8119	26.2681	26.9283	27.1378	27.4315	4	4	6	5	8	8	tr|A0A8W4FEC5|A0A8W4FEC5_PIG	A0A8W4FEC5
M3TYC1	EIF3B	Eukaryotic translation initiation factor 3 subunit B	M3TYC1	tr|M3TYC1|M3TYC1_PIG Eukaryotic translation initiation factor 3 subunit B OS=Sus scrofa OX=9823 GN=EIF3B PE=2 SV=1	89.01	10	15.6	1	34	TRUE	FALSE	2.11214	23.9118	1.62334	24.4223	1.06103	24.6551	1	1	1	1	1	1	23.6106	25.2339	24.1246	25.1856	22.8557	24.9679	22.4076	24.5253	23.4193	24.8372	21.9831	24.8187	23.0756	25.1852	24.157	25.5896	22.4662	25.5049	4	8	5	7	2	8	tr|M3TYC1|M3TYC1_PIG	M3TYC1
M3VJZ7	LASP1	LIM and SH3 domain protein 1	M3VJZ7	tr|M3VJZ7|M3VJZ7_PIG LIM and SH3 domain protein 1 OS=Sus scrofa OX=9823 GN=LASP1 PE=2 SV=1	29.67	8	28.8	1	34	TRUE	FALSE	0.816015	24.5848	1.13579	24.3652	0.997845	23.7859	1	1	1	1	1	1	23.7973	24.9331	23.2869	24.2848	24.1768	24.9928	23.9162	25.5464	23.9036	25.2583	24.626	26.1655	23.2623	24.8843	23.3193	24.6888	23.7872	25.5298	4	8	3	9	4	6	tr|M3VJZ7|M3VJZ7_PIG	M3VJZ7
A0A287A9Y6	RPS7	40S ribosomal protein S7	A0A287A9Y6	tr|A0A287A9Y6|A0A287A9Y6_PIG 40S ribosomal protein S7 OS=Sus scrofa OX=9823 GN=RPS7 PE=1 SV=1	22.11	6	43.3	1	34	TRUE	FALSE	0.501092	25.7819	0.128531	26.065	-0.602399	26.1255	1	1	1	1	1	1	26.0008	26.1293	26.4267	25.8243	25.5314	26.0325	26.6051	27.228	27.5288	27.2833	26.4661	27.6906	25.4657	26.0805	26.4591	26.2283	25.1418	26.5695	5	5	5	7	4	8	tr|A0A287A9Y6|A0A287A9Y6_PIG	A0A287A9Y6
A1XQU9	RPS20	Small ribosomal subunit protein uS10	A1XQU9;A0A4X1SWA8	sp|A1XQU9|RS20_PIG Small ribosomal subunit protein uS10 OS=Sus scrofa OX=9823 GN=RPS20 PE=1 SV=1	13.32	3	25.2	1	34	TRUE	FALSE	-0.0154528	28.9859	0.0255539	29.0789	-0.00139715	28.891	1	1	1	1	1	1	29.0662	29.0917	28.8917	28.8903	28.9936	28.9781	30.6705	31.1904	30.9937	31.3492	30.9283	31.6363	28.5311	29.0429	28.924	29.2943	28.604	29.5151	6	6	6	5	6	5	sp|A1XQU9|RS20_PIG	A1XQU9
Q29361	RPL35	Large ribosomal subunit protein uL29	Q29361	sp|Q29361|RL35_PIG Large ribosomal subunit protein uL29 OS=Sus scrofa OX=9823 GN=RPL35 PE=1 SV=3	14.54	4	21.1	1	34	TRUE	FALSE	-0.239375	28.7949	-0.190663	28.4094	-0.190046	28.4445	1	1	1	1	1	1	28.5047	28.3141	28.5395	28.3494	28.9146	28.6752	30.846	31.1498	31.3785	31.5454	31.5863	32.0704	27.9697	28.2653	28.5719	28.7534	28.525	29.2122	5	6	6	6	5	6	sp|Q29361|RL35_PIG	Q29361
F1RX37	FGB	Fibrinogen beta chain	F1RX37	tr|F1RX37|F1RX37_PIG Fibrinogen beta chain OS=Sus scrofa OX=9823 GN=FGB PE=1 SV=4	60.8	9	22.3	1	34	TRUE	FALSE	-6.81122	22.2729	-0.98585	26.0823	0.434777	24.5814	1	1	1	1	1	1	26.5752	25.5894	24.364	24.7988	25.6785	18.8673	25.5473	25.0558	23.8338	24.6255	24.981	18.8932	26.0402	25.5406	24.3964	25.2028	25.289	19.4043	8	7	5	7	7	0	tr|F1RX37|F1RX37_PIG	F1RX37
contam_P02535	Krt10	Keratin, type I cytoskeletal 10	contam_P02535	sp|contam_P02535|K1C10_MOUSE Keratin, type I cytoskeletal 10 OS=Mus musculus GN=Krt10 PE=1 SV=3	57.74	23	14.6	1	33	FALSE	TRUE	-3.72823	28.071	8.62586	22.31	-5.6249	25.9477	1	1	1	1	1	1	17.9971	26.623	28.7601	23.1352	29.9351	26.2069	17.2229	26.3432	28.4837	23.2157	29.4913	26.4865	17.4621	26.5742	28.7925	23.5393	29.5455	26.7438	0	5	3	2	12	11	sp|contam_P02535|K1C10_MOUSE	contam_P02535
contam_O76011	KRT34	Keratin, type I cuticular Ha4	contam_O76011	sp|contam_O76011|KRT34_HUMAN Keratin, type I cuticular Ha4 OS=Homo sapiens GN=KRT34 PE=2 SV=2	49.39	12	28.2	1	33	FALSE	TRUE	-2.62293	24.1091	1.51598	25.6843	2.74154	24.7671	1	1	1	1	1	1	24.9263	26.4423	23.3963	26.1379	25.4206	22.7977	24.329	26.3394	23.2968	26.3952	25.1537	23.2542	24.3913	26.3935	23.4287	26.5419	25.031	23.3347	3	8	2	11	7	2	sp|contam_O76011|KRT34_HUMAN	contam_O76011
contam_Q15323	KRT31	Keratin, type I cuticular Ha1	contam_Q15323	sp|contam_Q15323|K1H1_HUMAN Keratin, type I cuticular Ha1 OS=Homo sapiens GN=KRT31 PE=1 SV=3	47.21	15	32	1	33	FALSE	TRUE	-2.78156	24.8121	1.10636	25.5815	0.82347	25.5028	1	1	1	1	1	1	25.0283	26.1347	25.091	25.9145	26.2028	23.4213	24.2542	25.8549	24.8146	25.9949	25.759	23.7009	24.4933	26.0859	25.1234	26.3185	25.8133	23.9583	3	7	4	9	7	3	sp|contam_Q15323|K1H1_HUMAN	contam_Q15323
D0G0B3	ACAA2	3-ketoacyl-CoA thiolase, mitochondrial	D0G0B3	tr|D0G0B3|D0G0B3_PIG 3-ketoacyl-CoA thiolase, mitochondrial OS=Sus scrofa OX=9823 GN=ACAA2 PE=1 SV=1	41.9	10	27.2	1	33	TRUE	FALSE	11.3185	19.6593	0.640801	24.486	2.28408	23.9776	1	1	1	1	0	1	24.1656	24.8064	22.8355	25.1196	14	25.3185	23.8439	24.9791	23.0116	25.6526		26.0507	23.6306	24.7576	22.8679	25.5236		25.8555	6	4	2	11	0	10	tr|D0G0B3|D0G0B3_PIG	D0G0B3
A0A8D0UCW9	PSMA3	Proteasome subunit alpha type	A0A8D0UCW9	tr|A0A8D0UCW9|A0A8D0UCW9_PIG Proteasome subunit alpha type OS=Sus scrofa OX=9823 GN=PSMA3 PE=1 SV=1	30.85	9	28.4	1	33	TRUE	FALSE	-0.64733	25.8645	0.261736	25.3123	-2.6233	25.5678	1	1	1	1	1	1	25.1814	25.4432	26.8795	24.2562	26.1881	25.5408	25.2008	25.9569	27.3966	25.1302	26.5379	26.614	24.6464	25.3944	26.9119	24.6602	25.7986	26.0778	5	4	8	3	5	8	tr|A0A8D0UCW9|A0A8D0UCW9_PIG	A0A8D0UCW9
P20460	EIF2S1	Eukaryotic translation initiation factor 2 subunit 1	P20460	sp|P20460|IF2A_PIG Eukaryotic translation initiation factor 2 subunit 1 OS=Sus scrofa OX=9823 GN=EIF2S1 PE=1 SV=3	36.09	8	19.4	1	33	TRUE	FALSE	-1.06842	25.427	0.11363	24.8152	0.713249	24.9032	1	1	1	1	1	1	24.7584	24.872	24.5466	25.2599	25.9612	24.8928	24.2252	24.8333	24.5112	25.5813	25.7584	25.4135	24.2234	24.8233	24.579	25.6639	25.5716	25.4298	4	4	4	9	5	7	sp|P20460|IF2A_PIG	P20460
P18648	APOA1	Apolipoprotein A-I	P18648;K7GM40	sp|P18648|APOA1_PIG Apolipoprotein A-I OS=Sus scrofa OX=9823 GN=APOA1 PE=1 SV=4	30.31	11	40.4	1	33	TRUE	FALSE	0	14	0.0543443	25.4081	0.246334	25.1018	1	1	1	1	0	0	25.3809	25.4352	24.9786	25.225	14	14	25.2197	25.7684	25.3152	25.9184			24.8458	25.3864	25.011	25.629			7	8	6	12	0	0	sp|P18648|APOA1_PIG	P18648
Q710C4	AHCY	Adenosylhomocysteinase	Q710C4;A0A287B4J2	sp|Q710C4|SAHH_PIG Adenosylhomocysteinase OS=Sus scrofa OX=9823 GN=AHCY PE=3 SV=3	47.66	8	18.8	1	33	TRUE	FALSE	0.851068	25.6612	0.0325759	24.6529	-2.15863	24.8748	1	1	1	1	1	1	24.6366	24.6692	25.9541	23.7955	25.2356	26.0867	24.1034	24.6304	25.9187	24.117	25.0328	26.6074	24.1016	24.6204	25.9865	24.1995	24.8461	26.6237	3	5	8	4	7	6	sp|Q710C4|SAHH_PIG	Q710C4
A0A287AE36	RPL38	Large ribosomal subunit protein eL38	A0A287AE36	tr|A0A287AE36|A0A287AE36_PIG Large ribosomal subunit protein eL38 OS=Sus scrofa OX=9823 GN=RPL38 PE=1 SV=1	9.5	3	33.3	1	33	TRUE	FALSE	0.0329403	26.5069	-0.565524	26.9531	0.0635437	26.5706	1	1	1	1	1	1	27.2359	26.6703	26.5389	26.6024	26.4904	26.5233	29.5772	29.506	29.3779	29.7983	29.1621	29.9185	26.7008	26.6215	26.5713	27.0064	26.1008	27.0603	6	7	4	6	4	6	tr|A0A287AE36|A0A287AE36_PIG	A0A287AE36
A0A287AJX7	HNRNPL	Heterogeneous nuclear ribonucleoprotein L	A0A287AJX7	tr|A0A287AJX7|A0A287AJX7_PIG Heterogeneous nuclear ribonucleoprotein L OS=Sus scrofa OX=9823 GN=HNRNPL PE=1 SV=3	63.69	9	16.6	1	32	TRUE	FALSE	2.4193	25.0482	0.878653	25.7434	0.969255	26.3776	1	1	1	1	1	1	25.3041	26.1828	25.893	26.8622	23.8385	26.2578	24.9085	26.2815	25.9951	27.3212	23.7732	26.916	24.7691	26.134	25.9254	27.2662	23.449	26.7948	2	7	6	9	1	7	tr|A0A287AJX7|A0A287AJX7_PIG	A0A287AJX7
A0A287BK74	EIF3L	Eukaryotic translation initiation factor 3 subunit L	A0A287BK74	tr|A0A287BK74|A0A287BK74_PIG Eukaryotic translation initiation factor 3 subunit L OS=Sus scrofa OX=9823 GN=EIF3L PE=1 SV=2	71.12	11	18.9	1	32	TRUE	FALSE	1.02783	24.4741	0.825616	24.8227	2.25572	24.7244	1	1	1	1	1	1	24.4099	25.2355	23.5965	25.8523	23.9601	24.988	23.2917	24.6117	22.9762	25.5888	23.1724	24.9237	23.8748	25.1867	23.6289	26.2563	23.5706	25.525	3	6	1	11	5	6	tr|A0A287BK74|A0A287BK74_PIG	A0A287BK74
Q2XQV4	ALDH2	Aldehyde dehydrogenase, mitochondrial	Q2XQV4	sp|Q2XQV4|ALDH2_PIG Aldehyde dehydrogenase, mitochondrial OS=Sus scrofa OX=9823 GN=ALDH2 PE=2 SV=1	56.89	13	29.4	1	32	TRUE	FALSE	11.3457	19.6728	0.770399	24.9179	1.58512	25.7644	1	1	1	1	0	1	24.5327	25.3031	24.9719	26.557	14	25.3457	23.9995	25.2643	24.9364	26.8784		25.8663	23.9977	25.2543	25.0042	26.961		25.8827	3	5	4	13	0	7	sp|Q2XQV4|ALDH2_PIG	Q2XQV4
Q5S1U1	HSPB1	Heat shock protein beta-1	Q5S1U1;A0A2C9F366	sp|Q5S1U1|HSPB1_PIG Heat shock protein beta-1 OS=Sus scrofa OX=9823 GN=HSPB1 PE=2 SV=1	22.93	8	39.6	1	32	TRUE	FALSE	-0.393268	25.4763	0.583771	25.1018	-1.96343	25.8816	1	1	1	1	1	1	24.8099	25.3937	26.8633	24.8999	25.6729	25.2796	25.0357	26.1139	27.5869	25.9803	26.2291	26.5593	24.2749	25.3449	26.8957	25.3039	25.2833	25.8166	4	6	6	5	5	6	sp|Q5S1U1|HSPB1_PIG	Q5S1U1
F1SGG5	KRT72	Keratin 72	F1SGG5	tr|F1SGG5|F1SGG5_PIG Keratin 72 OS=Sus scrofa OX=9823 GN=KRT72 PE=3 SV=4	56.52	17	13.7	1	31	TRUE	FALSE	4.57135	27.6492	2.2892	25.2035	0.538607	25.0995	1	1	1	1	1	1	24.0589	26.3481	24.8302	25.3688	25.3635	29.9349	22.9852	25.7688	24.2542	25.1497	24.6202	29.915	23.5239	26.2993	24.8626	25.7728	24.974	30.4719	1	7	4	4	4	11	tr|F1SGG5|F1SGG5_PIG	F1SGG5
A0A286ZWJ3	MATR3	Matrin 3	A0A286ZWJ3	tr|A0A286ZWJ3|A0A286ZWJ3_PIG Matrin 3 OS=Sus scrofa OX=9823 GN=MATR3 PE=1 SV=1	96.4	13	16.9	1	31	TRUE	FALSE	10.8201	19.4101	1.92086	23.5228	1.9963	24.5392	1	1	1	1	0	1	22.5624	24.4833	23.541	25.5373	14	24.8201	21.2407	23.656	22.7171	25.0703		24.5523	22.0274	24.4345	23.5734	25.9413		25.3571	4	5	3	13	0	6	tr|A0A286ZWJ3|A0A286ZWJ3_PIG	A0A286ZWJ3
Q29554	HADHA	Trifunctional enzyme subunit alpha, mitochondrial	Q29554	sp|Q29554|ECHA_PIG Trifunctional enzyme subunit alpha, mitochondrial OS=Sus scrofa OX=9823 GN=HADHA PE=2 SV=1	83.05	10	16	1	31	TRUE	FALSE	4.02804	21.8896	1.03468	22.9854	2.47084	23.84	1	1	1	1	1	1	22.4681	23.5027	22.6046	25.0755	19.8756	23.9036	21.0724	22.6015	21.7067	24.5344	18.8103	23.5618	21.933	23.4539	22.637	25.4795	19.486	24.4406	2	6	2	11	1	9	sp|Q29554|ECHA_PIG	Q29554
A0A4X1SH59	SEC61B	Protein transport protein Sec61 subunit beta	A0A4X1SH59	tr|A0A4X1SH59|A0A4X1SH59_PIG Protein transport protein Sec61 subunit beta OS=Sus scrofa OX=9823 GN=SEC61B PE=1 SV=1	9.97	3	37.5	1	31	TRUE	FALSE	1.01051	25.6279	0.909849	26.5066	0.228855	25.9625	1	1	1	1	1	1	26.0517	26.9615	25.8481	26.077	25.1226	26.1331	27.393	28.7972	27.6872	28.2729	26.7943	28.5283	25.5166	26.9127	25.8805	26.481	24.7331	26.6701	4	4	4	7	5	7	tr|A0A4X1SH59|A0A4X1SH59_PIG	A0A4X1SH59
A0A5G2QGE1	PCBP2	Poly(rC) binding protein 2	A0A5G2QGE1	tr|A0A5G2QGE1|A0A5G2QGE1_PIG Poly(rC) binding protein 2 OS=Sus scrofa OX=9823 GN=PCBP2 PE=1 SV=1	38.63	7	26.8	1	31	TRUE	FALSE	1.79028	25.2467	0.535411	25.51	1.01216	26.0969	1	1	1	1	1	1	25.2423	25.7777	25.5909	26.603	24.3516	26.1419	25.0811	26.1109	25.9274	27.2965	24.5208	27.0345	24.7072	25.7289	25.6233	27.007	23.962	26.6789	4	6	4	7	3	7	tr|A0A5G2QGE1|A0A5G2QGE1_PIG	A0A5G2QGE1
A0A287B0L6	H2AC12	Histone H2A	A0A287B0L6;A0A480SJY5;A0A4X1V434;F1RPL1;F2Z587;F2Z5L2;F2Z5L5	tr|A0A287B0L6|A0A287B0L6_PIG Histone H2A OS=Sus scrofa OX=9823 GN=H2AC12 PE=3 SV=1	13.9	5	38.3	1	31	TRUE	FALSE	-0.362626	30.06	0.521989	29.6303	0.498309	29.7504	1	1	1	1	1	1	29.3693	29.8913	29.5013	29.9996	30.2413	29.8787	30.9736	31.99	31.6034	32.4586	32.1761	32.5369	28.8342	29.8425	29.5337	30.4036	29.8518	30.4157	3	6	3	9	3	7	tr|A0A287B0L6|A0A287B0L6_PIG	A0A287B0L6
B1NI70	AK4	Adenylate kinase 4, mitochondrial	B1NI70	tr|B1NI70|B1NI70_PIG Adenylate kinase 4, mitochondrial OS=Sus scrofa OX=9823 GN=AK4 PE=1 SV=1	25.28	8	39.9	1	31	TRUE	FALSE	11.0049	19.5025	0.239368	26.1132	1.50802	24.2402	1	1	1	1	0	1	25.9935	26.2328	23.4862	24.9942	14	25.0049	26.0128	26.7466	24.0033	25.8682		26.0781	25.4584	26.1841	23.5186	25.3982		25.5419	7	10	3	6	0	5	tr|B1NI70|B1NI70_PIG	B1NI70
C0LZL0	FSCN1	Fascin	C0LZL0	tr|C0LZL0|C0LZL0_PIG Fascin OS=Sus scrofa OX=9823 GN=FSCN1 PE=1 SV=1	54.65	8	13	1	31	TRUE	FALSE	-0.257022	23.7088	0.15109	23.3426	1.94956	22.941	1	1	1	1	1	1	23.2671	23.4182	21.9662	23.9158	23.8373	23.5803	22.3354	22.9808	21.5322	23.8387	23.236	23.7024	22.732	23.3694	21.9986	24.3198	23.4478	24.1173	4	4	5	6	6	6	tr|C0LZL0|C0LZL0_PIG	C0LZL0
P53590	SUCLG2	Succinate--CoA ligase [GDP-forming] subunit beta, mitochondrial (Fragment)	P53590;A0A287BA45	sp|P53590|SUCB2_PIG Succinate--CoA ligase [GDP-forming] subunit beta, mitochondrial (Fragment) OS=Sus scrofa OX=9823 GN=SUCLG2 PE=1 SV=2	46.77	11	27.7	1	31	TRUE	FALSE	10.7212	19.3606	0.123242	24.8897	1.69349	25.1682	1	1	1	1	0	1	24.8281	24.9514	24.3215	26.015	14	24.7212	24.0539	24.6716	24.0451	26.0954		25.0009	24.2931	24.9026	24.3539	26.419		25.2582	4	5	4	11	0	7	sp|P53590|SUCB2_PIG	P53590
Q95JC8	ARG1	Arginase-1	Q95JC8	sp|Q95JC8|ARGI1_PIG Arginase-1 OS=Sus scrofa OX=9823 GN=ARG1 PE=2 SV=1	35	3	11.5	1	31	TRUE	FALSE	-0.717084	27.5297	-0.0565309	27.0352	-1.44833	27.2805	1	1	1	1	1	1	27.0635	27.007	28.0046	26.5563	27.8882	27.1711	26.9898	27.4276	28.4286	27.3372	28.1449	28.1512	26.5285	26.9582	28.037	26.9603	27.4987	27.7081	3	5	8	5	4	6	sp|Q95JC8|ARGI1_PIG	Q95JC8
I3L559	CPA4	Carboxypeptidase A4	I3L559	tr|I3L559|I3L559_PIG Carboxypeptidase A4 OS=Sus scrofa OX=9823 GN=CPA4 PE=3 SV=2	47.6	3	9.3	1	31	TRUE	FALSE	-0.720728	24.9326	-0.105401	24.8923	-2.32154	25.4195	1	1	1	1	1	1	24.945	24.8396	26.5803	24.2587	25.293	24.5723	24.3477	24.7367	26.4807	24.516	25.0261	25.0288	24.41	24.7908	26.6127	24.6627	24.9034	25.1093	4	5	7	3	6	6	tr|I3L559|I3L559_PIG	I3L559
A0A4X1U700	RPL12	Large ribosomal subunit protein uL11	A0A4X1U700	tr|A0A4X1U700|A0A4X1U700_PIG Large ribosomal subunit protein uL11 OS=Sus scrofa OX=9823 GN=RPL12 PE=1 SV=1	17.81	4	28.5	1	31	TRUE	FALSE	-0.154502	27.1955	-0.298565	27.4881	-0.448232	27.4401	1	1	1	1	1	1	27.6374	27.3388	27.6642	27.216	27.2728	27.1183	28.3937	28.5895	28.9183	28.827	28.3595	28.9284	27.1023	27.29	27.6966	27.62	26.8832	27.6553	5	5	5	5	5	6	tr|A0A4X1U700|A0A4X1U700_PIG	A0A4X1U700
I3LMU6	RCN3	Reticulocalbin 3	I3LMU6	tr|I3LMU6|I3LMU6_PIG Reticulocalbin 3 OS=Sus scrofa OX=9823 GN=RCN3 PE=1 SV=3	38.4	5	17.3	1	31	TRUE	FALSE	0.347744	24.1648	-0.705958	24.4675	0.160061	24.9429	1	1	1	1	1	1	24.8205	24.1145	24.8629	25.0229	23.9909	24.3386	24.8398	24.6283	25.38	25.8969	24.3406	25.4118	24.2854	24.0657	24.8953	25.4269	23.6013	24.8756	5	5	5	5	6	5	tr|I3LMU6|I3LMU6_PIG	I3LMU6
F1SUE4	ASPN	Asporin	F1SUE4	tr|F1SUE4|F1SUE4_PIG Asporin OS=Sus scrofa OX=9823 GN=ASPN PE=1 SV=1	42.42	9	23.5	1	31	TRUE	FALSE	1.43736	24.7261	-1.03673	25.9176	-2.9016	23.7413	1	1	1	1	1	1	26.436	25.3992	25.1921	22.2905	24.0074	25.4447	26.1143	25.572	25.3682	22.8235	24.0161	26.1769	25.9009	25.3505	25.2245	22.6946	23.6178	25.9817	7	6	6	2	3	7	tr|F1SUE4|F1SUE4_PIG	F1SUE4
contam_Q01546	KRT76	Keratin, type II cytoskeletal 2 oral	contam_Q01546	sp|contam_Q01546|K22O_HUMAN Keratin, type II cytoskeletal 2 oral OS=Homo sapiens GN=KRT76 PE=1 SV=2	65.8	31	23.5	1	31	FALSE	TRUE	-4.68501	25.9137	-1.33548	24.1807	-1.19878	23.8121	1	1	1	1	1	1	24.8484	23.5129	24.4114	23.2127	28.2562	23.5712	23.6048	22.7637	23.6655	22.8236	27.3429	23.3814	24.3134	23.4642	24.4438	23.6167	27.8666	24.1082	5	1	3	1	20	1	sp|contam_Q01546|K22O_HUMAN	contam_Q01546
F1SES5	ASAH1	ceramidase	F1SES5	tr|F1SES5|F1SES5_PIG ceramidase OS=Sus scrofa OX=9823 GN=ASAH1 PE=1 SV=4	54.93	3	5.9	1	30	TRUE	FALSE	-0.902232	25.0119	0.676893	24.1806	-3.03974	25.557	1	1	1	1	1	1	23.8422	24.5191	27.0769	24.0372	25.463	24.5608	22.9105	24.0817	26.6429	23.9601	24.8617	24.6829	23.3071	24.4703	27.1093	24.4412	25.0735	25.0978	3	3	10	3	6	5	tr|F1SES5|F1SES5_PIG	F1SES5
F2Z5B4	HNRNPA3	RRM domain-containing protein	F2Z5B4	tr|F2Z5B4|F2Z5B4_PIG RRM domain-containing protein OS=Sus scrofa OX=9823 GN=HNRNPA3 PE=4 SV=4	39.85	9	21.4	1	30	TRUE	FALSE	2.09488	25.4317	0.587638	26.3078	1.07459	26.8358	1	1	1	1	1	1	26.0139	26.6016	26.2985	27.3731	24.3843	26.4791	26.1329	27.2149	26.9151	28.3466	24.8335	27.6519	25.4789	26.5528	26.3309	27.7771	23.9947	27.0161	3	7	2	9	3	6	tr|F2Z5B4|F2Z5B4_PIG	F2Z5B4
A0A8W4FPA2	YBX1	Y-box binding protein 1	A0A8W4FPA2	tr|A0A8W4FPA2|A0A8W4FPA2_PIG Y-box binding protein 1 OS=Sus scrofa OX=9823 GN=YBX1 PE=1 SV=1	58.08	6	17.3	1	30	TRUE	FALSE	0.600043	26.527	0.564059	26.4334	0.758466	26.5699	1	1	1	1	1	1	26.1514	26.7155	26.1907	26.9492	26.227	26.827	25.5541	26.6126	26.0911	27.2065	25.9601	27.2836	25.6164	26.6667	26.2231	27.3532	25.8374	27.364	4	5	3	6	4	8	tr|A0A8W4FPA2|A0A8W4FPA2_PIG	A0A8W4FPA2
A0A4X1VV61	CANX	Calnexin	A0A4X1VV61	tr|A0A4X1VV61|A0A4X1VV61_PIG Calnexin OS=Sus scrofa OX=9823 GN=CANX PE=1 SV=1	67.55	7	12.5	1	30	TRUE	FALSE	0.0182797	24.948	0.512982	25.7599	-0.383337	25.913	1	1	1	1	1	1	25.5034	26.0164	26.1047	25.7213	24.9389	24.9571	24.4297	25.437	25.5287	25.5022	24.1955	24.9372	24.9684	25.9676	26.1371	26.1253	24.5493	25.4941	2	5	7	7	3	6	tr|A0A4X1VV61|A0A4X1VV61_PIG	A0A4X1VV61
A0A286ZVQ0	LOC110255331	Uncharacterized protein	A0A286ZVQ0	tr|A0A286ZVQ0|A0A286ZVQ0_PIG Uncharacterized protein OS=Sus scrofa OX=9823 GN=LOC110255331 PE=1 SV=2	45.73	10	35	1	30	TRUE	FALSE	4.55806	23.6347	0.281499	26.451	1.34295	25.8468	1	1	1	1	1	1	26.3102	26.5917	25.1754	26.5183	21.3557	25.9137	25.6516	26.4274	25.0144	26.7142	21.0274	26.3089	25.7752	26.543	25.2078	26.9223	20.9661	26.4507	4	9	0	12	0	5	tr|A0A286ZVQ0|A0A286ZVQ0_PIG	A0A286ZVQ0
A0A287APR1	RPL18A	Large ribosomal subunit protein eL20	A0A287APR1	tr|A0A287APR1|A0A287APR1_PIG Large ribosomal subunit protein eL20 OS=Sus scrofa OX=9823 GN=RPL18A PE=1 SV=1	26.03	6	24.6	1	30	TRUE	FALSE	-0.204513	26.0067	0.198777	25.901	1.14395	25.2735	1	1	1	1	1	1	25.8016	26.0004	24.7015	25.8455	26.1089	25.9044	26.4059	27.0991	25.8036	27.3044	27.0436	27.5626	25.2666	25.9516	24.7339	26.2495	25.7193	26.4414	4	5	4	6	4	7	tr|A0A287APR1|A0A287APR1_PIG	A0A287APR1
F1S1P8	POF1B	POF1B actin binding protein	F1S1P8	tr|F1S1P8|F1S1P8_PIG POF1B actin binding protein OS=Sus scrofa OX=9823 GN=POF1B PE=1 SV=3	68.16	5	8	1	30	TRUE	FALSE	0.849628	25.7037	-0.0947259	25.224	-3.2808	25.4816	1	1	1	1	1	1	25.2714	25.1766	27.122	23.8412	25.2789	26.1285	24.3903	24.7899	26.7387	23.8147	24.7282	26.3013	24.7363	25.1278	27.1544	24.2452	24.8893	26.6655	5	6	6	3	5	5	tr|F1S1P8|F1S1P8_PIG	F1S1P8
contam_Q148H6	KRT28	Keratin, type I cytoskeletal 28	contam_Q148H6	sp|contam_Q148H6|K1C28_BOVIN Keratin, type I cytoskeletal 28 OS=Bos taurus GN=KRT28 PE=2 SV=1	50.74	10	9.3	1	30	FALSE	TRUE	-3.65775	24.776	-0.219918	26.583	2.50848	25.9321	1	1	1	1	1	1	26.6929	26.473	24.6779	27.1864	26.6049	22.9471	26.0342	26.3087	24.517	27.3823	26.2766	23.3423	26.1579	26.4242	24.7103	27.5904	26.2153	23.4841	6	7	4	6	4	3	sp|contam_Q148H6|K1C28_BOVIN	contam_Q148H6
A0A287BCD6	LOC110261637	Serpin domain-containing protein	A0A287BCD6	tr|A0A287BCD6|A0A287BCD6_PIG Serpin domain-containing protein OS=Sus scrofa OX=9823 GN=LOC110261637 PE=3 SV=1	42.95	1	2.6	1	30	FALSE	FALSE	1.76118	26.9324	-0.452878	26.4999	-3.02549	26.9911	1	1	1	1	1	1	26.7263	26.2734	28.5038	25.4783	26.0518	27.813	26.5651	26.6066	28.8404	26.1717	26.221	28.7056	26.1913	26.2246	28.5362	25.8823	25.6622	28.35	4	6	7	3	3	7	tr|A0A287BCD6|A0A287BCD6_PIG	A0A287BCD6
A0A287AYJ8	SERPINF1	Serpin family F member 1	A0A287AYJ8	tr|A0A287AYJ8|A0A287AYJ8_PIG Serpin family F member 1 OS=Sus scrofa OX=9823 GN=SERPINF1 PE=1 SV=1	47.64	9	18.2	1	30	TRUE	FALSE	0.409618	24.5321	-0.654278	23.8818	0.133824	24.4053	1	1	1	1	1	1	24.2089	23.5546	24.3384	24.4722	24.3273	24.7369	23.6757	23.5158	24.303	24.7937	24.1245	25.2575	23.6739	23.5058	24.3708	24.8762	23.9377	25.2739	3	5	5	7	4	6	tr|A0A287AYJ8|A0A287AYJ8_PIG	A0A287AYJ8
P62831	RPL23	Large ribosomal subunit protein uL14	P62831	sp|P62831|RL23_PIG Large ribosomal subunit protein uL14 OS=Sus scrofa OX=9823 GN=RPL23 PE=1 SV=1	14.86	5	34.3	1	30	TRUE	FALSE	-0.373729	27.2911	-0.705934	27.3307	-0.32377	27.3993	1	1	1	1	1	1	27.6837	26.9777	27.5612	27.2374	27.478	27.1043	28.44	28.2285	28.8153	28.8484	28.5647	28.9144	27.1486	26.9289	27.5936	27.6414	27.0884	27.6413	5	5	5	5	4	6	sp|P62831|RL23_PIG	P62831
contam_P19012	KRT15	Keratin, type I cytoskeletal 15	contam_P19012	sp|contam_P19012|K1C15_HUMAN Keratin, type I cytoskeletal 15 OS=Homo sapiens GN=KRT15 PE=1 SV=3	49.18	26	21.7	1	29	FALSE	TRUE	-1.80799	25.1481	4.74743	21.6614	-7.40822	23.0462	1	1	1	1	1	1	19.2876	24.0351	26.7503	19.3421	26.0521	24.2441	18.307	23.5488	26.2674	19.2161	25.4018	24.3173	18.7526	23.9863	26.7827	19.7461	25.6625	24.7811	2	0	12	4	3	8	sp|contam_P19012|K1C15_HUMAN	contam_P19012
A0A480HEF9	FKBP10	peptidylprolyl isomerase	A0A480HEF9	tr|A0A480HEF9|A0A480HEF9_PIG peptidylprolyl isomerase OS=Sus scrofa OX=9823 GN=FKBP10 PE=1 SV=1	64.28	8	15.3	1	29	TRUE	FALSE	0.406134	24.9787	0.186451	25.1154	0.173549	24.4454	1	1	1	1	1	1	25.0221	25.2086	24.3587	24.5322	24.7756	25.1817	23.8191	24.4999	23.6534	24.1838	23.9029	25.0325	24.4871	25.1598	24.3911	24.9362	24.386	25.7187	4	5	3	9	3	5	tr|A0A480HEF9|A0A480HEF9_PIG	A0A480HEF9
F6PU32	CAST	Calpastatin	F6PU32	tr|F6PU32|F6PU32_PIG Calpastatin OS=Sus scrofa OX=9823 GN=CAST PE=1 SV=1	89.73	9	12.7	1	29	TRUE	FALSE	-0.442364	24.4358	-0.0119595	24.2413	0.429036	24.0295	1	1	1	1	1	1	24.2473	24.2353	23.8149	24.244	24.657	24.2147	22.9256	23.4081	22.991	23.7769	23.6657	23.9468	23.7123	24.1866	23.8473	24.648	24.2675	24.7517	2	4	3	5	6	9	tr|F6PU32|F6PU32_PIG	F6PU32
P82460	TXN	Thioredoxin	P82460;A0A5G2Q9S8	sp|P82460|THIO_PIG Thioredoxin OS=Sus scrofa OX=9823 GN=TXN PE=1 SV=3	11.82	2	17.1	1	29	TRUE	FALSE	-0.277716	28.7108	-0.162313	28.3689	-2.12874	28.6936	1	1	1	1	1	1	28.45	28.2877	29.758	27.6292	28.8497	28.572	29.569	29.901	31.3746	29.6028	30.299	30.7447	27.915	28.2389	29.7903	28.0332	28.4601	29.109	5	3	6	5	4	6	sp|P82460|THIO_PIG	P82460
F1SL80	SDR9C7	Short chain dehydrogenase/reductase family 9C member 7	F1SL80	tr|F1SL80|F1SL80_PIG Short chain dehydrogenase/reductase family 9C member 7 OS=Sus scrofa OX=9823 GN=SDR9C7 PE=1 SV=4	43.91	6	14.2	1	29	TRUE	FALSE	-0.694062	25.1848	-0.163954	25.1062	-3.20659	25.6389	1	1	1	1	1	1	25.1882	25.0242	27.2422	24.0357	25.5318	24.8378	24.7925	25.1229	27.3443	24.4946	25.4665	25.4959	24.6531	24.9754	27.2746	24.4397	25.1423	25.3747	4	4	8	4	3	6	tr|F1SL80|F1SL80_PIG	F1SL80
A0A286ZZ97	CAVIN1	Caveolae associated protein 1	A0A286ZZ97	tr|A0A286ZZ97|A0A286ZZ97_PIG Caveolae associated protein 1 OS=Sus scrofa OX=9823 GN=CAVIN1 PE=3 SV=1	50.33	7	15.9	1	29	TRUE	FALSE	1.3405	23.8276	-0.174639	24.2999	0.342127	24.1948	1	1	1	1	1	1	24.3872	24.2126	24.0238	24.3659	23.1574	24.4979	24.0656	24.3853	24.1998	24.8989	23.1661	25.23	23.8522	24.1638	24.0562	24.7699	22.7678	25.0349	4	4	5	6	3	7	tr|A0A286ZZ97|A0A286ZZ97_PIG	A0A286ZZ97
K7GRV6	MPO	Myeloperoxidase	K7GRV6	tr|K7GRV6|K7GRV6_PIG Myeloperoxidase OS=Sus scrofa OX=9823 GN=MPO PE=1 SV=2	82.52	12	16.7	1	28	TRUE	FALSE	0.809399	21.9374	0.893154	23.8722	1.22484	26.1751	1	1	1	1	1	1	23.4256	24.3188	25.5627	26.7875	21.5327	22.3421	21.9596	23.3471	24.5944	26.1761	20.397	21.9299	22.8906	24.27	25.5951	27.1915	21.1432	22.8791	3	2	7	16	0	0	tr|K7GRV6|K7GRV6_PIG	K7GRV6
I3L995	LRRC59	Leucine rich repeat containing 59	I3L995	tr|I3L995|I3L995_PIG Leucine rich repeat containing 59 OS=Sus scrofa OX=9823 GN=LRRC59 PE=1 SV=4	34.83	5	16.3	1	28	TRUE	FALSE	0.0858076	26.4787	-0.32028	26.8217	-0.199592	26.5967	1	1	1	1	1	1	26.9819	26.6616	26.6965	26.4969	26.4358	26.5216	27.1008	27.2749	27.3131	27.4704	26.8851	27.6944	26.4468	26.6128	26.7289	26.9009	26.0462	27.0586	5	4	5	5	4	5	tr|I3L995|I3L995_PIG	I3L995
A0A5G2QUU1	FGG	Fibrinogen gamma chain	A0A5G2QUU1	tr|A0A5G2QUU1|A0A5G2QUU1_PIG Fibrinogen gamma chain OS=Sus scrofa OX=9823 GN=FGG PE=1 SV=2	51.77	9	19.8	1	28	TRUE	FALSE	-11.1676	19.5838	-0.576751	25.8253	1.6755	24.4594	1	1	1	1	1	0	26.1136	25.5369	23.6216	25.2971	25.1676	14	25.285	25.2027	23.2907	25.3231	24.6693		25.5786	25.4881	23.654	25.7011	24.778		4	6	5	7	5	1	tr|A0A5G2QUU1|A0A5G2QUU1_PIG	A0A5G2QUU1
P00795	CTSD	Cathepsin D	P00795	sp|P00795|CATD_PIG Cathepsin D OS=Sus scrofa OX=9823 GN=CTSD PE=1 SV=2	37.27	3	7.5	1	28	TRUE	FALSE	-0.929448	25.9952	-0.890714	26.5792	-3.13059	27.2405	1	1	1	1	1	1	27.0246	26.1339	28.8058	25.6752	26.4599	25.5305	26.9508	26.5545	29.2298	26.4561	26.7166	26.5106	26.4895	26.0851	28.8382	26.0792	26.0704	26.0675	3	3	11	4	3	4	sp|P00795|CATD_PIG	P00795
K7GL83	ILF3	Interleukin enhancer binding factor 3	K7GL83	tr|K7GL83|K7GL83_PIG Interleukin enhancer binding factor 3 OS=Sus scrofa OX=9823 GN=ILF3 PE=1 SV=4	91.3	13	19.6	1	27	TRUE	FALSE	10.9196	19.4598	1.57834	24.2661	2.05456	24.8255	1	1	1	1	0	1	23.477	25.0553	23.7982	25.8528	14	24.9196	22.274	24.3467	23.093	25.5044		24.7704	22.9419	25.0065	23.8306	26.2568		25.4566	1	7	0	12	0	7	tr|K7GL83|K7GL83_PIG	K7GL83
A0A287B773	MCCC2	methylcrotonoyl-CoA carboxylase	A0A287B773	tr|A0A287B773|A0A287B773_PIG methylcrotonoyl-CoA carboxylase OS=Sus scrofa OX=9823 GN=MCCC2 PE=1 SV=2	60.69	8	17.7	1	27	TRUE	FALSE	11.0203	19.5102	0.764453	24.6494	2.68806	24.2304	1	1	1	1	0	1	24.2671	25.0316	22.8863	25.5744	14	25.0203	23.6084	24.8673	22.7254	25.7703		25.4155	23.7321	24.9828	22.9187	25.9784		25.5573	3	6	2	7	0	9	tr|A0A287B773|A0A287B773_PIG	A0A287B773
A0A8W4FAT6	PCBP1	Poly(rC) binding protein 1	A0A8W4FAT6	tr|A0A8W4FAT6|A0A8W4FAT6_PIG Poly(rC) binding protein 1 OS=Sus scrofa OX=9823 GN=PCBP1 PE=1 SV=1	33.91	6	17.4	1	27	TRUE	FALSE	0.605275	25.2405	0.757018	25.8069	0.773814	25.9803	1	1	1	1	1	1	25.4284	26.1854	25.5934	26.3672	24.9378	25.5431	25.1847	26.4361	25.8474	26.9781	25.0245	26.3533	24.8933	26.1366	25.6258	26.7712	24.5482	26.0801	2	4	4	6	4	7	tr|A0A8W4FAT6|A0A8W4FAT6_PIG	A0A8W4FAT6
A0A4X1UE23	PDIA6	Protein disulfide-isomerase A6	A0A4X1UE23	tr|A0A4X1UE23|A0A4X1UE23_PIG Protein disulfide-isomerase A6 OS=Sus scrofa OX=9823 GN=PDIA6 PE=1 SV=1	47.64	5	14.4	1	27	TRUE	FALSE	1.63237	24.3652	0.442259	25.8269	-1.30482	24.7805	1	1	1	1	1	1	25.6057	26.048	25.4329	24.1281	23.549	25.1814	25.4446	26.3812	25.7695	24.8216	23.7182	26.074	25.0707	25.9992	25.4653	24.5321	23.1594	25.7183	4	3	5	7	2	6	tr|A0A4X1UE23|A0A4X1UE23_PIG	A0A4X1UE23
A0A287AY35	ETFA	Electron transfer flavoprotein subunit alpha	A0A287AY35	tr|A0A287AY35|A0A287AY35_PIG Electron transfer flavoprotein subunit alpha OS=Sus scrofa OX=9823 GN=ETFA PE=1 SV=2	35.24	6	25.1	1	27	TRUE	FALSE	3.93681	23.6882	0.111088	25.7564	0.611176	25.9397	1	1	1	1	1	1	25.7009	25.812	25.6341	26.2452	21.7198	25.6566	25.3052	25.9107	25.7362	26.7042	21.6545	26.3148	25.1658	25.7632	25.6665	26.6493	21.3302	26.1936	4	4	5	7	1	6	tr|A0A287AY35|A0A287AY35_PIG	A0A287AY35
A0A4X1TXJ8	RPL30	Large ribosomal subunit protein eL30	A0A4X1TXJ8	tr|A0A4X1TXJ8|A0A4X1TXJ8_PIG Large ribosomal subunit protein eL30 OS=Sus scrofa OX=9823 GN=RPL30 PE=1 SV=1	12.78	3	25.2	1	27	TRUE	FALSE	-0.212603	26.5741	-0.0471256	26.4951	-0.119432	26.4386	1	1	1	1	1	1	26.5186	26.4715	26.4983	26.3789	26.6804	26.4678	27.8599	28.3072	28.3374	28.5748	28.3521	28.863	25.9836	26.4227	26.5307	26.7829	26.2909	27.0048	4	5	5	5	2	6	tr|A0A4X1TXJ8|A0A4X1TXJ8_PIG	A0A4X1TXJ8
P67985	RPL22	Large ribosomal subunit protein eL22	P67985	sp|P67985|RL22_PIG Large ribosomal subunit protein eL22 OS=Sus scrofa OX=9823 GN=RPL22 PE=1 SV=2	14.75	3	30.5	1	27	TRUE	FALSE	0.295859	27.6679	-0.061221	27.892	0.123718	27.5537	1	1	1	1	1	1	27.9226	27.8614	27.4919	27.6156	27.5199	27.8158	29.8489	30.282	29.9159	30.3965	29.7766	30.7959	27.3876	27.8126	27.5243	28.0196	27.1304	28.3528	5	4	4	6	4	4	sp|P67985|RL22_PIG	P67985
A0A5G2QP96	SSR1	Translocon-associated protein subunit alpha	A0A5G2QP96	tr|A0A5G2QP96|A0A5G2QP96_PIG Translocon-associated protein subunit alpha OS=Sus scrofa OX=9823 GN=SSR1 PE=1 SV=1	31.91	3	15.8	1	27	TRUE	FALSE	-0.0904193	27.7843	-0.373948	27.9314	0.288743	27.6387	1	1	1	1	1	1	28.1183	27.7444	27.4944	27.7831	27.8295	27.7391	28.7227	28.8431	28.5964	29.2421	28.7642	29.3972	27.5833	27.6956	27.5267	28.1871	27.4399	28.276	3	3	3	7	6	5	tr|A0A5G2QP96|A0A5G2QP96_PIG	A0A5G2QP96
A0A4X1T868	GGCT	gamma-glutamylcyclotransferase	A0A4X1T868	tr|A0A4X1T868|A0A4X1T868_PIG gamma-glutamylcyclotransferase OS=Sus scrofa OX=9823 GN=GGCT PE=1 SV=1	21.07	4	26.1	1	27	TRUE	FALSE	0.886277	26.9003	-0.438498	26.5294	-2.2255	27.0622	1	1	1	1	1	1	26.7486	26.3101	28.1749	25.9494	26.4571	27.3434	27.0899	27.1458	29.014	27.1454	27.1288	28.7385	26.2136	26.2613	28.2073	26.3534	26.0676	27.8804	3	4	5	5	5	5	tr|A0A4X1T868|A0A4X1T868_PIG	A0A4X1T868
F1RLG5	REEP5	Receptor expression-enhancing protein	F1RLG5	tr|F1RLG5|F1RLG5_PIG Receptor expression-enhancing protein OS=Sus scrofa OX=9823 GN=REEP5 PE=1 SV=1	21.39	4	21.2	1	27	TRUE	FALSE	0.00688885	25.908	-0.686127	25.1699	0.401599	25.3437	1	1	1	1	1	1	25.513	24.8268	25.1429	25.5445	25.9045	25.9114	26.6319	26.4401	26.7596	27.5181	27.3538	28.0842	24.9779	24.778	25.1753	25.9485	25.5149	26.4484	3	2	5	6	5	6	tr|F1RLG5|F1RLG5_PIG	F1RLG5
F1SGG6	KRT5	Keratin, type II cytoskeletal 5	F1SGG6	tr|F1SGG6|F1SGG6_PIG Keratin, type II cytoskeletal 5 OS=Sus scrofa OX=9823 GN=KRT5 PE=1 SV=3	63.13	49	13.6	1	27	TRUE	FALSE	-0.0601497	25.6351	-2.68588	26.5047	-0.330113	25.3946	1	1	1	1	1	1	27.8477	25.1618	25.5597	25.2296	25.6652	25.6051	26.8197	24.6282	25.0295	25.0562	24.9677	25.631	27.3126	25.113	25.5921	25.6336	25.2757	26.1421	10	3	3	3	5	3	tr|F1SGG6|F1SGG6_PIG	F1SGG6
Q0R678	PARK7	protein deglycase	Q0R678	tr|Q0R678|Q0R678_PIG protein deglycase OS=Sus scrofa OX=9823 GN=PARK7 PE=1 SV=1	19.92	6	34.4	1	26	TRUE	FALSE	0.726066	25.0985	0.713295	25.0978	-0.594583	24.977	1	1	1	1	1	1	24.7411	25.4544	25.2743	24.6797	24.7355	25.4616	25.0824	26.2901	26.1134	25.8757	25.4072	26.8567	24.2061	25.4056	25.3067	25.0837	24.3459	25.9985	3	5	6	4	3	5	tr|Q0R678|Q0R678_PIG	Q0R678
P01846		Ig lambda chain C region	P01846;A0A0A0MY58	sp|P01846|LAC_PIG Ig lambda chain C region OS=Sus scrofa OX=9823 PE=1 SV=1	11	4	48.6	1	26	TRUE	FALSE	0.853582	24.1212	0.312012	25.9949	0.441244	26.4671	1	1	1	1	1	1	25.8389	26.1509	26.2465	26.6877	23.6944	24.548	27.1802	27.9866	28.0855	28.8836	25.3661	26.9431	25.3039	26.1021	26.2789	27.0917	23.3049	25.085	4	4	5	9	2	2	sp|P01846|LAC_PIG	P01846
P35750	CAPN1	Calpain-1 catalytic subunit	P35750;A0A5S6GBZ7	sp|P35750|CAN1_PIG Calpain-1 catalytic subunit OS=Sus scrofa OX=9823 GN=CAPN1 PE=2 SV=3	81.69	7	10.6	1	26	TRUE	FALSE	0.175161	25.3269	-0.0596145	24.7598	-2.35097	25.0956	1	1	1	1	1	1	24.7896	24.73	26.2711	23.9201	25.2394	25.4145	23.5064	23.9412	25.4857	23.4916	24.2865	25.1852	24.2546	24.6812	26.3035	24.3241	24.8498	25.9515	3	3	8	3	3	6	sp|P35750|CAN1_PIG	P35750
I3LR13	NCCRP1	NCCRP1, F-box associated domain containing	I3LR13	tr|I3LR13|I3LR13_PIG NCCRP1, F-box associated domain containing OS=Sus scrofa OX=9823 GN=NCCRP1 PE=4 SV=3	33.3	2	6.8	1	26	TRUE	FALSE	0.222575	26.8199	-0.122868	26.3728	-2.52989	26.7095	1	1	1	1	1	1	26.4342	26.3113	27.9745	25.4446	26.7086	26.9312	27.0385	27.41	29.0765	26.9035	27.6434	28.5894	25.8992	26.2625	28.0068	25.8486	26.3191	27.4682	5	4	5	4	3	5	tr|I3LR13|I3LR13_PIG	I3LR13
F1RYZ0	RPLP2	Large ribosomal subunit protein P2	F1RYZ0	tr|F1RYZ0|F1RYZ0_PIG Large ribosomal subunit protein P2 OS=Sus scrofa OX=9823 GN=RPLP2 PE=1 SV=2	11.61	4	41.2	1	26	TRUE	FALSE	0.00910866	26.8648	-0.223138	27.2902	-0.611616	27.2943	1	1	1	1	1	1	27.4018	27.1787	27.6001	26.9885	26.8603	26.8694	29.0061	29.2774	29.7022	29.4475	28.795	29.5275	26.8668	27.1299	27.6325	27.3925	26.4707	27.4064	5	5	6	3	3	4	tr|F1RYZ0|F1RYZ0_PIG	F1RYZ0
P83884	RPL36A	Large ribosomal subunit protein eL42	P83884;A0A4X1W3T1;A0A5S6FZC1;A0A8W4FAV9	sp|P83884|RL36A_PIG Large ribosomal subunit protein eL42 OS=Sus scrofa OX=9823 GN=RPL36A PE=1 SV=2	12.43	3	22.6	1	26	TRUE	FALSE	-0.229679	25.9281	-0.315367	26.2148	-0.139412	26.139	1	1	1	1	1	1	26.3725	26.0571	26.2087	26.0693	26.043	25.8133	28.2988	28.4778	28.6327	28.8502	28.2996	28.7934	25.8375	26.0084	26.2411	26.4733	25.6534	26.3503	4	5	4	6	3	4	sp|P83884|RL36A_PIG	P83884
Q6QAT1	RPS28	Small ribosomal subunit protein eS28	Q6QAT1	sp|Q6QAT1|RS28_PIG Small ribosomal subunit protein eS28 OS=Sus scrofa OX=9823 GN=RPS28 PE=1 SV=2	7.84	3	46.4	1	25	TRUE	FALSE	0.104726	26.0896	2.14882	25.7088	0.25893	26.2734	1	1	1	1	1	1	24.6344	26.7832	26.1439	26.4029	26.0373	26.142	26.9757	29.6189	28.983	29.5988	28.709	29.5371	24.0994	26.7344	26.1763	26.8069	25.6477	26.679	3	6	3	5	3	5	sp|Q6QAT1|RS28_PIG	Q6QAT1
F1SKQ0	DDX17	RNA helicase	F1SKQ0	tr|F1SKQ0|F1SKQ0_PIG RNA helicase OS=Sus scrofa OX=9823 GN=DDX17 PE=1 SV=4	50.78	10	17.3	1	25	TRUE	FALSE	2.6314	23.1675	0.998954	23.4116	0.467615	24.1006	1	1	1	1	1	1	22.9121	23.9111	23.8668	24.3344	21.8518	24.4832	21.9804	23.4737	23.4328	24.2573	21.2505	24.6054	22.3771	23.8623	23.8992	24.7384	21.4623	25.0202	4	5	1	9	1	5	tr|F1SKQ0|F1SKQ0_PIG	F1SKQ0
F1RVC9	HNRNPD	Heterogeneous nuclear ribonucleoprotein D0 isoform a	F1RVC9	tr|F1RVC9|F1RVC9_PIG Heterogeneous nuclear ribonucleoprotein D0 isoform a OS=Sus scrofa OX=9823 GN=HNRNPD PE=1 SV=2	38.33	6	20.6	1	25	TRUE	FALSE	6.96988	22.3928	0.773895	25.7973	1.36683	25.9053	1	1	1	1	1	1	25.4103	26.1842	25.2219	26.5887	18.9079	25.8778	25.6362	26.9044	25.9455	27.6692	19.4641	27.1574	24.8753	26.1354	25.2543	26.9927	18.5183	26.4148	2	5	4	7	0	7	tr|F1RVC9|F1RVC9_PIG	F1RVC9
A0A287BAZ6	PRDX2	Peroxiredoxin-2	A0A287BAZ6	tr|A0A287BAZ6|A0A287BAZ6_PIG Peroxiredoxin-2 OS=Sus scrofa OX=9823 GN=PRDX2 PE=1 SV=1	21.87	5	26.3	1	25	TRUE	FALSE	-0.380688	28.0862	0.508786	27.9948	-1.59172	27.9354	1	1	1	1	1	1	27.7404	28.2492	28.7313	27.1396	28.2766	27.8959	27.8593	28.8625	29.3479	28.1131	28.7259	29.0686	27.2053	28.2004	28.7637	27.5436	27.887	28.4329	2	5	5	5	3	5	tr|A0A287BAZ6|A0A287BAZ6_PIG	A0A287BAZ6
P80015	AZU1	Azurocidin	P80015	sp|P80015|CAP7_PIG Azurocidin OS=Sus scrofa OX=9823 GN=AZU1 PE=1 SV=2	27.02	6	27.6	1	25	TRUE	FALSE	0	14	0.299373	24.5992	-0.0928187	26.5882	1	1	1	1	0	0	24.4495	24.7489	26.6346	26.5418	14	14	24.6753	25.4691	27.3582	27.6222			23.9145	24.7001	26.667	26.9458			0	4	9	12	0	0	sp|P80015|CAP7_PIG	P80015
P10668	CFL1	Cofilin-1	P10668	sp|P10668|COF1_PIG Cofilin-1 OS=Sus scrofa OX=9823 GN=CFL1 PE=1 SV=3	18.51	5	31.3	1	25	TRUE	FALSE	-0.475679	25.6583	0.0267671	25.7098	-1.19671	26.1366	1	1	1	1	1	1	25.6964	25.7231	26.735	25.5383	25.8961	25.4204	26.3007	26.8219	27.8371	26.9973	26.8308	27.0786	25.1613	25.6744	26.7674	25.9423	25.5066	25.9574	4	4	5	5	3	4	sp|P10668|COF1_PIG	P10668
F1S2A8	BCAP31	B-cell receptor-associated protein	F1S2A8	tr|F1S2A8|F1S2A8_PIG B-cell receptor-associated protein OS=Sus scrofa OX=9823 GN=BCAP31 PE=1 SV=2	27.84	8	28.5	1	25	TRUE	FALSE	0.125562	24.3282	-0.247576	24.2272	-0.299618	24.6562	1	1	1	1	1	1	24.351	24.1034	24.806	24.5064	24.2655	24.391	24.3704	24.6172	25.3232	25.3804	24.6152	25.4642	23.816	24.0547	24.8384	24.9104	23.8759	24.928	3	4	5	6	2	5	tr|F1S2A8|F1S2A8_PIG	F1S2A8
A0A286ZUW5	P4HA1	Prolyl 4-hydroxylase subunit alpha-1	A0A286ZUW5	tr|A0A286ZUW5|A0A286ZUW5_PIG Prolyl 4-hydroxylase subunit alpha-1 OS=Sus scrofa OX=9823 GN=P4HA1 PE=1 SV=1	60.81	5	9.7	1	25	TRUE	FALSE	-0.952294	22.5431	-0.736045	23.1438	0.82851	23.7066	1	1	1	1	1	1	23.5118	22.7758	23.2923	24.1208	23.0193	22.067	22.6308	22.3891	22.909	24.0944	22.4685	22.2397	22.9768	22.727	23.3247	24.5248	22.6297	22.604	2	4	4	6	4	5	tr|A0A286ZUW5|A0A286ZUW5_PIG	A0A286ZUW5
Q9GKQ6	BGN	Biglycan	Q9GKQ6;A0A5K1UKC5	sp|Q9GKQ6|PGS1_PIG Biglycan OS=Sus scrofa OX=9823 GN=BGN PE=2 SV=2	30.44	6	23.9	1	25	TRUE	FALSE	0.260875	24.6437	-0.819085	24.9594	-2.07783	23.9442	1	1	1	1	1	1	25.369	24.5499	24.9832	22.9053	24.5133	24.7742	25.4879	25.1632	25.5998	23.8789	24.9626	25.9469	24.8339	24.5011	25.0156	23.3093	24.1237	25.3112	5	3	7	2	3	5	sp|Q9GKQ6|PGS1_PIG	Q9GKQ6
A0A4X1TGU9	EIF3E	Eukaryotic translation initiation factor 3 subunit E	A0A4X1TGU9	tr|A0A4X1TGU9|A0A4X1TGU9_PIG Eukaryotic translation initiation factor 3 subunit E OS=Sus scrofa OX=9823 GN=EIF3E PE=1 SV=1	52.19	7	18	1	24	TRUE	FALSE	1.73439	23.8509	2.65105	23.4328	3.00403	22.901	1	1	1	1	1	1	22.1073	24.7583	21.399	24.403	22.9837	24.7181	21.2262	24.3716	21.0156	24.3765	22.433	24.8908	21.5723	24.7096	21.4314	24.807	22.5941	25.2551	1	6	1	7	2	7	tr|A0A4X1TGU9|A0A4X1TGU9_PIG	A0A4X1TGU9
A0A287APR9	HNRNPUL2	Heteroous nuclear ribonucleoprotein U like 2	A0A287APR9	tr|A0A287APR9|A0A287APR9_PIG Heteroous nuclear ribonucleoprotein U like 2 OS=Sus scrofa OX=9823 GN=HNRNPUL2 PE=1 SV=1	85.75	9	13.4	1	24	TRUE	FALSE	9.70572	18.8529	1.02477	23.6736	2.17422	23.8014	1	1	1	1	0	1	23.1612	24.1859	22.7143	24.8885	14	23.7057	21.9175	23.4367	21.9683	24.4994		23.5159	22.6261	24.1372	22.7466	25.2925		24.2427	2	3	4	8	0	7	tr|A0A287APR9|A0A287APR9_PIG	A0A287APR9
A0A287BPP9	PSMB1	Proteasome subunit beta	A0A287BPP9	tr|A0A287BPP9|A0A287BPP9_PIG Proteasome subunit beta OS=Sus scrofa OX=9823 GN=PSMB1 PE=1 SV=1	26.31	5	25.7	1	24	TRUE	FALSE	0.1383	25.5534	0.242803	24.9958	-1.74653	25.4049	1	1	1	1	1	1	24.8744	25.1172	26.2781	24.5316	25.4842	25.6225	25.1002	25.8374	27.0017	25.6121	26.0404	26.9022	24.3393	25.0684	26.3105	24.9356	25.0947	26.1595	4	4	5	3	3	5	tr|A0A287BPP9|A0A287BPP9_PIG	A0A287BPP9
F1SMS8	LMAN1	Lectin, mannose binding 1	F1SMS8	tr|F1SMS8|F1SMS8_PIG Lectin, mannose binding 1 OS=Sus scrofa OX=9823 GN=LMAN1 PE=1 SV=2	58.28	9	19.1	1	24	TRUE	FALSE	0.314974	25.9572	0.10481	25.6151	-0.3477	26.0663	1	1	1	1	1	1	25.5627	25.6675	26.2401	25.8924	25.7997	26.1147	25.167	25.7662	26.3422	26.3514	25.7344	26.7729	25.0277	25.6187	26.2725	26.2964	25.4101	26.6517	3	4	4	7	1	5	tr|F1SMS8|F1SMS8_PIG	F1SMS8
P46405	RPS12	Small ribosomal subunit protein eS12	P46405	sp|P46405|RS12_PIG Small ribosomal subunit protein eS12 OS=Sus scrofa OX=9823 GN=RPS12 PE=1 SV=2	14.51	3	30.3	1	24	TRUE	FALSE	-0.00952241	27.3274	0.0999426	27.5128	0.168184	27.3961	1	1	1	1	1	1	27.4629	27.5628	27.312	27.4802	27.3321	27.3226	28.5818	29.1761	28.9286	29.4537	28.7814	29.4954	26.9278	27.514	27.3444	27.8842	26.9426	27.8596	4	5	4	4	3	4	sp|P46405|RS12_PIG	P46405
A0A287BK80	LMF2	Lipase maturation factor	A0A287BK80	tr|A0A287BK80|A0A287BK80_PIG Lipase maturation factor OS=Sus scrofa OX=9823 GN=LMF2 PE=1 SV=1	87.08	7	9.3	1	24	TRUE	FALSE	0.609156	24.3919	0.0222275	25.2554	-0.343048	24.9201	1	1	1	1	1	1	25.2443	25.2666	25.0916	24.7486	24.0874	24.6965	24.3126	24.8292	24.6577	24.6715	23.486	24.8186	24.7093	25.2178	25.124	25.1526	23.6978	25.2335	4	5	4	5	2	4	tr|A0A287BK80|A0A287BK80_PIG	A0A287BK80
F1RFQ7	RAN	GTP-binding nuclear protein Ran	F1RFQ7	tr|F1RFQ7|F1RFQ7_PIG GTP-binding nuclear protein Ran OS=Sus scrofa OX=9823 GN=RAN PE=1 SV=2	24.41	5	21.8	1	24	TRUE	FALSE	-1.23121	24.9185	-0.0759783	25.0206	0.0172493	25.302	1	1	1	1	1	1	25.0586	24.9826	25.2933	25.3106	25.5341	24.3029	25.5254	25.9438	26.2579	26.6321	26.3313	25.8236	24.5236	24.9338	25.3257	25.7146	25.1445	24.8399	2	4	4	6	4	4	tr|F1RFQ7|F1RFQ7_PIG	F1RFQ7
K7GP63	RPL39	Large ribosomal subunit protein eL39	K7GP63	tr|K7GP63|K7GP63_PIG Large ribosomal subunit protein eL39 OS=Sus scrofa OX=9823 GN=RPL39 PE=1 SV=1	6.4	1	19.6	0.9999	24	FALSE	FALSE	-0.0807118	27.4047	-0.19959	27.4448	-0.506616	27.3541	1	1	1	1	1	1	27.5446	27.3451	27.6074	27.1008	27.445	27.3643	31.4709	31.7657	32.0314	31.8817	31.7017	32.3444	27.0096	27.2963	27.6398	27.5048	27.0555	27.9013	4	4	4	5	3	4	tr|K7GP63|K7GP63_PIG	K7GP63
F1RJX8	COPA	Coatomer subunit alpha	F1RJX8	tr|F1RJX8|F1RJX8_PIG Coatomer subunit alpha OS=Sus scrofa OX=9823 GN=COPA PE=1 SV=1	138.35	6	4.7	1	24	TRUE	FALSE	0.366453	22.9266	-0.367149	22.6061	0.650141	22.5863	1	1	1	1	1	1	22.7897	22.4225	22.2612	22.9113	22.7434	23.1098	20.5867	20.7139	20.5559	21.563	20.8707	21.9606	22.2546	22.3737	22.2936	23.3153	22.3538	23.6468	3	4	3	3	5	6	tr|F1RJX8|F1RJX8_PIG	F1RJX8
I3LR51	FKBP3	peptidylprolyl isomerase	I3LR51	tr|I3LR51|I3LR51_PIG peptidylprolyl isomerase OS=Sus scrofa OX=9823 GN=FKBP3 PE=1 SV=2	29.03	5	18.1	1	24	TRUE	FALSE	0.336783	25.9197	-1.08826	25.821	1.33979	25.3104	1	1	1	1	1	1	26.3651	25.2769	24.6405	25.9803	25.7513	26.0881	26.9695	26.3756	25.7426	27.4393	26.686	27.7463	25.8301	25.2281	24.6729	26.3843	25.3618	26.6251	5	2	4	5	3	5	tr|I3LR51|I3LR51_PIG	I3LR51
A0A5G2QSK4	GDI2	Rab GDP dissociation inhibitor	A0A5G2QSK4	tr|A0A5G2QSK4|A0A5G2QSK4_PIG Rab GDP dissociation inhibitor OS=Sus scrofa OX=9823 GN=GDI2 PE=1 SV=2	53.75	6	16	1	23	TRUE	FALSE	0.86407	24.2351	1.12561	24.3268	-1.47291	24.9489	1	1	1	1	1	1	23.764	24.8896	25.6854	24.2125	23.8031	24.6672	22.7834	24.4033	25.2025	24.0865	23.1528	24.7404	23.2289	24.8408	25.7178	24.6165	23.4135	25.2042	3	3	5	4	3	5	tr|A0A5G2QSK4|A0A5G2QSK4_PIG	A0A5G2QSK4
A0A287B356	EIF5A	Eukaryotic translation initiation factor 5A-1	A0A287B356	tr|A0A287B356|A0A287B356_PIG Eukaryotic translation initiation factor 5A-1 OS=Sus scrofa OX=9823 GN=EIF5A PE=1 SV=2	33.51	3	15.1	1	23	TRUE	FALSE	-1.14835	24.1235	0.805529	23.6993	0.114665	25.1191	1	1	1	1	1	1	23.2966	24.1021	25.0617	25.1764	24.6977	23.5493	23.7634	25.0633	26.0263	26.4979	25.4949	25.07	22.7615	24.0533	25.0941	25.5804	24.3081	24.0863	3	2	5	6	2	5	tr|A0A287B356|A0A287B356_PIG	A0A287B356
A0A287BL20	MAP1B	Microtubule associated protein 1B	A0A287BL20	tr|A0A287BL20|A0A287BL20_PIG Microtubule associated protein 1B OS=Sus scrofa OX=9823 GN=MAP1B PE=1 SV=1	270.47	8	3.3	1	23	TRUE	FALSE	0.0814745	23.9009	0.426073	23.4169	1.268	23.1222	1	1	1	1	1	1	23.2039	23.63	22.4882	23.7562	23.8602	23.9417	20.4578	21.3782	20.2398	21.8647	21.4444	22.2494	22.6689	23.5812	22.5206	24.1602	23.4706	24.4787	2	7	1	4	4	5	tr|A0A287BL20|A0A287BL20_PIG	A0A287BL20
P01025	C3	Complement C3	P01025;A0A8W4FDT9	sp|P01025|CO3_PIG Complement C3 OS=Sus scrofa OX=9823 GN=C3 PE=1 SV=2	186.69	14	7.7	1	23	TRUE	FALSE	-0.814956	20.9666	0.253282	23.9878	0.445832	24.7565	1	1	1	1	1	1	23.8612	24.1145	24.5336	24.9794	21.3741	20.5591	21.1436	21.8913	22.3138	23.1165	18.9869	18.8954	23.3261	24.0657	24.566	25.3834	20.9845	21.0961	3	4	2	13	1	0	sp|P01025|CO3_PIG	P01025
A0A8D0MI69	ATP5PB	ATP synthase subunit b	A0A8D0MI69	tr|A0A8D0MI69|A0A8D0MI69_PIG ATP synthase subunit b OS=Sus scrofa OX=9823 GN=ATP5PB PE=1 SV=1	28.61	5	17.6	1	23	TRUE	FALSE	4.45023	23.0506	0.23997	24.7758	1.57394	25.0945	1	1	1	1	1	1	24.6558	24.8958	24.3075	25.8814	20.8255	25.2757	24.5821	25.3164	24.7315	26.6623	21.0821	26.2558	24.1208	24.847	24.3399	26.2854	20.4359	25.8127	4	5	5	4	0	5	tr|A0A8D0MI69|A0A8D0MI69_PIG	A0A8D0MI69
A0A287A2R9	YWHAE	14-3-3 protein epsilon	A0A287A2R9	tr|A0A287A2R9|A0A287A2R9_PIG 14-3-3 protein epsilon OS=Sus scrofa OX=9823 GN=YWHAE PE=1 SV=1	29.16	10	29.8	1	23	TRUE	FALSE	-0.635238	25.55	0.156107	24.7166	-2.18245	25.2754	1	1	1	1	1	1	24.6386	24.7947	26.3666	24.1841	25.8677	25.2324	24.4774	25.1279	26.7031	24.8776	26.0368	26.1251	24.1036	24.7459	26.399	24.5881	25.4781	25.7694	2	2	7	5	3	4	tr|A0A287A2R9|A0A287A2R9_PIG	A0A287A2R9
A0A287BDL6	TPM3	Tropomyosin 3	A0A287BDL6	tr|A0A287BDL6|A0A287BDL6_PIG Tropomyosin 3 OS=Sus scrofa OX=9823 GN=TPM3 PE=1 SV=2	33.09	12	17.9	1	23	TRUE	FALSE	1.55562	23.8182	0.0933993	23.7358	-3.39842	25.1743	1	1	1	1	1	1	23.6891	23.7825	26.8735	23.4751	23.0404	24.596	23.6154	24.2031	27.2975	24.256	23.2971	25.5761	23.1541	23.7337	26.9059	23.8791	22.6508	25.133	2	1	9	3	3	5	tr|A0A287BDL6|A0A287BDL6_PIG	A0A287BDL6
A0A5G2QKD9	PRDX3	Thioredoxin-dependent peroxide reductase, mitochondrial	A0A5G2QKD9	tr|A0A5G2QKD9|A0A5G2QKD9_PIG Thioredoxin-dependent peroxide reductase, mitochondrial OS=Sus scrofa OX=9823 GN=PRDX3 PE=1 SV=1	28.45	6	23.8	1	23	TRUE	FALSE	3.57244	22.4127	0.0784931	25.2953	1.37394	24.6905	1	1	1	1	1	1	25.256	25.3345	24.0035	25.3774	20.6265	24.1989	25.2754	25.8483	24.5206	26.2514	20.9762	25.2721	24.721	25.2858	24.0359	25.7814	20.2369	24.7359	6	4	2	5	1	5	tr|A0A5G2QKD9|A0A5G2QKD9_PIG	A0A5G2QKD9
A0A481B9A6	HRG	Histidine-rich glycoprotein	A0A481B9A6	tr|A0A481B9A6|A0A481B9A6_PIG Histidine-rich glycoprotein OS=Sus scrofa OX=9823 GN=HRG PE=1 SV=1	61.5	5	8.9	1	23	TRUE	FALSE	-0.00398123	24.0669	-0.058644	25.1349	0.263393	25.4183	1	1	1	1	1	1	25.1642	25.1056	25.2866	25.55	24.0689	24.0649	24.1363	24.572	24.7564	25.3767	23.3714	24.0908	24.6292	25.0568	25.319	25.954	23.6793	24.6019	3	4	5	6	2	3	tr|A0A481B9A6|A0A481B9A6_PIG	A0A481B9A6
A0A286ZSX6		Ig-like domain-containing protein	A0A286ZSX6;A0A287BAB3;A0A8W4F6L3;A0A8W4FA34;A0A8W4FC14;A0A8W4FHQ3;A0A8W4FI53	tr|A0A286ZSX6|A0A286ZSX6_PIG Ig-like domain-containing protein OS=Sus scrofa OX=9823 PE=4 SV=2	12.16	2	27.7	1	23	TRUE	FALSE	0.133671	26.091	-0.135949	27.5649	0.207318	27.8734	1	1	1	1	1	1	27.6329	27.4969	27.7698	27.9771	26.0241	26.1578	29.5592	29.9176	30.1938	30.758	28.2808	29.1379	27.0979	27.4482	27.8022	28.3811	25.6346	26.6948	5	5	4	5	3	1	tr|A0A286ZSX6|A0A286ZSX6_PIG	A0A286ZSX6
Q6SA96	RPS23	Small ribosomal subunit protein uS12	Q6SA96;F2Z512	sp|Q6SA96|RS23_PIG Small ribosomal subunit protein uS12 OS=Sus scrofa OX=9823 GN=RPS23 PE=1 SV=3	15.81	4	23.8	1	22	TRUE	FALSE	-0.126537	26.5945	1.19827	27.442	0.030448	26.5839	1	1	1	1	1	1	26.8428	28.0411	26.5687	26.5992	26.6577	26.5312	28.1841	29.8768	28.4078	28.7951	28.3294	28.9263	26.3078	27.9923	26.6011	27.0032	26.2682	27.0682	5	5	2	3	3	4	sp|Q6SA96|RS23_PIG	Q6SA96
F1SGH5	PDHB	Pyruvate dehydrogenase E1 component subunit beta	F1SGH5	tr|F1SGH5|F1SGH5_PIG Pyruvate dehydrogenase E1 component subunit beta OS=Sus scrofa OX=9823 GN=PDHB PE=1 SV=1	39.25	7	25	1	22	TRUE	FALSE	10.4523	19.2262	0.913356	24.3218	4.18173	23.2204	1	1	1	1	0	1	23.8652	24.7785	21.1295	25.3112	14	24.4523	23.3991	24.8069	21.1612	25.6998		25.0401	23.3301	24.7297	21.1619	25.7152		24.9893	5	6	1	7	0	3	tr|F1SGH5|F1SGH5_PIG	F1SGH5
A0A287ANM8	GATD3	Glutamine amidotransferase class 1 domain containing 3	A0A287ANM8	tr|A0A287ANM8|A0A287ANM8_PIG Glutamine amidotransferase class 1 domain containing 3 OS=Sus scrofa OX=9823 GN=GATD3 PE=4 SV=3	28.81	7	27	1	22	TRUE	FALSE	5.54208	23.5005	0.878393	25.6041	1.33554	26.1576	1	1	1	1	1	1	25.1649	26.0433	25.4898	26.8253	20.7295	26.2716	25.0912	26.4639	25.9138	27.6062	20.9861	27.2517	24.6299	25.9945	25.5222	27.2293	20.3399	26.8086	4	4	4	7	0	3	tr|A0A287ANM8|A0A287ANM8_PIG	A0A287ANM8
F1RFY1	PFN1	Profilin	F1RFY1	tr|F1RFY1|F1RFY1_PIG Profilin OS=Sus scrofa OX=9823 GN=PFN1 PE=1 SV=3	23.84	4	22.4	1	22	TRUE	FALSE	0.111239	24.7946	0.864409	25.3084	-0.587139	25.7091	1	1	1	1	1	1	24.8761	25.7406	26.0027	25.4155	24.739	24.8503	25.2175	26.5762	26.8417	26.6114	25.4107	26.2454	24.3411	25.6918	26.0351	25.8195	24.3495	25.3873	1	3	5	5	3	5	tr|F1RFY1|F1RFY1_PIG	F1RFY1
A0A287A4H2	PURB	Purine rich element binding protein B	A0A287A4H2	tr|A0A287A4H2|A0A287A4H2_PIG Purine rich element binding protein B OS=Sus scrofa OX=9823 GN=PURB PE=1 SV=1	32.89	5	24.7	1	22	TRUE	FALSE	2.18265	22.2975	0.294972	23.4012	1.05702	23.2502	1	1	1	1	1	1	23.2537	23.5487	22.7217	23.7787	21.2062	23.3888	23.8581	24.6474	23.8238	25.2377	22.1409	25.047	22.7187	23.4999	22.7541	24.1827	20.8166	23.9258	4	2	3	6	2	5	tr|A0A287A4H2|A0A287A4H2_PIG	A0A287A4H2
A0A287B9W3	DYNC1H1	Dynein cytoplasmic 1 heavy chain 1	A0A287B9W3	tr|A0A287B9W3|A0A287B9W3_PIG Dynein cytoplasmic 1 heavy chain 1 OS=Sus scrofa OX=9823 GN=DYNC1H1 PE=1 SV=3	531.63	7	1.6	1	22	TRUE	FALSE	0.241283	22.5531	0.221293	22.2623	-0.419555	22.2564	1	1	1	1	1	1	22.1517	22.373	22.4661	22.0466	22.4324	22.6737	18.0667	18.7824	18.8789	18.8162	18.6778	19.6426	21.6166	22.3242	22.4985	22.4506	22.0428	23.2107	2	4	4	4	4	4	tr|A0A287B9W3|A0A287B9W3_PIG	A0A287B9W3
P62895	CYCS	Cytochrome c	P62895;contam_P62894	sp|P62895|CYC_PIG Cytochrome c OS=Sus scrofa OX=9823 GN=CYCS PE=1 SV=2	11.7	3	30.5	1	22	TRUE	FALSE	0.577726	24.243	0.169793	24.3091	-0.952057	24.2831	1	1	1	1	1	1	24.2243	24.394	24.7591	23.807	23.9541	24.5319	25.5656	26.2297	26.5981	26.003	25.6258	26.927	23.6892	24.3453	24.7915	24.211	23.5646	25.0689	3	4	3	4	3	5	sp|P62895|CYC_PIG	P62895
P62863	FAU	Small ribosomal subunit protein eS30	P62863;A0A8W4FL31;I3LGG8	sp|P62863|RS30_PIG Small ribosomal subunit protein eS30 OS=Sus scrofa OX=9823 GN=FAU PE=3 SV=1	6.64	3	30.5	1	22	TRUE	FALSE	-0.486445	27.3349	-0.162122	27.6373	-0.136592	27.4669	1	1	1	1	1	1	27.7183	27.5562	27.5352	27.3986	27.5781	27.0917	30.6446	30.9768	30.9592	31.1795	30.8348	31.0718	27.1833	27.5074	27.5676	27.8026	27.1886	27.6287	4	4	4	3	3	4	sp|P62863|RS30_PIG	P62863
P09623	DLD	Dihydrolipoyl dehydrogenase, mitochondrial	P09623	sp|P09623|DLDH_PIG Dihydrolipoyl dehydrogenase, mitochondrial OS=Sus scrofa OX=9823 GN=DLD PE=1 SV=1	54.15	6	12.4	1	22	TRUE	FALSE	10.131	19.0655	-0.18009	24.0462	1.40965	24.0776	1	1	1	1	0	1	24.1363	23.9562	23.3728	24.7824	14	24.131	23.6702	23.9845	23.4045	25.171		24.7188	23.6013	23.9074	23.4052	25.1864		24.668	2	2	3	8	0	7	sp|P09623|DLDH_PIG	P09623
Q29205	RPL11	Large ribosomal subunit protein uL5	Q29205	sp|Q29205|RL11_PIG Large ribosomal subunit protein uL5 OS=Sus scrofa OX=9823 GN=RPL11 PE=1 SV=3	20.2	5	24.7	1	22	TRUE	FALSE	-0.279081	26.7035	-0.46346	26.7312	-0.431295	26.7835	1	1	1	1	1	1	26.963	26.4995	26.9992	26.5679	26.8431	26.564	27.5673	27.5982	28.1012	28.0268	27.7778	28.2222	26.4279	26.4507	27.0316	26.9719	26.4535	27.101	2	4	3	4	4	5	sp|Q29205|RL11_PIG	Q29205
A0A5G2RD86	SRP68	Signal recognition particle subunit SRP68	A0A5G2RD86	tr|A0A5G2RD86|A0A5G2RD86_PIG Signal recognition particle subunit SRP68 OS=Sus scrofa OX=9823 GN=SRP68 PE=1 SV=1	70.28	8	13.7	1	22	TRUE	FALSE	-0.254976	23.1953	-1.16827	22.8643	0.630127	22.3962	1	1	1	1	1	1	23.4484	22.2801	22.0811	22.7113	23.3228	23.0678	22.2872	21.6133	21.4177	22.4047	22.4919	22.9604	22.9134	22.2314	22.1135	23.1153	22.9332	23.6048	3	3	2	7	2	5	tr|A0A5G2RD86|A0A5G2RD86_PIG	A0A5G2RD86
contam_Q5XKE5	KRT79	Keratin, type II cytoskeletal 79	contam_Q5XKE5	sp|contam_Q5XKE5|K2C79_HUMAN Keratin, type II cytoskeletal 79 OS=Homo sapiens GN=KRT79 PE=1 SV=2	57.8	22	21.3	1	22	FALSE	TRUE		27.2807		16.1797		27.3251	0	1	1	0	1	0		16.1797	27.3251		27.2807			15.793	26.9417		26.73			16.1309	27.3575		26.8911		1	0	13	1	6	1	sp|contam_Q5XKE5|K2C79_HUMAN	contam_Q5XKE5
I3LK71	HNRNPC	Heterogeneous nuclear ribonucleoproteins C1/C2 isoform X1	I3LK71	tr|I3LK71|I3LK71_PIG Heterogeneous nuclear ribonucleoproteins C1/C2 isoform X1 OS=Sus scrofa OX=9823 GN=HNRNPC PE=1 SV=2	33.72	7	18.6	1	21	TRUE	FALSE	10.4136	19.2068	1.69163	23.8898	1.56923	24.5478	1	1	1	1	0	1	23.044	24.7356	23.7632	25.3324	14	24.4136	22.8828	25.0688	24.0997	26.0258		25.3062	22.5089	24.6868	23.7956	25.7364		24.9506	1	5	3	7	0	5	tr|I3LK71|I3LK71_PIG	I3LK71
F1S3I3	EIF3G	Eukaryotic translation initiation factor 3 subunit G	F1S3I3	tr|F1S3I3|F1S3I3_PIG Eukaryotic translation initiation factor 3 subunit G OS=Sus scrofa OX=9823 GN=EIF3G PE=1 SV=5	35.59	5	18.4	1	21	TRUE	FALSE	2.15314	23.5875	1.0955	24.5495	0.447391	24.1046	1	1	1	1	1	1	24.0017	25.0972	23.8809	24.3283	22.5109	24.6641	23.6801	25.27	24.057	24.8613	22.5196	25.3962	23.4667	25.0485	23.9133	24.7323	22.1213	25.201	4	3	2	4	3	5	tr|F1S3I3|F1S3I3_PIG	F1S3I3
A0A4X1TSZ3	RAB10	Ras-related protein Rab-10	A0A4X1TSZ3	tr|A0A4X1TSZ3|A0A4X1TSZ3_PIG Ras-related protein Rab-10 OS=Sus scrofa OX=9823 GN=RAB10 PE=1 SV=1	22.53	5	24	1	21	TRUE	FALSE	-1.00384	23.2889	0.845881	23.3593	-0.718511	23.7231	1	1	1	1	1	1	22.9364	23.7823	24.0824	23.3639	23.7908	22.787	23.1622	24.5025	24.806	24.4443	24.347	24.0666	22.4014	23.7335	24.1148	23.7679	23.4012	23.324	3	4	5	4	1	4	tr|A0A4X1TSZ3|A0A4X1TSZ3_PIG	A0A4X1TSZ3
A0A5G2QXT5		Ig-like domain-containing protein	A0A5G2QXT5	tr|A0A5G2QXT5|A0A5G2QXT5_PIG Ig-like domain-containing protein OS=Sus scrofa OX=9823 PE=1 SV=2	40.66	5	12.2	1	21	TRUE	FALSE	0.362646	23.1297	0.728342	25.3706	0.641896	25.9097	1	1	1	1	1	1	25.0064	25.7348	25.5887	26.2306	22.9484	23.3111	25.7628	26.9855	26.8428	27.8416	24.0351	25.1212	24.4714	25.686	25.6211	26.6346	22.5588	23.848	3	4	5	7	1	1	tr|A0A5G2QXT5|A0A5G2QXT5_PIG	A0A5G2QXT5
P12682	HMGB1	High mobility group protein B1	P12682;A0A8W4FKZ0	sp|P12682|HMGB1_PIG High mobility group protein B1 OS=Sus scrofa OX=9823 GN=HMGB1 PE=1 SV=3	24.9	4	20	1	21	TRUE	FALSE	0.159407	23.9693	0.342741	23.0031	2.67974	22.8981	1	1	1	1	1	1	22.8317	23.1744	21.5582	24.238	23.8896	24.049	24.173	25.0101	23.3973	26.4339	25.5612	26.4441	22.2967	23.1257	21.5906	24.642	23.5	24.586	3	2	1	7	4	4	sp|P12682|HMGB1_PIG	P12682
D3K5N7	ELAVL1	ELAV-like protein	D3K5N7	tr|D3K5N7|D3K5N7_PIG ELAV-like protein OS=Sus scrofa OX=9823 GN=ELAVL1 PE=1 SV=1	36.11	6	20.6	1	21	TRUE	FALSE	1.49425	23.6281	0.275496	24.2037	1.18955	24.3883	1	1	1	1	1	1	24.066	24.3415	23.7935	24.9831	22.881	24.3752	23.9922	24.7621	24.2175	25.764	23.1376	25.3553	23.5309	24.2927	23.8259	25.3871	22.4914	24.9122	2	3	2	7	2	5	tr|D3K5N7|D3K5N7_PIG	D3K5N7
P04574	CAPNS1	Calpain small subunit 1	P04574	sp|P04574|CPNS1_PIG Calpain small subunit 1 OS=Sus scrofa OX=9823 GN=CAPNS1 PE=1 SV=1	28.05	3	10.2	1	21	TRUE	FALSE	0.345018	25.2987	0.12142	24.6877	-1.70378	25.1231	1	1	1	1	1	1	24.627	24.7484	25.975	24.2712	25.1261	25.4712	25.0938	25.7096	26.9396	25.5927	25.9234	26.9918	24.092	24.6996	26.0074	24.6752	24.7366	26.0082	3	3	5	3	3	4	sp|P04574|CPNS1_PIG	P04574
A0A286ZVL1	TMX1	Thioredoxin related transmembrane protein 1	A0A286ZVL1	tr|A0A286ZVL1|A0A286ZVL1_PIG Thioredoxin related transmembrane protein 1 OS=Sus scrofa OX=9823 GN=TMX1 PE=1 SV=3	31.75	4	13.6	1	21	TRUE	FALSE	0.218432	24.136	-0.0883074	23.9354	-0.992168	24.1231	1	1	1	1	1	1	23.9796	23.8913	24.6192	23.627	24.0268	24.2452	24.4464	24.8525	25.5838	24.9485	24.824	25.7659	23.4445	23.8425	24.6516	24.031	23.6372	24.7822	3	3	3	5	3	4	tr|A0A286ZVL1|A0A286ZVL1_PIG	A0A286ZVL1
P48819	VTN	Vitronectin	P48819	sp|P48819|VTNC_PIG Vitronectin OS=Sus scrofa OX=9823 GN=VTN PE=1 SV=1	52.54	6	11.3	1	21	TRUE	FALSE	0.329643	21.3543	-0.143766	26.1105	0.619778	26.1909	1	1	1	1	1	1	26.1824	26.0386	25.881	26.5008	21.1895	21.5191	25.4082	25.7588	25.6046	26.5813	20.7457	21.7988	25.6473	25.9898	25.9134	26.9048	20.7999	22.0561	4	4	4	8	0	1	sp|P48819|VTNC_PIG	P48819
A0A4X1V2W3	EEF1B2	Elongation factor 1-beta	A0A4X1V2W3	tr|A0A4X1V2W3|A0A4X1V2W3_PIG Elongation factor 1-beta OS=Sus scrofa OX=9823 GN=EEF1B2 PE=1 SV=1	24.79	5	19.6	1	21	TRUE	FALSE	0.479645	25.0146	-0.416368	25.1399	-0.225314	25.5209	1	1	1	1	1	1	25.348	24.9317	25.6335	25.4082	24.7748	25.2544	25.6893	25.7674	26.4726	26.6041	25.4464	26.6495	24.813	24.8829	25.6659	25.8122	24.3852	25.7914	5	2	4	4	2	4	tr|A0A4X1V2W3|A0A4X1V2W3_PIG	A0A4X1V2W3
A0A286ZV95	TMED10	Transmembrane emp24 domain-containing protein 10	A0A286ZV95	tr|A0A286ZV95|A0A286ZV95_PIG Transmembrane emp24 domain-containing protein 10 OS=Sus scrofa OX=9823 GN=TMED10 PE=1 SV=1	24.89	6	35.2	1	21	TRUE	FALSE	-0.32487	25.264	-0.978635	24.8174	-1.37281	25.2709	1	1	1	1	1	1	25.3067	24.3281	25.9573	24.5845	25.4264	25.1016	25.7735	25.2893	26.9219	25.906	26.2236	26.6222	24.7717	24.2793	25.9897	24.9885	25.0369	25.6386	3	2	3	3	3	7	tr|A0A286ZV95|A0A286ZV95_PIG	A0A286ZV95
F1STC5		Ig-like domain-containing protein	F1STC5	tr|F1STC5|F1STC5_PIG Ig-like domain-containing protein OS=Sus scrofa OX=9823 PE=1 SV=6	24.71	3	19	1	21	TRUE	FALSE	1.26472	24.3813	-1.74166	25.6457	0.189943	26.4662	1	1	1	1	1	1	26.5165	24.7748	26.3713	26.5612	23.749	25.0137	26.7423	25.495	27.0948	27.6416	24.3052	26.2933	25.9815	24.7261	26.4036	26.9652	23.3594	25.5507	3	2	6	8	1	1	tr|F1STC5|F1STC5_PIG	F1STC5
I3LGD4	CLTC	Clathrin heavy chain	I3LGD4	tr|I3LGD4|I3LGD4_PIG Clathrin heavy chain OS=Sus scrofa OX=9823 GN=CLTC PE=1 SV=4	192.05	10	6.8	1	21	TRUE	FALSE	-1.47605	24.3494	-3.05147	24.043	-0.592504	25.4012	1	1	1	1	1	1	25.5687	22.5173	25.6975	25.105	25.0875	23.6114	23.0032	20.4461	23.6296	23.394	22.8523	22.0997	25.0337	22.4685	25.7299	25.509	24.6979	24.1484	3	3	8	3	1	3	tr|I3LGD4|I3LGD4_PIG	I3LGD4
I3LRT6	FKBP9	peptidylprolyl isomerase	I3LRT6	tr|I3LRT6|I3LRT6_PIG peptidylprolyl isomerase OS=Sus scrofa OX=9823 GN=FKBP9 PE=1 SV=2	63.37	5	8.4	1	20	TRUE	FALSE	0.383752	24.2208	2.74284	22.855	-0.968731	23.2964	1	1	1	1	1	1	21.4836	24.2265	23.7807	22.812	24.029	24.4127	20.7095	23.9467	23.5043	22.8924	23.5852	24.6924	20.9486	24.1777	23.8131	23.216	23.6394	24.9497	3	4	2	3	5	3	tr|I3LRT6|I3LRT6_PIG	I3LRT6
I3LP02	ACAT1	Acetyl-CoA acetyltransferase, mitochondrial	I3LP02	tr|I3LP02|I3LP02_PIG Acetyl-CoA acetyltransferase, mitochondrial OS=Sus scrofa OX=9823 GN=ACAT1 PE=1 SV=2	45.3	9	27.9	1	20	TRUE	FALSE	10.1392	19.0696	2.59558	25.7858	4.5375	24.847	1	1	1	1	0	1	24.488	27.0836	22.5782	27.1157	14	24.1392	24.0219	27.1119	22.6099	27.5043		24.727	23.953	27.0348	22.6106	27.5197		24.6762	1	7	1	7	0	4	tr|I3LP02|I3LP02_PIG	I3LP02
A0A8D1FPW3	SNRPD2	Small nuclear ribonucleoprotein Sm D2	A0A8D1FPW3	tr|A0A8D1FPW3|A0A8D1FPW3_PIG Small nuclear ribonucleoprotein Sm D2 OS=Sus scrofa OX=9823 GN=SNRPD2 PE=1 SV=1	16.03	5	29.3	1	20	TRUE	FALSE	0.691228	23.8625	2.019	23.256	0.413936	24.6065	1	1	1	1	1	1	22.2465	24.2655	24.3996	24.8135	23.5169	24.2081	23.0029	25.5163	25.6537	26.4245	24.6036	26.0183	21.7115	24.2168	24.432	25.2175	23.1273	24.7451	3	4	3	5	2	3	tr|A0A8D1FPW3|A0A8D1FPW3_PIG	A0A8D1FPW3
A0A8W4FGA3	EIF3H	Eukaryotic translation initiation factor 3 subunit H	A0A8W4FGA3	tr|A0A8W4FGA3|A0A8W4FGA3_PIG Eukaryotic translation initiation factor 3 subunit H OS=Sus scrofa OX=9823 GN=EIF3H PE=1 SV=1	41.28	8	26.9	1	20	TRUE	FALSE	1.31473	23.9648	0.873181	23.6755	0.983988	23.9106	1	1	1	1	1	1	23.2389	24.1121	23.4186	24.4026	23.3074	24.6221	22.7728	24.1404	23.4503	24.7912	23.1717	25.2099	22.7039	24.0633	23.451	24.8066	22.9178	25.1591	2	2	2	6	3	5	tr|A0A8W4FGA3|A0A8W4FGA3_PIG	A0A8W4FGA3
A0A287BJ88	BTF3	Transcription factor BTF3	A0A287BJ88	tr|A0A287BJ88|A0A287BJ88_PIG Transcription factor BTF3 OS=Sus scrofa OX=9823 GN=BTF3 PE=1 SV=2	22.15	4	21.4	1	20	TRUE	FALSE	0.58352	23.2481	0.222042	23.7171	-0.0413634	23.8596	1	1	1	1	1	1	23.6061	23.8281	23.8803	23.839	22.9563	23.5398	24.2104	24.9268	24.9824	25.2979	23.891	25.198	23.071	23.7793	23.9127	24.243	22.5667	24.0768	4	2	3	4	2	5	tr|A0A287BJ88|A0A287BJ88_PIG	A0A287BJ88
A0A287ARZ1	TXNDC5	Thioredoxin domain containing 5	A0A287ARZ1	tr|A0A287ARZ1|A0A287ARZ1_PIG Thioredoxin domain containing 5 OS=Sus scrofa OX=9823 GN=TXNDC5 PE=1 SV=2	47.11	7	17.9	1	20	TRUE	FALSE	0.336755	25.0856	0.22133	24.8648	0.601952	24.6034	1	1	1	1	1	1	24.7541	24.9754	24.3024	24.9044	24.9172	25.2539	24.3585	25.0742	24.4045	25.3633	24.8519	25.9121	24.2191	24.9267	24.3348	25.3084	24.5276	25.7909	3	4	3	4	2	4	tr|A0A287ARZ1|A0A287ARZ1_PIG	A0A287ARZ1
I3L7I0	P3H1	Prolyl 3-hydroxylase 1	I3L7I0	tr|I3L7I0|I3L7I0_PIG Prolyl 3-hydroxylase 1 OS=Sus scrofa OX=9823 GN=P3H1 PE=1 SV=3	78.62	7	10.9	1	20	TRUE	FALSE	0.713868	24.0432	0.1466	23.5553	1.08714	23.5795	1	1	1	1	1	1	23.482	23.6286	23.036	24.1231	23.6863	24.4001	22.279	22.92	22.3307	23.7747	22.8136	24.2509	22.947	23.5798	23.0684	24.5271	23.2967	24.9371	1	5	1	4	4	5	tr|I3L7I0|I3L7I0_PIG	I3L7I0
Q2EN75	S100A6	Protein S100-A6	Q2EN75;I3L7Z6	sp|Q2EN75|S10A6_PIG Protein S100-A6 OS=Sus scrofa OX=9823 GN=S100A6 PE=3 SV=1	10.05	3	18.9	1	20	TRUE	FALSE	0.331378	25.9845	0.118609	26.5074	0.292921	25.969	1	1	1	1	1	1	26.4481	26.5667	25.8226	26.1155	25.8188	26.1501	27.7894	28.4024	27.6616	28.3114	27.4904	28.5453	25.9131	26.5179	25.855	26.5195	25.4292	26.6871	3	3	3	3	3	5	sp|Q2EN75|S10A6_PIG	Q2EN75
A0A5G2R5U8	NACA	NAC-A/B domain-containing protein	A0A5G2R5U8	tr|A0A5G2R5U8|A0A5G2R5U8_PIG NAC-A/B domain-containing protein OS=Sus scrofa OX=9823 GN=NACA PE=1 SV=2	66.35	3	6.4	1	20	TRUE	FALSE	-0.42037	25.848	0.0991495	25.7272	-0.418685	26.453	1	1	1	1	1	1	25.6777	25.7768	26.6624	26.2437	26.0582	25.6378	24.5165	25.11	25.9989	25.9371	25.2273	25.5304	25.1426	25.728	26.6948	26.6477	25.6686	26.1748	3	3	4	4	2	4	tr|A0A5G2R5U8|A0A5G2R5U8_PIG	A0A5G2R5U8
contam_P00698	LYZ	Lysozyme C	contam_P00698	sp|contam_P00698|LYSC_CHICK Lysozyme C OS=Gallus gallus GN=LYZ PE=1 SV=1	16.23	3	19	1	20	FALSE	TRUE	-0.625599	26.1944	-0.344897	26.501	-0.0672593	25.9473	1	1	1	1	1	1	26.6735	26.3286	25.9809	25.9136	26.5072	25.8816	27.2778	27.4273	27.083	27.3726	27.4419	27.5398	26.1385	26.2798	26.0133	26.3176	26.1176	26.4186	4	3	4	4	2	3	sp|contam_P00698|LYSC_CHICK	contam_P00698
A0A287AYD5	MAP1A	Microtubule associated protein 1A	A0A287AYD5	tr|A0A287AYD5|A0A287AYD5_PIG Microtubule associated protein 1A OS=Sus scrofa OX=9823 GN=MAP1A PE=1 SV=2	328.82	8	2.8	1	20	TRUE	FALSE	-0.302601	24.2566	-0.408703	22.8129	-0.0178267	23.1441	1	1	1	1	1	1	23.0173	22.6086	23.153	23.1352	24.4079	24.1053	19.8667	19.9524	20.5002	20.8393	21.5877	22.0086	22.4823	22.5598	23.1854	23.5392	24.0184	24.6423	1	2	3	5	5	4	tr|A0A287AYD5|A0A287AYD5_PIG	A0A287AYD5
A0PFK7	CAPZB	F-actin-capping protein subunit beta	A0PFK7	sp|A0PFK7|CAPZB_PIG F-actin-capping protein subunit beta OS=Sus scrofa OX=9823 GN=CAPZB PE=1 SV=2	30.61	5	19.9	1	20	TRUE	FALSE	-0.0269849	23.7369	-0.495047	21.4492	-10.8337	19.4168	1	1	1	0	1	1	21.6967	21.2017	24.8337	14	23.7504	23.7234	21.623	21.6223	25.2577		24.007	24.7035	21.1617	21.1529	24.8661		23.3608	24.2604	2	4	4	4	2	4	sp|A0PFK7|CAPZB_PIG	A0PFK7
F1SLM7	GPX8	Glutathione peroxidase	F1SLM7	tr|F1SLM7|F1SLM7_PIG Glutathione peroxidase OS=Sus scrofa OX=9823 GN=GPX8 PE=1 SV=2	18.25	4	27.8	1	20	TRUE	FALSE	-0.936612	25.2788	-0.664851	25.4071	0.306957	24.8044	1	1	1	1	1	1	25.7396	25.0747	24.6509	24.9579	25.7471	24.8105	26.2064	26.0359	25.6155	26.2794	26.5444	26.3312	25.2045	25.0259	24.6833	25.3619	25.3576	25.3475	3	4	3	4	4	2	tr|F1SLM7|F1SLM7_PIG	F1SLM7
I3LGD6	SSR3	Translocon-associated protein subunit gamma	I3LGD6	tr|I3LGD6|I3LGD6_PIG Translocon-associated protein subunit gamma OS=Sus scrofa OX=9823 GN=SSR3 PE=1 SV=1	21.05	2	12.4	1	20	TRUE	FALSE	-0.528427	25.6367	-0.686142	25.6416	-0.443986	25.348	1	1	1	1	1	1	25.9846	25.2985	25.57	25.126	25.9009	25.3725	27.589	27.3972	27.6721	27.585	27.8356	28.0306	25.4496	25.2497	25.6024	25.53	25.5113	25.9095	2	3	5	3	4	3	tr|I3LGD6|I3LGD6_PIG	I3LGD6
contam_Q7Z3Y8	KRT27	Keratin, type I cytoskeletal 27	contam_Q7Z3Y8	sp|contam_Q7Z3Y8|K1C27_HUMAN Keratin, type I cytoskeletal 27 OS=Homo sapiens GN=KRT27 PE=1 SV=2	49.79	13	9.2	1	20	FALSE	TRUE	-4.17956	26.2508	-1.19906	27.4547	1.71213	26.5716	1	1	1	1	1	1	28.0543	26.8552	25.7156	27.4277	28.3405	24.161	27.3367	26.632	25.4957	27.5647	27.9533	24.4972	27.5192	26.8064	25.748	27.8317	27.951	24.698	5	3	3	5	3	1	sp|contam_Q7Z3Y8|K1C27_HUMAN	contam_Q7Z3Y8
F1SGP8	RCN1	Reticulocalbin-1	F1SGP8	tr|F1SGP8|F1SGP8_PIG Reticulocalbin-1 OS=Sus scrofa OX=9823 GN=RCN1 PE=1 SV=3	46.57	6	16.3	1	20	TRUE	FALSE	0.314482	23.6289	-1.20583	23.2948	-1.38616	23.56	1	1	1	1	1	1	23.8977	22.6919	24.2531	22.8669	23.4717	23.7861	23.5761	22.8646	24.4292	23.3999	23.4804	24.5183	23.3627	22.6431	24.2855	23.2709	23.0821	24.3231	3	3	4	5	1	4	tr|F1SGP8|F1SGP8_PIG	F1SGP8
M3V815	HNRNPR	Heterogeneous nuclear ribonucleoprotein R	M3V815	tr|M3V815|M3V815_PIG Heterogeneous nuclear ribonucleoprotein R OS=Sus scrofa OX=9823 GN=HNRNPR PE=1 SV=1	70.89	11	13.6	1	19	TRUE	FALSE	3.38873	22.7051	2.9176	22.8676	2.3686	24.0702	1	1	1	1	1	1	21.4088	24.3264	22.8859	25.2545	21.0107	24.3994	20.2476	23.6596	22.2224	24.9479	20.1799	24.2921	20.8738	24.2776	22.9182	25.6585	20.6211	24.9364	0	3	3	7	0	6	tr|M3V815|M3V815_PIG	M3V815
Q6QRN9	SLC25A6	ADP/ATP translocase 3	Q6QRN9;A0A5G2RDZ2	sp|Q6QRN9|ADT3_PIG ADP/ATP translocase 3 OS=Sus scrofa OX=9823 GN=SLC25A6 PE=2 SV=3	32.89	4	12.8	1	19	TRUE	FALSE	0.0814618	23.8692	2.31493	22.9929	10.6971	19.3486	1	1	0	1	1	1	21.8355	24.1504	14	24.6971	23.8285	23.91	21.3694	24.1787		25.0857	23.6928	24.4978	21.3004	24.1016		25.1011	23.4389	24.447	3	1	5	5	2	3	sp|Q6QRN9|ADT3_PIG	Q6QRN9
Q2EN81	ATP5PO	ATP synthase subunit O, mitochondrial	Q2EN81;A0A2C9F3A3	sp|Q2EN81|ATPO_PIG ATP synthase subunit O, mitochondrial OS=Sus scrofa OX=9823 GN=ATP5PO PE=1 SV=1	23.35	4	24.9	1	19	TRUE	FALSE	11.6732	19.8366	0.823925	24.2779	3.27814	24.1705	1	1	1	1	0	1	23.866	24.6899	22.5315	25.8096	14	25.6732	24.3328	25.6511	23.496	27.1311		27.1939	23.3309	24.6411	22.5639	26.2136		26.2102	3	3	2	7	0	4	sp|Q2EN81|ATPO_PIG	Q2EN81
A0A5G2RGK0	PURA	Purine rich element binding protein A	A0A5G2RGK0	tr|A0A5G2RGK0|A0A5G2RGK0_PIG Purine rich element binding protein A OS=Sus scrofa OX=9823 GN=PURA PE=1 SV=1	50.54	7	13.7	1	19	TRUE	FALSE	0.322928	25.1039	0.79859	25.193	0.544064	25.3677	1	1	1	1	1	1	24.7937	25.5923	25.0956	25.6397	24.9425	25.2654	24.6325	25.9254	25.4322	26.3331	25.1116	26.158	24.2586	25.5435	25.128	26.0437	24.5529	25.8024	3	3	3	5	2	3	tr|A0A5G2RGK0|A0A5G2RGK0_PIG	A0A5G2RGK0
A0A8W4FBJ5		EF-hand domain-containing protein	A0A8W4FBJ5	tr|A0A8W4FBJ5|A0A8W4FBJ5_PIG EF-hand domain-containing protein OS=Sus scrofa OX=9823 PE=4 SV=1	8.28	2	15.1	1	19	TRUE	FALSE	1.68837	22.0623	0.79751	19.8211	-0.756913	23.95	1	1	1	1	1	1	19.4224	20.2199	24.3285	23.5716	21.2181	22.9065	21.3486	22.6405	26.7525	26.3525	23.4747	25.8866	18.8873	20.1711	24.3609	23.9756	20.8285	23.4434	2	3	4	4	2	4	tr|A0A8W4FBJ5|A0A8W4FBJ5_PIG	A0A8W4FBJ5
A0A4X1W814	AK3	GTP:AMP phosphotransferase AK3, mitochondrial	A0A4X1W814	tr|A0A4X1W814|A0A4X1W814_PIG GTP:AMP phosphotransferase AK3, mitochondrial OS=Sus scrofa OX=9823 GN=AK3 PE=1 SV=1	25.58	5	22	1	19	TRUE	FALSE	9.71316	18.8566	0.666042	23.8208	3.02212	23.2842	1	1	1	1	0	1	23.4878	24.1538	21.7732	24.7953	14	23.7132	23.414	24.5745	22.1972	25.5762		24.6933	22.9527	24.105	21.8056	25.1993		24.2501	3	4	2	5	0	5	tr|A0A4X1W814|A0A4X1W814_PIG	A0A4X1W814
I3LRD5	EIF4H	Eukaryotic translation initiation factor 4H	I3LRD5	tr|I3LRD5|I3LRD5_PIG Eukaryotic translation initiation factor 4H OS=Sus scrofa OX=9823 GN=EIF4H PE=1 SV=1	27.32	6	24.2	1	19	TRUE	FALSE	2.44632	21.6086	0.462287	23.6267	0.459768	23.7134	1	1	1	1	1	1	23.3956	23.8579	23.4835	23.9433	20.3854	22.8317	23.6214	24.5781	24.2071	25.0237	20.9416	24.1114	22.8606	23.8091	23.5159	24.3473	19.9959	23.3687	1	4	3	3	3	5	tr|I3LRD5|I3LRD5_PIG	I3LRD5
A0A4X1VPT2	ELANE	Elastase, neutrophil expressed	A0A4X1VPT2	tr|A0A4X1VPT2|A0A4X1VPT2_PIG Elastase, neutrophil expressed OS=Sus scrofa OX=9823 GN=ELANE PE=1 SV=1	29.1	5	24.4	1	19	TRUE	FALSE	0	14	0.391981	24.8341	0.357824	27.1733	1	1	1	1	0	0	24.6381	25.0301	26.9944	27.3523	14	14	24.5644	25.4508	27.4184	28.1331			24.1031	24.9813	27.0268	27.7563			2	2	6	9	0	0	tr|A0A4X1VPT2|A0A4X1VPT2_PIG	A0A4X1VPT2
A0A5K1TXL1	PLS3	Plastin-3	A0A5K1TXL1	tr|A0A5K1TXL1|A0A5K1TXL1_PIG Plastin-3 OS=Sus scrofa OX=9823 GN=PLS3 PE=1 SV=2	66.6	6	12.8	1	19	TRUE	FALSE	1.28638	24.2687	0.386239	21.7506	-2.09623	23.8446	1	1	1	1	1	1	21.5575	21.9438	24.8927	22.7965	23.6256	24.9119	20.3963	21.2769	24.2292	22.4899	22.7947	24.8046	21.0225	21.895	24.9251	23.2005	23.236	25.4489	1	3	3	5	4	3	tr|A0A5K1TXL1|A0A5K1TXL1_PIG	A0A5K1TXL1
A0A5G2QWN8	HNRNPAB	Heteroous nuclear ribonucleoprotein A/B	A0A5G2QWN8	tr|A0A5G2QWN8|A0A5G2QWN8_PIG Heteroous nuclear ribonucleoprotein A/B OS=Sus scrofa OX=9823 GN=HNRNPAB PE=1 SV=1	35.61	5	15.9	1	19	TRUE	FALSE	0.824676	24.8223	0.215981	25.111	1.11991	25.2782	1	1	1	1	1	1	25.0031	25.219	24.7182	25.8381	24.4099	25.2346	25.3444	26.0547	25.5573	27.034	25.0816	26.6297	24.468	25.1702	24.7506	26.2421	24.0204	25.7716	2	3	2	7	1	4	tr|A0A5G2QWN8|A0A5G2QWN8_PIG	A0A5G2QWN8
F1SFV7	S100A4	Protein S100	F1SFV7	tr|F1SFV7|F1SFV7_PIG Protein S100 OS=Sus scrofa OX=9823 GN=S100A4 PE=1 SV=1	11.78	4	36.6	1	19	TRUE	FALSE	-0.122785	25.1283	-0.03439	24.8453	0.185376	24.7083	1	1	1	1	1	1	24.8625	24.8281	24.6156	24.801	25.1897	25.0669	26.2038	26.6638	26.4547	26.9969	26.8613	27.462	24.3275	24.7793	24.648	25.205	24.8001	25.6039	1	4	2	5	2	5	tr|F1SFV7|F1SFV7_PIG	F1SFV7
F1SSY7	ALOXE3	Arachidonate lipoxygenase 3	F1SSY7	tr|F1SSY7|F1SSY7_PIG Arachidonate lipoxygenase 3 OS=Sus scrofa OX=9823 GN=ALOXE3 PE=3 SV=4	80.07	6	9	1	19	TRUE	FALSE	-1.03599	24.7588	-0.278215	24.1335	-2.04655	24.7759	1	1	1	1	1	1	24.2726	23.9944	25.7992	23.7526	25.2768	24.2408	23.2446	23.4608	25.269	23.5793	24.5793	24.2667	23.7375	23.9456	25.8316	24.1566	24.8873	24.7778	1	1	7	3	3	4	tr|F1SSY7|F1SSY7_PIG	F1SSY7
contam_P01870		Ig gamma chain C region	contam_P01870	sp|contam_P01870|IGHG_RABIT Ig gamma chain C region OS=Oryctolagus cuniculus PE=1 SV=1	35.38	5	12.1	1	19	FALSE	TRUE	-0.657258	25.0021	-0.450456	25.7558	-1.34281	25.6974	1	1	1	1	1	1	25.981	25.5306	26.3688	25.026	25.3308	24.6735	26.0004	26.0443	26.8859	25.9	25.6805	25.7467	25.446	25.4818	26.4012	25.43	24.9412	25.2105	3	3	4	4	2	3	sp|contam_P01870|IGHG_RABIT	contam_P01870
Q06AA0	SRSF6	SFRS6	Q06AA0	tr|Q06AA0|Q06AA0_PIG SFRS6 OS=Sus scrofa OX=9823 GN=SRSF6 PE=1 SV=1	39.7	5	12.8	1	19	TRUE	FALSE	1.79347	21.867	-0.62757	23.1584	3.15187	23.4675	1	1	1	1	1	1	23.4722	22.8446	21.8916	25.0434	20.9702	22.7637	23.5911	23.4579	22.5082	26.017	21.4195	23.9364	22.9372	22.7958	21.924	25.4475	20.5807	23.3007	3	3	2	5	2	4	tr|Q06AA0|Q06AA0_PIG	Q06AA0
A0A287A2G6	GPX7	Glutathione peroxidase	A0A287A2G6	tr|A0A287A2G6|A0A287A2G6_PIG Glutathione peroxidase OS=Sus scrofa OX=9823 GN=GPX7 PE=1 SV=1	34.54	5	17	1	19	TRUE	FALSE	1.29386	23.5497	-2.07399	23.6013	-1.05099	24.0656	1	1	1	1	1	1	24.6383	22.5643	24.5911	23.5401	22.9028	24.1967	24.2427	22.6631	24.6932	23.9991	22.8375	24.8548	24.1033	22.5156	24.6235	23.9441	22.5132	24.7336	4	3	4	3	2	3	tr|A0A287A2G6|A0A287A2G6_PIG	A0A287A2G6
contam_P02081		Hemoglobin fetal subunit beta	contam_P02081	sp|contam_P02081|HBBF_BOVIN Hemoglobin fetal subunit beta OS=Bos taurus PE=1 SV=1	15.85	3	6.2	1	19	FALSE	TRUE				31.3411	5.27992	26.4484	0	1	1	1	0	0		31.3411	23.8085	29.0884				32.3023	24.773	30.4098				31.2923	23.8409	29.4924			0	12	1	6	0	0	sp|contam_P02081|HBBF_BOVIN	contam_P02081
I3L816	HNRNPH1	Heteroous nuclear ribonucleoprotein H1	I3L816	tr|I3L816|I3L816_PIG Heteroous nuclear ribonucleoprotein H1 OS=Sus scrofa OX=9823 GN=HNRNPH1 PE=1 SV=4	51.97	7	10.8	1	18	TRUE	FALSE	4.1215	22.8381	1.21319	23.3741	1.69276	24.4568	1	1	1	1	1	1	22.7675	23.9807	23.6104	25.3032	20.7773	24.8988	22.3719	24.0794	23.7125	25.7621	20.712	25.557	22.2325	23.9319	23.6428	25.7072	20.3878	25.4358	2	3	3	6	2	2	tr|I3L816|I3L816_PIG	I3L816
A0A4X1SUA0	SRSF3	Serine and arginine rich splicing factor 3	A0A4X1SUA0	tr|A0A4X1SUA0|A0A4X1SUA0_PIG Serine and arginine rich splicing factor 3 OS=Sus scrofa OX=9823 GN=SRSF3 PE=1 SV=1	19.32	4	31.7	1	18	TRUE	FALSE	5.60843	21.5836	0.999507	24.5106	0.759495	24.9464	1	1	1	1	1	1	24.0109	25.0104	24.5666	25.3261	18.7794	24.3878	25.1298	26.6237	26.1833	27.2996	20.2287	26.5606	23.4758	24.9616	24.599	25.7301	18.3898	24.9248	3	3	3	6	0	3	tr|A0A4X1SUA0|A0A4X1SUA0_PIG	A0A4X1SUA0
A0A287AVR0	EIF3C	Eukaryotic translation initiation factor 3 subunit C	A0A287AVR0	tr|A0A287AVR0|A0A287AVR0_PIG Eukaryotic translation initiation factor 3 subunit C OS=Sus scrofa OX=9823 GN=EIF3C PE=3 SV=2	95.49	8	9.2	1	18	TRUE	FALSE	2.71093	23.3983	0.929173	23.7386	2.74657	23.5831	1	1	1	1	1	1	23.274	24.2032	22.2098	24.9564	22.0429	24.7538	21.9524	23.3759	21.3859	24.4893	21.0516	24.486	22.739	24.1544	22.2422	25.3604	21.6533	25.2908	1	5	1	6	0	5	tr|A0A287AVR0|A0A287AVR0_PIG	A0A287AVR0
F1SMZ6	HSPE1	10 kDa heat shock protein, mitochondrial	F1SMZ6	tr|F1SMZ6|F1SMZ6_PIG 10 kDa heat shock protein, mitochondrial OS=Sus scrofa OX=9823 GN=HSPE1 PE=1 SV=1	10.95	5	48	1	18	TRUE	FALSE	4.04235	23.3745	0.782226	25.1094	0.820369	25.7206	1	1	1	1	1	1	24.7182	25.5005	25.3104	26.1308	21.3534	25.3957	25.6445	26.9211	26.7344	27.9116	22.61	27.3758	24.1832	25.4517	25.3428	26.5348	20.9638	25.9327	2	4	2	6	1	3	tr|F1SMZ6|F1SMZ6_PIG	F1SMZ6
F2Z5K2	PSMA5	Proteasome subunit alpha type	F2Z5K2	tr|F2Z5K2|F2Z5K2_PIG Proteasome subunit alpha type OS=Sus scrofa OX=9823 GN=PSMA5 PE=1 SV=3	26.39	4	22.4	1	18	TRUE	FALSE	-0.0609396	25.4908	0.564459	24.8942	-2.40191	25.5132	1	1	1	1	1	1	24.612	25.1764	26.7141	24.3122	25.5213	25.4603	25.0788	26.1377	27.6787	25.6337	26.3185	26.981	24.0769	25.1277	26.7465	24.7162	25.1317	25.9973	2	3	4	2	3	4	tr|F2Z5K2|F2Z5K2_PIG	F2Z5K2
A0A5G2QWJ7	CTTN	Cortactin	A0A5G2QWJ7	tr|A0A5G2QWJ7|A0A5G2QWJ7_PIG Cortactin OS=Sus scrofa OX=9823 GN=CTTN PE=1 SV=1	75.79	6	7.3	1	18	TRUE	FALSE	0.943619	21.4859	0.299313	21.2846	1.46526	21.5139	1	1	1	1	1	1	21.135	21.4343	20.7812	22.2465	21.0141	21.9577	19.7758	20.5695	19.9198	21.742	19.9854	21.6524	20.5999	21.3855	20.8136	22.6505	20.6246	22.4947	3	2	4	5	1	3	tr|A0A5G2QWJ7|A0A5G2QWJ7_PIG	A0A5G2QWJ7
O19084	CDSN	Corneodesmosin (Fragment)	O19084;A0A287AKM8	sp|O19084|CDSN_PIG Corneodesmosin (Fragment) OS=Sus scrofa OX=9823 GN=CDSN PE=3 SV=1	21.63	2	8	1	18	TRUE	FALSE	-1.47557	27.5845	0.217303	27.5816	-2.07329	27.6424	1	1	1	1	1	1	27.473	27.6903	28.679	26.6058	28.3223	26.8468	28.8143	29.526	30.5181	28.8017	29.994	29.2419	26.9379	27.6415	28.7114	27.0098	27.9327	27.3837	2	4	4	1	4	3	sp|O19084|CDSN_PIG	O19084
P08132	ANXA4	Annexin A4	P08132	sp|P08132|ANXA4_PIG Annexin A4 OS=Sus scrofa OX=9823 GN=ANXA4 PE=1 SV=2	35.81	7	24.8	1	18	TRUE	FALSE	0.0728987	24.244	0.17603	24.4335	-0.747889	24.7827	1	1	1	1	1	1	24.3455	24.5215	25.1567	24.4088	24.2076	24.2805	23.8123	24.4827	25.1212	24.7302	24.0048	24.8012	23.8105	24.4727	25.189	24.8128	23.818	24.8175	2	1	5	4	2	4	sp|P08132|ANXA4_PIG	P08132
O02773	MAN1A1	Mannosyl-oligosaccharide 1,2-alpha-mannosidase IA	O02773;A0A481C5C8	sp|O02773|MA1A1_PIG Mannosyl-oligosaccharide 1,2-alpha-mannosidase IA OS=Sus scrofa OX=9823 GN=MAN1A1 PE=1 SV=1	73.15	1	1.1	0.4635	18	FALSE	FALSE	-0.372135	26.2659	0.148959	26.4814	0.54265	26.3815	1	1	1	1	1	1	26.407	26.5559	26.1102	26.6529	26.4519	26.0798	25.4263	26.0697	25.6273	26.5269	25.8017	26.153	25.8719	26.5071	26.1426	27.0569	26.0624	26.6168	3	3	2	4	3	3	sp|O02773|MA1A1_PIG	O02773
A0A287ALC1	IGHM	Immunoglobulin heavy constant mu	A0A287ALC1	tr|A0A287ALC1|A0A287ALC1_PIG Immunoglobulin heavy constant mu OS=Sus scrofa OX=9823 GN=IGHM PE=4 SV=3	51.98	5	17.1	1	18	TRUE	FALSE	0.65177	20.0066	-0.0379607	24.7191	0.652175	25.0766	1	1	1	1	1	1	24.7381	24.7001	24.7505	25.4027	19.6807	20.3325	24.1408	24.5972	24.6509	25.66	19.4138	20.789	24.2031	24.6514	24.7829	25.8067	19.2911	20.8695	4	4	4	6	0	0	tr|A0A287ALC1|A0A287ALC1_PIG	A0A287ALC1
A0A286ZX31	TBL2	Transducin beta like 2	A0A286ZX31	tr|A0A286ZX31|A0A286ZX31_PIG Transducin beta like 2 OS=Sus scrofa OX=9823 GN=TBL2 PE=1 SV=3	50.78	6	13	1	18	TRUE	FALSE	0.506033	22.0684	-0.148076	22.5536	-0.423809	22.3184	1	1	1	1	1	1	22.6276	22.4796	22.5303	22.1065	21.8154	22.3214	21.799	22.1453	22.1994	22.1325	21.3171	22.5466	22.0926	22.4308	22.5627	22.5105	21.4258	22.8584	2	4	4	2	0	6	tr|A0A286ZX31|A0A286ZX31_PIG	A0A286ZX31
P56471	IDH3A	Isocitrate dehydrogenase [NAD] subunit alpha, mitochondrial	P56471;A0A480S312	sp|P56471|IDH3A_PIG Isocitrate dehydrogenase [NAD] subunit alpha, mitochondrial OS=Sus scrofa OX=9823 GN=IDH3A PE=1 SV=2	39.61	7	19.9	1	18	TRUE	FALSE	9.7334	18.8667	-0.524254	22.5411	2.63652	23.2735	1	1	1	1	0	1	22.8033	22.279	21.9553	24.5918	14	23.7334	22.2701	22.2402	21.9198	24.9133		24.2541	22.2682	22.2302	21.9877	24.9958		24.2704	2	2	3	6	0	5	sp|P56471|IDH3A_PIG	P56471
A0A287AR98	SBSN	Suprabasin	A0A287AR98	tr|A0A287AR98|A0A287AR98_PIG Suprabasin OS=Sus scrofa OX=9823 GN=SBSN PE=1 SV=2	66.13	5	9.8	1	18	TRUE	FALSE	-0.639079	25.1672	-0.555654	24.7368	-1.3743	25.0021	1	1	1	1	1	1	25.0146	24.459	25.6892	24.3149	25.4867	24.8476	23.8534	23.7921	25.0258	24.0083	24.6559	24.7403	24.4796	24.4102	25.7216	24.7189	25.0972	25.3846	1	1	4	3	4	5	tr|A0A287AR98|A0A287AR98_PIG	A0A287AR98
contam_G3N0V2	KRT1	Uncharacterized protein	contam_G3N0V2	tr|contam_G3N0V2|G3N0V2_BOVIN Uncharacterized protein OS=Bos taurus GN=KRT1 PE=1 SV=1	63.11	22	7.3	1	17	FALSE	TRUE	0.495671	26.4797	3.39352	22.7185	-0.396625	22.4046	1	1	1	1	1	1	21.0218	24.4153	22.6029	22.2062	26.2319	26.7276	19.948	23.8359	22.0269	21.9871	25.4885	26.7077	20.4867	24.3665	22.6353	22.6103	25.8423	27.2645	0	4	2	3	3	5	tr|contam_G3N0V2|G3N0V2_BOVIN	contam_G3N0V2
A0A286ZLQ8	RALY	RALY heteroous nuclear ribonucleoprotein	A0A286ZLQ8	tr|A0A286ZLQ8|A0A286ZLQ8_PIG RALY heteroous nuclear ribonucleoprotein OS=Sus scrofa OX=9823 GN=RALY PE=1 SV=1	37.37	7	18	1	17	TRUE	FALSE	8.55634	18.2782	2.73944	21.3903	3.65785	22.3419	1	1	1	1	0	1	20.0205	22.76	20.5129	24.1708	14	22.5563	19.6989	22.9327	20.689	24.7037		23.2885	19.4855	22.7112	20.5453	24.5748		23.0933	2	4	1	7	0	3	tr|A0A286ZLQ8|A0A286ZLQ8_PIG	A0A286ZLQ8
A0A8D0TY40	RBMX	RNA binding motif protein X-linked	A0A8D0TY40	tr|A0A8D0TY40|A0A8D0TY40_PIG RNA binding motif protein X-linked OS=Sus scrofa OX=9823 GN=RBMX PE=1 SV=1	44.47	8	20.8	1	17	TRUE	FALSE	10.0874	19.0437	0.724502	24.6874	2.62911	24.2788	1	1	1	1	0	1	24.3252	25.0497	22.9642	25.5933	14	24.0874	23.551	24.7699	22.6878	25.6738		24.367	23.7901	25.0009	22.9966	25.9973		24.6243	1	4	0	9	0	3	tr|A0A8D0TY40|A0A8D0TY40_PIG	A0A8D0TY40
A0A287BPT5	TST	Sulfurtransferase	A0A287BPT5	tr|A0A287BPT5|A0A287BPT5_PIG Sulfurtransferase OS=Sus scrofa OX=9823 GN=TST PE=1 SV=2	38.96	6	22.9	1	17	TRUE	FALSE	4.15157	21.815	0.68883	24.3236	-0.526581	23.112	1	1	1	1	1	1	23.9792	24.6681	23.3753	22.8487	19.7392	23.8908	23.9986	25.1818	23.8924	23.7227	20.0889	24.964	23.4442	24.6193	23.4077	23.2527	19.3496	24.4277	3	3	2	5	0	4	tr|A0A287BPT5|A0A287BPT5_PIG	A0A287BPT5
O97580	SUCLA2	Succinate--CoA ligase [ADP-forming] subunit beta, mitochondrial (Fragment)	O97580;A0A287AR48	sp|O97580|SUCB1_PIG Succinate--CoA ligase [ADP-forming] subunit beta, mitochondrial (Fragment) OS=Sus scrofa OX=9823 GN=SUCLA2 PE=2 SV=1	46.23	7	14.4	1	17	TRUE	FALSE	8.83638	18.4182	0.621819	23.6062	10.2991	19.1496	1	1	0	1	0	1	23.2953	23.9172	14	24.2991	14	22.8364	22.6366	23.7528		24.495		23.2315	22.7603	23.8684		24.7031		23.3734	1	3	1	7	0	5	sp|O97580|SUCB1_PIG	O97580
I3LSP1	METAP2	Methionine aminopeptidase 2	I3LSP1	tr|I3LSP1|I3LSP1_PIG Methionine aminopeptidase 2 OS=Sus scrofa OX=9823 GN=METAP2 PE=1 SV=2	52.78	4	8.6	1	17	TRUE	FALSE	0.743752	23.1888	0.587326	22.7945	-0.0680373	23.2404	1	1	1	1	1	1	22.5008	23.0882	23.2744	23.2064	22.817	23.5607	21.8421	22.9239	23.1134	23.4023	22.4886	23.9559	21.9658	23.0394	23.3068	23.6104	22.4274	24.0977	3	2	3	4	2	3	tr|I3LSP1|I3LSP1_PIG	I3LSP1
O19069	SUCLG1	Succinate--CoA ligase [ADP/GDP-forming] subunit alpha, mitochondrial	O19069;A0A480U8Y2	sp|O19069|SUCA_PIG Succinate--CoA ligase [ADP/GDP-forming] subunit alpha, mitochondrial OS=Sus scrofa OX=9823 GN=SUCLG1 PE=1 SV=2	36.09	4	16.8	1	17	TRUE	FALSE	4.99081	22.0287	0.479378	23.9917	1.19945	24.4182	1	1	1	1	1	1	23.752	24.2314	23.8184	25.0179	19.5333	24.5241	24.0933	25.067	24.6575	26.2138	20.2049	25.9192	23.2169	24.1826	23.8508	25.4219	19.1437	25.0611	2	3	1	6	1	4	sp|O19069|SUCA_PIG	O19069
A0A286ZQE9	DAP	Death associated protein	A0A286ZQE9	tr|A0A286ZQE9|A0A286ZQE9_PIG Death associated protein OS=Sus scrofa OX=9823 GN=DAP PE=1 SV=1	11.08	3	28.4	1	17	TRUE	FALSE	0.71343	22.8503	0.335297	23.2003	0.0168995	22.7331	1	1	1	1	1	1	23.0327	23.368	22.7247	22.7416	22.4936	23.207	23.959	24.7886	24.1487	24.5225	23.7503	25.1871	22.4977	23.3192	22.7571	23.1456	22.1041	23.744	0	4	2	5	1	5	tr|A0A286ZQE9|A0A286ZQE9_PIG	A0A286ZQE9
A0A287B8B6	CAPG	Capping actin protein, gelsolin like	A0A287B8B6	tr|A0A287B8B6|A0A287B8B6_PIG Capping actin protein, gelsolin like OS=Sus scrofa OX=9823 GN=CAPG PE=1 SV=1	42.66	3	9.6	1	17	TRUE	FALSE	-0.189106	25.0671	0.334447	24.8154	-0.107745	24.8629	1	1	1	1	1	1	24.6482	24.9826	24.9167	24.809	25.1617	24.9726	24.5744	25.4033	25.3407	25.5899	25.4183	25.9527	24.1131	24.9338	24.9491	25.213	24.7721	25.5096	2	2	4	3	2	4	tr|A0A287B8B6|A0A287B8B6_PIG	A0A287B8B6
F1SMW3	SERPINB5	Serpin B5	F1SMW3	tr|F1SMW3|F1SMW3_PIG Serpin B5 OS=Sus scrofa OX=9823 GN=SERPINB5 PE=3 SV=1	42.1	8	21.1	1	17	TRUE	FALSE	-3.209	22.8586	0.317285	23.0271	-3.93558	23.9377	1	1	1	1	1	1	22.8685	23.1858	25.9055	21.9699	24.4631	21.2541	22.3353	23.147	25.87	22.2913	24.2603	21.7748	22.3334	23.137	25.9378	22.3739	24.0735	21.7911	4	0	5	2	3	3	tr|F1SMW3|F1SMW3_PIG	F1SMW3
A0A4X1TTH9	PEBP1	Phosphatidylethanolamine-binding protein 1	A0A4X1TTH9	tr|A0A4X1TTH9|A0A4X1TTH9_PIG Phosphatidylethanolamine-binding protein 1 OS=Sus scrofa OX=9823 GN=PEBP1 PE=1 SV=1	20.96	4	26.2	1	17	TRUE	FALSE	-0.167174	25.7507	0.0608043	25.6639	-0.343471	25.5615	1	1	1	1	1	1	25.6335	25.6943	25.7333	25.3898	25.8343	25.6671	25.8593	26.4145	26.4568	26.4702	26.3905	26.9468	25.0985	25.6455	25.7657	25.7938	25.4447	26.2041	2	2	4	4	4	1	tr|A0A4X1TTH9|A0A4X1TTH9_PIG	A0A4X1TTH9
A0A286ZPT0	COPB2	Coatomer subunit beta'	A0A286ZPT0	tr|A0A286ZPT0|A0A286ZPT0_PIG Coatomer subunit beta' OS=Sus scrofa OX=9823 GN=COPB2 PE=3 SV=3	102.28	8	9.5	1	17	TRUE	FALSE	-1.09122	22.7769	-0.0590016	21.6934	-2.57704	23.2852	1	1	1	1	1	1	21.7229	21.6639	24.5737	21.9967	23.3225	22.2313	20.0642	20.4996	23.4128	21.1926	21.9942	21.6264	21.1879	21.6152	24.6061	22.4007	22.933	22.7683	1	1	4	3	4	4	tr|A0A286ZPT0|A0A286ZPT0_PIG	A0A286ZPT0
F1SSY8	ALOX12B	Arachidonate 12-lipoxygenase, 12R type	F1SSY8	tr|F1SSY8|F1SSY8_PIG Arachidonate 12-lipoxygenase, 12R type OS=Sus scrofa OX=9823 GN=ALOX12B PE=3 SV=3	80.16	4	6.7	1	17	TRUE	FALSE	-0.7776	24.9884	-0.0842621	24.4618	-2.83571	25.2701	1	1	1	1	1	1	24.5039	24.4196	26.688	23.8523	25.3772	24.5995	23.3858	23.7959	26.0676	23.5888	24.5894	24.5353	23.9689	24.3708	26.7204	24.2563	24.9876	25.1365	1	1	10	1	2	2	tr|F1SSY8|F1SSY8_PIG	F1SSY8
A0A287AC42	VAPA	Vesicle-associated membrane protein-associated protein A	A0A287AC42	tr|A0A287AC42|A0A287AC42_PIG Vesicle-associated membrane protein-associated protein A OS=Sus scrofa OX=9823 GN=VAPA PE=1 SV=1	27.7	5	15.3	1	17	TRUE	FALSE	-0.00961529	24.1108	-0.342662	23.994	0.964641	23.3555	1	1	1	1	1	1	24.1653	23.8227	22.8731	23.8378	24.1156	24.106	24.2842	24.436	23.4898	24.8113	24.5649	25.2787	23.6303	23.7739	22.9055	24.2418	23.726	24.6429	2	4	2	3	2	4	tr|A0A287AC42|A0A287AC42_PIG	A0A287AC42
A0A8D2AAA4	HARS1	Histidine--tRNA ligase, cytoplasmic	A0A8D2AAA4	tr|A0A8D2AAA4|A0A8D2AAA4_PIG Histidine--tRNA ligase, cytoplasmic OS=Sus scrofa OX=9823 GN=HARS1 PE=1 SV=1	57.27	5	9.8	1	17	TRUE	FALSE	-0.347871	23.383	-0.946281	22.2637	-3.86561	22.5426	1	1	1	1	1	1	22.7369	21.7906	24.4754	20.6098	23.5569	23.2091	21.8558	21.4039	24.092	20.5833	23.0062	23.3818	22.2018	21.7418	24.5078	21.0138	23.1674	23.7461	1	2	5	1	3	5	tr|A0A8D2AAA4|A0A8D2AAA4_PIG	A0A8D2AAA4
Q8SPS7	HP	Haptoglobin	Q8SPS7	sp|Q8SPS7|HPT_PIG Haptoglobin OS=Sus scrofa OX=9823 GN=HP PE=1 SV=1	38.46	6	16.4	1	17	TRUE	FALSE	0	14	-1.03933	23.3413	0.595172	24.0115	1	1	1	1	0	0	23.861	22.8216	23.7139	24.3091	14	14	23.3949	22.85	23.7456	24.6976			23.3259	22.7728	23.7463	24.7131			2	3	5	7	0	0	sp|Q8SPS7|HPT_PIG	Q8SPS7
P28491	CALR	Calreticulin	P28491	sp|P28491|CALR_PIG Calreticulin OS=Sus scrofa OX=9823 GN=CALR PE=1 SV=3	48.26	5	10.8	1	16	TRUE	FALSE	0.447391	23.1184	1.21926	21.9923	0.967099	23.5257	1	1	1	1	1	1	21.3827	22.6019	23.0422	24.0093	22.8947	23.3421	20.8495	22.5631	23.0067	24.3307	22.6919	23.8627	20.8476	22.5531	23.0745	24.4133	22.5051	23.8791	2	3	3	3	2	3	sp|P28491|CALR_PIG	P28491
F1S1V1	SSB	Lupus La protein	F1S1V1	tr|F1S1V1|F1S1V1_PIG Lupus La protein OS=Sus scrofa OX=9823 GN=SSB PE=1 SV=3	47.24	7	17.5	1	16	TRUE	FALSE	2.23012	22.7423	0.908974	23.1556	1.93567	23.4609	1	1	1	1	1	1	22.7011	23.6101	22.4931	24.4287	21.6273	23.8574	22.3795	23.7828	22.6691	24.9617	21.636	24.5895	22.1661	23.5613	22.5255	24.8327	21.2377	24.3944	1	3	1	7	0	4	tr|F1S1V1|F1S1V1_PIG	F1S1V1
F2Z4Z8	GNB2	G protein subunit beta 2	F2Z4Z8	tr|F2Z4Z8|F2Z4Z8_PIG G protein subunit beta 2 OS=Sus scrofa OX=9823 GN=GNB2 PE=1 SV=3	37.31	4	12.1	1	16	TRUE	FALSE	-0.00799848	22.7617	0.721122	21.6301	-1.08949	22.4271	1	1	1	1	1	1	21.2695	21.9907	22.9718	21.8823	22.7657	22.7577	21.4954	22.7109	23.6954	22.9628	23.3219	24.0374	20.7345	21.9419	23.0042	22.2863	22.3762	23.2947	2	2	3	2	3	4	tr|F2Z4Z8|F2Z4Z8_PIG	F2Z4Z8
P68137	ACTA1	Actin, alpha skeletal muscle	P68137	sp|P68137|ACTS_PIG Actin, alpha skeletal muscle OS=Sus scrofa OX=9823 GN=ACTA1 PE=1 SV=1	42.02	15	10.9	1	16	TRUE	FALSE	-0.75428	24.3873	0.516979	24.7968	1.15135	24.4567	1	1	1	1	1	1	24.5383	25.0553	23.881	25.0323	24.7644	24.0101	24.1427	25.154	23.9831	25.4913	24.6991	24.6683	24.0033	25.0065	23.9134	25.4363	24.3748	24.5471	3	3	3	4	1	2	sp|P68137|ACTS_PIG	P68137
Q06AU6	RAB5A	Ras-related protein Rab-5A	Q06AU6	sp|Q06AU6|RAB5A_PIG Ras-related protein Rab-5A OS=Sus scrofa OX=9823 GN=RAB5A PE=2 SV=1	23.73	5	34	1	16	TRUE	FALSE	0.614893	22.1571	0.500205	20.6928	-2.76595	22.717	1	1	1	1	1	1	20.4427	20.9429	24.1	21.334	21.8496	22.4645	20.9096	21.9041	25.0645	22.6555	22.6468	23.9852	19.9077	20.8941	24.1324	21.738	21.4601	23.0015	1	4	4	3	1	3	sp|Q06AU6|RAB5A_PIG	Q06AU6
A0A287BLB3	KHSRP	KH-type splicing regulatory protein	A0A287BLB3	tr|A0A287BLB3|A0A287BLB3_PIG KH-type splicing regulatory protein OS=Sus scrofa OX=9823 GN=KHSRP PE=1 SV=1	76.83	6	10.1	1	16	TRUE	FALSE	2.68587	22.1637	0.382541	23.3794	2.92858	23.2889	1	1	1	1	1	1	23.1881	23.5706	21.8246	24.7532	20.8208	23.5067	22.0269	22.9038	21.1611	24.4466	19.99	23.3993	22.6531	23.5218	21.857	25.1572	20.4312	24.0436	2	3	1	6	1	3	tr|A0A287BLB3|A0A287BLB3_PIG	A0A287BLB3
A0A286ZN52	PSMB3	Proteasome subunit beta	A0A286ZN52	tr|A0A286ZN52|A0A286ZN52_PIG Proteasome subunit beta OS=Sus scrofa OX=9823 GN=PSMB3 PE=1 SV=1	22.99	4	24.9	1	16	TRUE	FALSE	0.672188	24.2279	0.322706	23.3688	-2.89726	24.1066	1	1	1	1	1	1	23.2074	23.5301	25.5552	22.658	23.8918	24.564	23.9637	24.7808	26.8093	24.2689	24.9785	26.3742	22.6724	23.4813	25.5876	23.062	23.5023	25.101	0	3	5	3	1	4	tr|A0A286ZN52|A0A286ZN52_PIG	A0A286ZN52
A0A287A4Q2		Uncharacterized protein	A0A287A4Q2	tr|A0A287A4Q2|A0A287A4Q2_PIG Uncharacterized protein OS=Sus scrofa OX=9823 PE=1 SV=3	160.58	13	4.3	1	16	TRUE	FALSE	-0.240628	24.9407	0.307486	24.9149	0.663616	24.8995	1	1	1	1	1	1	24.7611	25.0686	24.5677	25.2313	25.061	24.8204	22.0727	22.8745	22.377	23.3975	22.7029	23.1858	24.2261	25.0198	24.6001	25.6353	24.6715	25.3574	1	3	2	5	2	3	tr|A0A287A4Q2|A0A287A4Q2_PIG	A0A287A4Q2
A0A287B9S4	PYM1	PYM homolog 1, exon junction complex associated factor	A0A287B9S4	tr|A0A287B9S4|A0A287B9S4_PIG PYM homolog 1, exon junction complex associated factor OS=Sus scrofa OX=9823 GN=PYM1 PE=1 SV=2	29.01	3	10.2	1	16	TRUE	FALSE	0.297366	22.7063	0.0604786	22.8177	-0.32678	22.6677	1	1	1	1	1	1	22.7875	22.8479	22.8311	22.5043	22.5576	22.855	22.9064	23.4612	23.4477	23.4778	23.0069	24.0277	22.2524	22.7991	22.8635	22.9083	22.168	23.392	3	3	3	4	1	2	tr|A0A287B9S4|A0A287B9S4_PIG	A0A287B9S4
F1SLW8	A2ML1	Alpha-2-macroglobulin like 1	F1SLW8	tr|F1SLW8|F1SLW8_PIG Alpha-2-macroglobulin like 1 OS=Sus scrofa OX=9823 GN=A2ML1 PE=3 SV=5	161.09	7	5	1	16	TRUE	FALSE	0.924794	25.6949	-0.0353503	24.5807	-3.82677	25.8575	1	1	1	1	1	1	24.5984	24.563	27.7709	23.9441	25.2325	26.1573	22.1323	22.5914	25.8026	22.3327	23.0968	24.745	24.0634	24.5143	27.8033	24.3481	24.8429	26.6943	1	1	8	1	1	4	tr|F1SLW8|F1SLW8_PIG	F1SLW8
F1SD97	FARSA	phenylalanine--tRNA ligase	F1SD97	tr|F1SD97|F1SD97_PIG phenylalanine--tRNA ligase OS=Sus scrofa OX=9823 GN=FARSA PE=1 SV=3	57.5	7	12.8	1	16	TRUE	FALSE	0.111404	22.1476	-0.28302	21.4794	0.134613	22.0244	1	1	1	1	1	1	21.6209	21.3378	21.9571	22.0917	22.0919	22.2033	20.9622	21.1735	21.7962	22.2877	21.7636	22.5984	21.0858	21.2891	21.9895	22.4958	21.7023	22.7403	0	1	2	4	5	4	tr|F1SD97|F1SD97_PIG	F1SD97
A0A287B465	IDH1	Isocitrate dehydrogenase [NADP]	A0A287B465	tr|A0A287B465|A0A287B465_PIG Isocitrate dehydrogenase [NADP] OS=Sus scrofa OX=9823 GN=IDH1 PE=1 SV=2	47.32	7	11.8	1	16	TRUE	FALSE	0.994385	23.1462	-0.362246	22.8642	-1.16541	23.2002	1	1	1	1	1	1	23.0453	22.6831	23.7829	22.6175	22.649	23.6434	22.2711	22.4033	23.5064	22.6979	22.2052	23.923	22.5103	22.6343	23.8153	23.0215	22.2594	24.1804	2	1	5	2	2	4	tr|A0A287B465|A0A287B465_PIG	A0A287B465
A0A4X1UE92	SPTB	Spectrin beta chain	A0A4X1UE92	tr|A0A4X1UE92|A0A4X1UE92_PIG Spectrin beta chain OS=Sus scrofa OX=9823 GN=SPTB PE=1 SV=1	269.73	13	6.4	1	15	TRUE	FALSE	0	14	11.8545	19.9272	0	14	0	1	0	0	0	0	14	25.8545	14	14	14	14		23.2307						25.8057					0	15	0	0	0	0	tr|A0A4X1UE92|A0A4X1UE92_PIG	A0A4X1UE92
contam_P01966	HBA	Hemoglobin subunit alpha	contam_P01966	sp|contam_P01966|HBA_BOVIN Hemoglobin subunit alpha OS=Bos taurus GN=HBA PE=1 SV=2	15.17	5	28.2	1	15	FALSE	TRUE	-1.46962	22.3711	7.00914	26.6501	3.36935	26.1662	1	1	1	1	1	1	23.1455	30.1547	24.4816	27.8509	23.1059	21.6363	23.9019	31.4054	25.7356	29.4619	24.1926	23.4464	22.6105	30.1059	24.514	28.2549	22.7163	22.1733	0	6	2	6	1	0	sp|contam_P01966|HBA_BOVIN	contam_P01966
K9IVI1	OGDH	2-oxoglutarate dehydrogenase complex component E1	K9IVI1	tr|K9IVI1|K9IVI1_PIG 2-oxoglutarate dehydrogenase complex component E1 OS=Sus scrofa OX=9823 GN=OGDH PE=1 SV=1	115.57	9	8.9	1	15	TRUE	FALSE	9.21621	18.6081	6.14665	17.0733	4.67427	21.5847	0	1	1	1	0	1	14	20.1466	19.2476	23.9219	14	23.2162		19.0754	18.1798	23.2109		22.7045		20.0979	19.28	24.3259		23.7532	0	3	0	8	0	4	tr|K9IVI1|K9IVI1_PIG	K9IVI1
A0A287B5T6	ARF3	ADP-ribosylation factor	A0A287B5T6;A0A287BM57;A0A8W4F8A7	tr|A0A287B5T6|A0A287B5T6_PIG ADP-ribosylation factor OS=Sus scrofa OX=9823 GN=ARF3 PE=3 SV=3	20.59	4	26	0.9999	15	TRUE	FALSE	-0.804024	22.9833	3.19111	21.5529	0.779547	24.0126	1	1	1	1	1	1	19.9574	23.1485	23.6229	24.4024	23.3853	22.5813	20.5617	24.2472	24.7249	25.8614	24.32	24.2395	19.4223	23.0997	23.6552	24.8064	22.9958	23.1183	0	2	3	4	2	4	tr|A0A287B5T6|A0A287B5T6_PIG	A0A287B5T6
A0A5G2Q8I9	A2M	Alpha-2-macroglobulin	A0A5G2Q8I9	tr|A0A5G2Q8I9|A0A5G2Q8I9_PIG Alpha-2-macroglobulin OS=Sus scrofa OX=9823 GN=A2M PE=1 SV=2	160.39	9	7.7	1	15	TRUE	FALSE	5.32977	16.6649	2.11757	23.1314	2.08376	24.2045	1	1	1	1	0	1	22.0727	24.1902	23.1627	25.2464	14	19.3298	19.8492	22.4611	21.4369	23.8776		18.1601	21.5376	24.1414	23.195	25.6504		19.8668	0	3	5	7	0	0	tr|A0A5G2Q8I9|A0A5G2Q8I9_PIG	A0A5G2Q8I9
Q0QF01	SDHA	Succinate dehydrogenase [ubiquinone] flavoprotein subunit, mitochondrial	Q0QF01	sp|Q0QF01|SDHA_PIG Succinate dehydrogenase [ubiquinone] flavoprotein subunit, mitochondrial OS=Sus scrofa OX=9823 GN=SDHA PE=1 SV=2	72.79	6	8.9	1	15	TRUE	FALSE	8.56459	18.2823	1.77136	20.775	5.21469	21.1428	1	1	1	1	0	1	19.8893	21.6607	18.5355	23.7502	14	22.5646	18.8156	21.0813	17.9595	23.5311		22.5447	19.3543	21.6119	18.5679	24.1542		23.1016	0	2	1	9	0	3	sp|Q0QF01|SDHA_PIG	Q0QF01
A0A287ARI1	EIF3F	Eukaryotic translation initiation factor 3 subunit F	A0A287ARI1	tr|A0A287ARI1|A0A287ARI1_PIG Eukaryotic translation initiation factor 3 subunit F OS=Sus scrofa OX=9823 GN=EIF3F PE=3 SV=1	36.3	5	17	1	15	TRUE	FALSE	0.54166	23.6248	1.51775	23.55	0.808816	23.5594	1	1	1	1	1	1	22.7911	24.3089	23.155	23.9638	23.354	23.8957	22.9101	24.9222	23.7716	24.9373	23.8033	25.0684	22.2561	24.2601	23.1873	24.3678	22.9644	24.4327	2	2	1	4	1	5	tr|A0A287ARI1|A0A287ARI1_PIG	A0A287ARI1
P00339	LDHA	L-lactate dehydrogenase A chain	P00339	sp|P00339|LDHA_PIG L-lactate dehydrogenase A chain OS=Sus scrofa OX=9823 GN=LDHA PE=1 SV=3	36.6	6	18.7	1	15	TRUE	FALSE	-0.0539001	24.1939	1.4032	23.611	-0.696883	24.5091	1	1	1	1	1	1	22.9094	24.3126	24.8575	24.1607	24.2208	24.1669	22.6657	24.5633	25.1116	24.7716	24.3076	24.9771	22.3743	24.2638	24.8899	24.5647	23.8313	24.7039	0	3	1	4	2	5	sp|P00339|LDHA_PIG	P00339
A0A287AJQ2	PGAM1	Phosphoglycerate mutase	A0A287AJQ2	tr|A0A287AJQ2|A0A287AJQ2_PIG Phosphoglycerate mutase OS=Sus scrofa OX=9823 GN=PGAM1 PE=1 SV=1	28.79	4	20.5	1	15	TRUE	FALSE	-0.199592	23.3858	0.753968	23.6086	-2.47738	24.478	1	1	1	1	1	1	23.2316	23.9856	25.7167	23.2393	23.4856	23.286	23.4574	24.7058	26.4402	24.3197	24.0418	24.5656	22.6966	23.9368	25.7491	23.6433	23.096	23.823	2	3	6	2	1	1	tr|A0A287AJQ2|A0A287AJQ2_PIG	A0A287AJQ2
F1RHA7	TGFBI	Transforming growth factor-beta-induced protein ig-h3	F1RHA7	tr|F1RHA7|F1RHA7_PIG Transforming growth factor-beta-induced protein ig-h3 OS=Sus scrofa OX=9823 GN=TGFBI PE=1 SV=4	76.95	5	11	1	15	TRUE	FALSE	0.657596	22.4386	0.343249	23.1337	2.12767	22.9779	1	1	1	1	1	1	22.962	23.3053	21.914	24.0417	22.1098	22.7674	21.9341	22.7717	21.3838	23.8684	21.4123	22.7933	22.427	23.2565	21.9464	24.4457	21.7203	23.3044	2	2	0	6	1	4	tr|F1RHA7|F1RHA7_PIG	F1RHA7
Q6QAP6	RPS29	Small ribosomal subunit protein uS14	Q6QAP6;A0A8W4FIH6	sp|Q6QAP6|RS29_PIG Small ribosomal subunit protein uS14 OS=Sus scrofa OX=9823 GN=RPS29 PE=1 SV=3	6.6	2	26.8	0.9996	15	TRUE	FALSE	0.390324	24.0757	0.295327	25.0186	-0.667542	24.5185	1	1	1	1	1	1	24.8709	25.1663	24.8523	24.1847	23.8805	24.2708	27.7972	28.5869	28.2763	27.9656	27.1371	28.2509	24.3359	25.1175	24.8847	24.5887	23.4909	24.8078	3	1	3	3	2	3	sp|Q6QAP6|RS29_PIG	Q6QAP6
A0A4X1VF00	RBM3	RNA binding motif protein 3	A0A4X1VF00	tr|A0A4X1VF00|A0A4X1VF00_PIG RNA binding motif protein 3 OS=Sus scrofa OX=9823 GN=RBM3 PE=1 SV=1	16.87	2	13.5	1	15	TRUE	FALSE	1.19787	23.054	0.287559	23.5246	1.10878	23.8602	1	1	1	1	1	1	23.3809	23.6684	23.3058	24.4146	22.4551	23.6529	24.3071	25.0891	24.7298	26.1955	23.7117	25.633	22.8458	23.6196	23.3382	24.8186	22.0655	24.1899	2	2	3	4	2	2	tr|A0A4X1VF00|A0A4X1VF00_PIG	A0A4X1VF00
A0A5G2QUP2	SEC31A	Protein transport protein Sec31A	A0A5G2QUP2	tr|A0A5G2QUP2|A0A5G2QUP2_PIG Protein transport protein Sec31A OS=Sus scrofa OX=9823 GN=SEC31A PE=1 SV=1	135.45	4	3	1	15	TRUE	FALSE	0.39897	21.8644	0.247329	21.0754	0.516442	22.1634	1	1	1	1	1	1	20.9518	21.1991	21.9052	22.4216	21.6649	22.0639	19.3235	20.0652	20.7746	21.6479	20.3669	21.4894	20.4167	21.1503	21.9376	22.8256	21.2753	22.6009	2	2	3	4	3	1	tr|A0A5G2QUP2|A0A5G2QUP2_PIG	A0A5G2QUP2
A0A8W4F8H5	YWHAB	14-3-3 protein beta/alpha	A0A8W4F8H5	tr|A0A8W4F8H5|A0A8W4F8H5_PIG 14-3-3 protein beta/alpha OS=Sus scrofa OX=9823 GN=YWHAB PE=1 SV=1	28.15	9	22.7	1	15	TRUE	FALSE	-0.276471	25.1929	0.202784	24.521	-1.90173	24.9932	1	1	1	1	1	1	24.4196	24.6224	25.9441	24.0424	25.3312	25.0547	24.5385	25.2357	26.5607	25.0159	25.7804	26.2274	23.8846	24.5736	25.9765	24.4464	24.9416	25.5917	1	2	3	4	2	3	tr|A0A8W4F8H5|A0A8W4F8H5_PIG	A0A8W4F8H5
Q29307	ATP5IF1	ATPase inhibitor, mitochondrial	Q29307	sp|Q29307|ATIF1_PIG ATPase inhibitor, mitochondrial OS=Sus scrofa OX=9823 GN=ATP5IF1 PE=1 SV=2	12.18	4	19.4	1	15	TRUE	FALSE	9.31999	18.66	0.168706	23.0694	0.965205	23.0477	1	1	1	1	0	1	22.9851	23.1538	22.5651	23.5303	14	23.32	23.9113	24.5744	23.9891	25.3112		25.3001	22.45	23.105	22.5975	23.9343		23.857	3	3	2	3	0	4	sp|Q29307|ATIF1_PIG	Q29307
A0A4X1W2B6	RPS27	40S ribosomal protein S27	A0A4X1W2B6;A0A8W4F8S1;A0A8W4FF21	tr|A0A4X1W2B6|A0A4X1W2B6_PIG 40S ribosomal protein S27 OS=Sus scrofa OX=9823 GN=RPS27 PE=1 SV=1	9.45	2	22.6	0.999	15	TRUE	FALSE	-0.162542	26.3501	0.13783	26.5689	0.0366606	26.2737	1	1	1	1	1	1	26.5	26.6378	26.2554	26.292	26.4314	26.2689	28.4262	29.0584	28.6794	29.0729	28.6881	29.249	25.9649	26.589	26.2878	26.696	26.0418	26.8059	3	4	2	3	2	1	tr|A0A4X1W2B6|A0A4X1W2B6_PIG	A0A4X1W2B6
F1SMW8	SERPINB10	Serpin B10	F1SMW8	tr|F1SMW8|F1SMW8_PIG Serpin B10 OS=Sus scrofa OX=9823 GN=SERPINB10 PE=3 SV=1	45.15	1	2.3	0.9371	15	FALSE	FALSE	1.45304	27.2502	-0.147298	26.5099	-2.82015	27.3037	1	1	1	1	1	1	26.5836	26.4363	28.7138	25.8937	26.5236	27.9767	25.9863	26.3334	28.6143	26.151	26.2567	28.4332	26.0485	26.3875	28.7462	26.2977	26.1341	28.5137	2	3	2	2	2	4	tr|F1SMW8|F1SMW8_PIG	F1SMW8
F1SQ01	PRDX4	thioredoxin-dependent peroxiredoxin	F1SQ01	tr|F1SQ01|F1SQ01_PIG thioredoxin-dependent peroxiredoxin OS=Sus scrofa OX=9823 GN=PRDX4 PE=3 SV=2	32.41	5	8.3	1	15	TRUE	FALSE	0.392166	24.075	-0.157265	24.2759	-0.517659	24.2003	1	1	1	1	1	1	24.3545	24.1973	24.4591	23.9415	23.8789	24.2711	24.1109	24.448	24.7132	24.5524	23.9657	25.0813	23.8195	24.1485	24.4915	24.3455	23.4894	24.8081	2	2	2	4	2	3	tr|F1SQ01|F1SQ01_PIG	F1SQ01
F1SFF4	RTRAF	RNA transcription, translation and transport factor protein	F1SFF4	tr|F1SFF4|F1SFF4_PIG RNA transcription, translation and transport factor protein OS=Sus scrofa OX=9823 GN=RTRAF PE=1 SV=1	28.05	5	25.4	1	15	TRUE	FALSE	0.287533	22.8196	-0.948437	23.2606	1.41912	23.1884	1	1	1	1	1	1	23.7349	22.7864	22.4788	23.8979	22.6758	22.9634	23.6611	23.2071	22.9028	24.6788	22.9325	23.9435	23.1998	22.7376	22.5112	24.3019	22.2863	23.5004	1	2	2	5	2	3	tr|F1SFF4|F1SFF4_PIG	F1SFF4
A0A5G2R5W7	DECR1	2,4-dienoyl-CoA reductase [(3E)-enoyl-CoA-producing]	A0A5G2R5W7	tr|A0A5G2R5W7|A0A5G2R5W7_PIG 2,4-dienoyl-CoA reductase [(3E)-enoyl-CoA-producing] OS=Sus scrofa OX=9823 GN=DECR1 PE=1 SV=1	37.63	4	10.6	1	15	TRUE	FALSE	9.34209	18.671	-2.87292	24.3986	11.012	19.506	1	1	0	1	0	1	25.8351	22.9622	14	25.012	14	23.3421	25.2378	22.8592		25.2693		23.7986	25.3	22.9134		25.416		23.8791	3	2	1	6	0	3	tr|A0A5G2R5W7|A0A5G2R5W7_PIG	A0A5G2R5W7
A0A287BQW3	H1-0	Histone H1.0	A0A287BQW3	tr|A0A287BQW3|A0A287BQW3_PIG Histone H1.0 OS=Sus scrofa OX=9823 GN=H1-0 PE=1 SV=1	20.88	2	9.8	1	14	TRUE	FALSE	-0.091116	23.2857	1.88626	21.9985	9.43388	18.7169	1	1	0	1	1	1	21.0554	22.9416	14	23.4339	23.3312	23.2401	22.6597	25.0404		25.8928	25.266	25.8983	20.5203	22.8928		23.8379	22.9417	23.7771	1	3	2	2	3	3	tr|A0A287BQW3|A0A287BQW3_PIG	A0A287BQW3
A0A286ZYJ8	UPF1	UPF1 RNA helicase and ATPase	A0A286ZYJ8	tr|A0A286ZYJ8|A0A286ZYJ8_PIG UPF1 RNA helicase and ATPase OS=Sus scrofa OX=9823 GN=UPF1 PE=1 SV=2	124.24	7	6.7	1	14	TRUE	FALSE	7.29596	17.648	1.6341	21.1287	2.76447	22.0612	1	1	1	1	0	1	20.3116	21.9457	20.6789	23.4434	14	21.296	18.3799	20.5084	19.2449	22.3663		20.4181	19.7766	21.8969	20.7113	23.8474		21.833	0	3	1	6	0	4	tr|A0A286ZYJ8|A0A286ZYJ8_PIG	A0A286ZYJ8
A0A8X9AEI6	ATP5F1C	ATP synthase subunit gamma	A0A8X9AEI6	tr|A0A8X9AEI6|A0A8X9AEI6_PIG ATP synthase subunit gamma OS=Sus scrofa OX=9823 GN=ATP5F1C PE=3 SV=1	32.84	4	13.1	1	14	TRUE	FALSE	10.1544	19.0772	0.887609	23.3338	1.61494	23.9168	1	1	1	1	0	1	22.89	23.7777	23.1093	24.7242	14	24.1544	22.9094	24.2914	23.6264	25.5982		25.2276	22.355	23.7289	23.1417	25.1282		24.6914	3	2	2	3	0	4	tr|A0A8X9AEI6|A0A8X9AEI6_PIG	A0A8X9AEI6
A0A4X1UBQ4	CPNE3	Copine 3	A0A4X1UBQ4	tr|A0A4X1UBQ4|A0A4X1UBQ4_PIG Copine 3 OS=Sus scrofa OX=9823 GN=CPNE3 PE=1 SV=1	59.61	4	6.8	1	14	TRUE	FALSE	-0.00473203	23.1345	0.867142	22.2449	-1.75144	22.6069	1	1	1	1	1	1	21.8113	22.6784	23.4826	21.7312	23.1368	23.1321	21.214	22.5755	23.3831	21.9885	22.8699	23.5887	21.2763	22.6297	23.515	22.1352	22.7473	23.6691	0	3	3	3	3	2	tr|A0A4X1UBQ4|A0A4X1UBQ4_PIG	A0A4X1UBQ4
A0A4X1TSN2	HADHB	Trifunctional enzyme subunit beta, mitochondrial	A0A4X1TSN2	tr|A0A4X1TSN2|A0A4X1TSN2_PIG Trifunctional enzyme subunit beta, mitochondrial OS=Sus scrofa OX=9823 GN=HADHB PE=1 SV=1	51.22	7	14.1	1	14	TRUE	FALSE	4.02687	21.9231	0.587642	22.0066	4.79121	21.9839	1	1	1	1	1	1	21.7128	22.3004	19.5883	24.3795	19.9096	23.9365	20.9386	22.0206	19.3118	24.4599	19.4658	24.2162	21.1777	22.2516	19.6207	24.7835	19.5201	24.4735	1	2	0	6	1	4	tr|A0A4X1TSN2|A0A4X1TSN2_PIG	A0A4X1TSN2
K7GME6	S100A9	Protein S100-A9	K7GME6	tr|K7GME6|K7GME6_PIG Protein S100-A9 OS=Sus scrofa OX=9823 GN=S100A9 PE=1 SV=1	24.29	3	14	1	14	TRUE	FALSE	-1.21592	19.862	0.542618	24.489	0.123375	26.4749	1	1	1	1	1	1	24.2177	24.7603	26.4132	26.5366	20.4699	19.254	25.1439	26.1809	27.8372	28.3175	21.7266	21.2341	23.6826	24.7115	26.4456	26.9406	20.0804	19.791	3	3	4	4	0	0	tr|K7GME6|K7GME6_PIG	K7GME6
F1S3H1	ALDH6A1	methylmalonate-semialdehyde dehydrogenase (CoA acylating)	F1S3H1	tr|F1S3H1|F1S3H1_PIG methylmalonate-semialdehyde dehydrogenase (CoA acylating) OS=Sus scrofa OX=9823 GN=ALDH6A1 PE=1 SV=2	57.67	6	12.9	1	14	TRUE	FALSE	8.23481	18.1174	0.495468	24.4877	2.89699	22.592	1	1	1	1	0	1	24.2399	24.7354	21.1435	24.0405	14	22.2348	23.3082	24.2981	20.7095	23.9634		22.3569	23.7049	24.6866	21.1759	24.4445		22.7718	4	4	1	4	0	1	tr|F1S3H1|F1S3H1_PIG	F1S3H1
P79274	ACADL	Long-chain specific acyl-CoA dehydrogenase, mitochondrial	P79274	sp|P79274|ACADL_PIG Long-chain specific acyl-CoA dehydrogenase, mitochondrial OS=Sus scrofa OX=9823 GN=ACADL PE=2 SV=1	47.93	6	16.3	1	14	TRUE	FALSE	5.62767	21.7423	0.441994	23.6346	3.57747	23.5198	1	1	1	1	1	1	23.4136	23.8556	21.731	25.3085	18.9285	24.5562	22.9476	23.884	21.7627	25.6971	18.7928	25.144	22.8786	23.8068	21.7634	25.7125	18.5389	25.0932	1	4	1	6	0	2	sp|P79274|ACADL_PIG	P79274
F2Z5N0	PSMA6	Proteasome subunit alpha type	F2Z5N0	tr|F2Z5N0|F2Z5N0_PIG Proteasome subunit alpha type OS=Sus scrofa OX=9823 GN=PSMA6 PE=1 SV=1	27.38	3	14.2	1	14	TRUE	FALSE	-0.248089	25.5166	0.299811	24.993	-2.39969	25.4239	1	1	1	1	1	1	24.8431	25.1429	26.6238	24.2241	25.6406	25.3925	24.6819	25.476	26.9603	24.9175	25.8098	26.2852	24.308	25.0941	26.6562	24.6281	25.251	25.9295	2	2	4	2	2	2	tr|F2Z5N0|F2Z5N0_PIG	F2Z5N0
A0A4X1V4X4	LGALS1	Galectin	A0A4X1V4X4	tr|A0A4X1V4X4|A0A4X1V4X4_PIG Galectin OS=Sus scrofa OX=9823 GN=LGALS1 PE=1 SV=1	14.71	4	32.6	1	14	TRUE	FALSE	0.333367	24.0327	0.238382	24.6885	0.254344	24.4859	1	1	1	1	1	1	24.5693	24.8077	24.3587	24.6131	23.866	24.1994	25.3257	26.0584	25.6128	26.2241	24.9527	26.0096	24.0343	24.7589	24.3911	25.0171	23.4764	24.7364	1	2	2	4	1	4	tr|A0A4X1V4X4|A0A4X1V4X4_PIG	A0A4X1V4X4
Q29036	DAD1	Dolichyl-diphosphooligosaccharide--protein glycosyltransferase subunit DAD1	Q29036	sp|Q29036|DAD1_PIG Dolichyl-diphosphooligosaccharide--protein glycosyltransferase subunit DAD1 OS=Sus scrofa OX=9823 GN=DAD1 PE=3 SV=3	12.5	4	35.4	1	14	TRUE	FALSE	0.015171	24.7835	0.169944	24.6987	0.0186605	24.2132	1	1	1	1	1	1	24.6138	24.7837	24.2039	24.2226	24.7759	24.791	26.2181	26.8824	26.306	26.6815	26.7106	27.4492	24.0787	24.7349	24.2363	24.6266	24.3863	25.328	2	2	2	3	2	3	sp|Q29036|DAD1_PIG	Q29036
F1RL06	LOC100523213	Ig-like domain-containing protein	F1RL06	tr|F1RL06|F1RL06_PIG Ig-like domain-containing protein OS=Sus scrofa OX=9823 GN=LOC100523213 PE=1 SV=4	22.85	2	3.8	0.9736	14	TRUE	FALSE	-3.64771	22.9522	0.16419	23.9081	-2.57886	24.4966	1	1	1	1	1	1	23.826	23.9902	25.786	23.2072	24.7761	21.1284	24.4303	25.0889	26.8881	24.6661	25.7108	22.7865	23.291	23.9414	25.8184	23.6112	24.3865	21.6654	2	2	3	2	3	2	tr|F1RL06|F1RL06_PIG	F1RL06
I3LUM8	FARSB	phenylalanine--tRNA ligase	I3LUM8	tr|I3LUM8|I3LUM8_PIG phenylalanine--tRNA ligase OS=Sus scrofa OX=9823 GN=FARSB PE=1 SV=2	66.28	7	10.9	1	14	TRUE	FALSE	-1.69687	22.0807	0.0773058	22.1956	0.94682	22.4528	1	1	1	1	1	1	22.1569	22.2342	21.9793	22.9262	22.9291	21.2322	21.0388	21.6105	21.359	22.6627	22.1413	21.1679	21.6219	22.1854	22.0117	23.3302	22.5395	21.7692	1	1	0	6	3	3	tr|I3LUM8|I3LUM8_PIG	I3LUM8
Q52NJ2	RAB1A	Ras-related protein Rab-1A	Q52NJ2;A0A287BD00	sp|Q52NJ2|RAB1A_PIG Ras-related protein Rab-1A OS=Sus scrofa OX=9823 GN=RAB1A PE=2 SV=3	22.59	5	21.5	1	14	TRUE	FALSE	-0.281588	22.8209	-0.0190269	22.7781	-1.07572	23.4978	1	1	1	1	1	1	22.7876	22.7686	24.0356	22.9599	22.9617	22.6801	22.807	23.2824	24.5528	23.8339	23.3115	23.7534	22.2526	22.7198	24.068	23.3639	22.5722	23.2171	3	1	3	3	1	3	sp|Q52NJ2|RAB1A_PIG	Q52NJ2
I3LPH5	G3BP2	G3BP stress granule assembly factor 2	I3LPH5	tr|I3LPH5|I3LPH5_PIG G3BP stress granule assembly factor 2 OS=Sus scrofa OX=9823 GN=G3BP2 PE=1 SV=2	54.02	3	6.4	1	14	TRUE	FALSE	0.579429	22.8437	-0.0512424	22.8161	0.276092	22.7838	1	1	1	1	1	1	22.8417	22.7904	22.6458	22.9219	22.554	23.1334	22.3085	22.7516	22.6103	23.2433	22.3512	23.6541	22.3066	22.7416	22.6782	23.3259	22.1644	23.6704	2	2	2	2	3	3	tr|I3LPH5|I3LPH5_PIG	I3LPH5
F1SS01	ARPC2	Arp2/3 complex 34 kDa subunit	F1SS01	tr|F1SS01|F1SS01_PIG Arp2/3 complex 34 kDa subunit OS=Sus scrofa OX=9823 GN=ARPC2 PE=1 SV=5	34.3	5	15	1	14	TRUE	FALSE	0.600676	23.0177	-0.24484	21.9174	-1.82404	23.4034	1	1	1	1	1	1	22.0398	21.795	24.3154	22.4913	22.7174	23.318	21.6442	21.8937	24.4175	22.9503	22.6521	23.9762	21.5048	21.7462	24.3478	22.8953	22.3278	23.855	2	2	5	2	1	2	tr|F1SS01|F1SS01_PIG	F1SS01
P14632	LTF	Lactotransferrin	P14632;Q6YT39	sp|P14632|TRFL_PIG Lactotransferrin OS=Sus scrofa OX=9823 GN=LTF PE=1 SV=3	77.58	6	6.7	1	14	TRUE	FALSE	0	14	-0.34117	22.9778	1.1216	23.8636	1	1	1	1	0	0	23.1484	22.8072	23.3028	24.4244	14	14	21.7528	21.906	22.4049	23.8833			22.6134	22.7585	23.3352	24.8284			3	2	4	3	2	0	sp|P14632|TRFL_PIG	P14632
contam_P08727	KRT19	Keratin, type I cytoskeletal 19	contam_P08727	sp|contam_P08727|K1C19_HUMAN Keratin, type I cytoskeletal 19 OS=Homo sapiens GN=KRT19 PE=1 SV=4	44.08	19	9.8	1	14	FALSE	TRUE	-2.06687	24.5685	-0.412714	23.3656	-4.03485	22.3768	1	1	1	1	1	1	23.5719	23.1592	24.3942	20.3594	25.6019	23.5351	22.544	22.6257	23.864	20.1861	24.9044	23.561	23.0369	23.1104	24.4266	20.7634	25.2124	24.072	1	1	3	1	6	2	sp|contam_P08727|K1C19_HUMAN	contam_P08727
A0A8W4FGN1	KPLCE	KPRP N-terminal and LCE C-terminal like protein	A0A8W4FGN1	tr|A0A8W4FGN1|A0A8W4FGN1_PIG KPRP N-terminal and LCE C-terminal like protein OS=Sus scrofa OX=9823 GN=KPLCE PE=4 SV=1	25.76	2	3.7	0.9998	14	TRUE	FALSE	-0.573862	26.9406	-0.42102	26.7197	-1.95098	26.5474	1	1	1	1	1	1	26.9302	26.5092	27.5229	25.5719	27.2275	26.6537	27.2715	27.3449	28.3619	26.7678	27.8992	28.0488	26.3952	26.4604	27.5553	25.9759	26.838	27.1907	2	2	3	2	2	3	tr|A0A8W4FGN1|A0A8W4FGN1_PIG	A0A8W4FGN1
F1RTV6	SRP72	Signal recognition particle subunit SRP72	F1RTV6	tr|F1RTV6|F1RTV6_PIG Signal recognition particle subunit SRP72 OS=Sus scrofa OX=9823 GN=SRP72 PE=1 SV=3	72.86	5	9.7	1	14	TRUE	FALSE	1.41173	21.2888	-0.762055	21.8905	0.469438	22.5275	1	1	1	1	1	1	22.2715	21.5095	22.2928	22.7622	20.5829	21.9946	21.1978	20.9301	21.7168	22.5431	19.8395	21.9747	21.7365	21.4607	22.3252	23.1663	20.1933	22.5316	1	3	2	4	2	2	tr|F1RTV6|F1RTV6_PIG	F1RTV6
Q9MZ15	VDAC2	Voltage-dependent anion-selective channel protein 2	Q9MZ15	sp|Q9MZ15|VDAC2_PIG Voltage-dependent anion-selective channel protein 2 OS=Sus scrofa OX=9823 GN=VDAC2 PE=1 SV=2	31.58	3	10.2	1	14	TRUE	FALSE	-1.47484	23.3162	-0.859962	22.9054	-1.9393	24.1479	1	1	1	1	1	1	23.3354	22.4754	25.1176	23.1783	24.0536	22.5788	23.2616	22.896	25.5416	23.9592	24.3102	23.5589	22.8003	22.4266	25.15	23.5823	23.664	23.1157	3	1	3	2	3	2	sp|Q9MZ15|VDAC2_PIG	Q9MZ15
P45846	DPT	Dermatopontin	P45846;A0A286ZVB7	sp|P45846|DERM_PIG Dermatopontin OS=Sus scrofa OX=9823 GN=DPT PE=1 SV=2	21.98	1	6	0.9401	14	FALSE	FALSE	-0.0207495	28.1042	-0.923545	28.3087	-1.87604	27.3669	1	1	1	1	1	1	28.7704	27.8469	28.305	26.4289	28.1145	28.0938	29.6967	29.2675	29.729	28.2098	29.3712	30.0739	28.2354	27.7981	28.3373	26.8329	27.725	28.6308	3	2	1	2	3	3	sp|P45846|DERM_PIG	P45846
F1SGI5	LOC100621351	IF rod domain-containing protein	F1SGI5	tr|F1SGI5|F1SGI5_PIG IF rod domain-containing protein OS=Sus scrofa OX=9823 GN=LOC100621351 PE=3 SV=4	53.56	13	11.8	1	13	TRUE	FALSE	2.17954	27.6312	11.5636	19.7818	-1.72423	23.5879	0	1	1	1	1	1	14	25.5636	24.45	22.7258	26.5415	28.721		25.1262	24.016	22.6487	25.9401	28.8431		25.5148	24.4824	23.1298	26.1519	29.258	0	2	3	1	1	6	tr|F1SGI5|F1SGI5_PIG	F1SGI5
F1SAM0	DSC1	Desmocollin 1	F1SAM0	tr|F1SAM0|F1SAM0_PIG Desmocollin 1 OS=Sus scrofa OX=9823 GN=DSC1 PE=4 SV=3	99.78	4	4.1	1	13	TRUE	FALSE	-2.60626	22.9235	1.38584	23.3587	-5.87991	21.1918	1	1	1	1	1	1	22.6657	24.0516	24.1318	18.2519	24.2267	21.6204	21.007	22.8873	22.9708	17.4478	22.8983	21.0155	22.1307	24.0028	24.1642	18.6559	23.8371	22.1574	0	2	4	1	4	2	tr|F1SAM0|F1SAM0_PIG	F1SAM0
A0A4X1TY43	ZC3H15	Zinc finger CCCH domain-containing protein 15	A0A4X1TY43	tr|A0A4X1TY43|A0A4X1TY43_PIG Zinc finger CCCH domain-containing protein 15 OS=Sus scrofa OX=9823 GN=ZC3H15 PE=1 SV=1	48.52	5	10.1	1	13	TRUE	FALSE	-0.256161	19.544	1.00949	19.6893	0.671501	19.8454	1	1	1	1	1	1	19.1846	20.1941	19.5096	20.1811	19.6721	19.4159	18.5259	20.0297	19.3487	20.3771	19.3437	19.811	18.6495	20.1453	19.542	20.5851	19.2825	19.9529	1	2	1	4	2	3	tr|A0A4X1TY43|A0A4X1TY43_PIG	A0A4X1TY43
A0A286ZWU9	MLEC	Malectin	A0A286ZWU9	tr|A0A286ZWU9|A0A286ZWU9_PIG Malectin OS=Sus scrofa OX=9823 GN=MLEC PE=1 SV=1	34.73	5	15.1	1	13	TRUE	FALSE	0.448638	22.9603	0.970614	22.5103	-0.214023	23.3205	1	1	1	1	1	1	22.025	22.9956	23.4275	23.2135	22.736	23.1846	21.7033	23.1683	23.6036	23.7464	22.7447	23.9168	21.4899	22.9468	23.4599	23.6175	22.3464	23.7216	0	2	2	5	2	2	tr|A0A286ZWU9|A0A286ZWU9_PIG	A0A286ZWU9
Q2EN76	NME2	Nucleoside diphosphate kinase B	Q2EN76	sp|Q2EN76|NDKB_PIG Nucleoside diphosphate kinase B OS=Sus scrofa OX=9823 GN=NME2 PE=2 SV=1	17.16	5	34.2	1	13	TRUE	FALSE	-0.0251798	24.6119	0.902722	24.4198	-0.0824208	24.3765	1	1	1	1	1	1	23.9685	24.8712	24.4177	24.3353	24.6244	24.5993	24.4353	25.8324	25.3823	25.6567	25.4217	26.1199	23.4334	24.8224	24.4501	24.7393	24.2349	25.1363	2	1	2	3	2	3	sp|Q2EN76|NDKB_PIG	Q2EN76
A0A5G2QD86	SRPRB	Signal recognition particle receptor subunit beta	A0A5G2QD86	tr|A0A5G2QD86|A0A5G2QD86_PIG Signal recognition particle receptor subunit beta OS=Sus scrofa OX=9823 GN=SRPRB PE=1 SV=1	37.93	4	15.5	1	13	TRUE	FALSE	-0.0215259	23.171	0.147525	22.9603	0.816079	23.1396	1	1	1	1	1	1	22.8865	23.034	22.7316	23.5477	23.1818	23.1602	22.4908	23.1327	22.8337	24.0066	23.1165	23.8184	22.3515	22.9852	22.764	23.9517	22.7922	23.6972	2	1	1	4	3	2	tr|A0A5G2QD86|A0A5G2QD86_PIG	A0A5G2QD86
A0A287A4Z2	SOD2	Superoxide dismutase	A0A287A4Z2	tr|A0A287A4Z2|A0A287A4Z2_PIG Superoxide dismutase OS=Sus scrofa OX=9823 GN=SOD2 PE=1 SV=2	27.1	5	25.1	1	13	TRUE	FALSE	9.52795	18.764	0.123225	23.9637	0.413592	23.9282	1	1	1	1	0	1	23.9021	24.0253	23.7214	24.135	14	23.5279	24.2434	24.861	24.5604	25.3309		24.9231	23.3671	23.9766	23.7538	24.539		24.0649	3	2	2	4	0	2	tr|A0A287A4Z2|A0A287A4Z2_PIG	A0A287A4Z2
A1XQU1	PSMB7	Proteasome subunit beta type-7	A1XQU1	sp|A1XQU1|PSB7_PIG Proteasome subunit beta type-7 OS=Sus scrofa OX=9823 GN=PSMB7 PE=2 SV=2	29.96	3	10.5	1	13	TRUE	FALSE	0.620247	22.7812	0.120165	22.64	-2.03507	22.6904	1	1	1	1	1	1	22.5799	22.7001	23.7079	21.6728	22.4711	23.0913	22.9212	23.5357	24.5469	22.8687	23.1428	24.4865	22.0449	22.6513	23.7403	22.0768	22.0815	23.6283	1	3	3	2	2	2	sp|A1XQU1|PSB7_PIG	A1XQU1
Q04967	HSPA6	Heat shock 70 kDa protein 6	Q04967;A0A5G2R717	sp|Q04967|HSP76_PIG Heat shock 70 kDa protein 6 OS=Sus scrofa OX=9823 GN=HSPA6 PE=1 SV=1	71.07	8	3.7	0.9998	13	TRUE	FALSE	-4.27972	23.4427	0.0216909	25.5407	-1.49051	26.0463	1	1	1	1	1	1	25.5299	25.5515	26.7915	25.301	25.5826	21.3028	24.2862	24.8023	26.0456	24.912	24.6693	21.113	24.9948	25.5028	26.8239	25.705	25.193	21.8398	1	2	4	1	2	3	sp|Q04967|HSP76_PIG	Q04967
A0A5G2R4Y9	PSMB6	Proteasome 20S subunit beta 6	A0A5G2R4Y9	tr|A0A5G2R4Y9|A0A5G2R4Y9_PIG Proteasome 20S subunit beta 6 OS=Sus scrofa OX=9823 GN=PSMB6 PE=1 SV=2	41.55	2	4.5	0.9995	13	TRUE	FALSE	-0.0574068	22.7722	-0.0759442	22.2536	-2.37195	22.4116	1	1	1	1	1	1	22.2916	22.2156	23.5976	21.2256	22.8009	22.7435	21.9699	22.3884	23.7736	21.7586	22.8096	23.4756	21.7566	22.1669	23.63	21.6296	22.4113	23.2805	1	2	3	1	3	3	tr|A0A5G2R4Y9|A0A5G2R4Y9_PIG	A0A5G2R4Y9
A0A480DPE1	G3BP1	G3BP stress granule assembly factor 1	A0A480DPE1	tr|A0A480DPE1|A0A480DPE1_PIG G3BP stress granule assembly factor 1 OS=Sus scrofa OX=9823 GN=G3BP1 PE=1 SV=1	52.04	5	11.4	1	13	TRUE	FALSE	0.0242956	21.729	-0.191386	21.7852	1.99137	21.9805	1	1	1	1	1	1	21.8809	21.6895	20.9848	22.9762	21.7169	21.7412	21.3477	21.6507	20.9494	23.2977	21.5141	22.2619	21.3459	21.6407	21.0172	23.3802	21.3273	22.2782	3	2	1	3	1	3	tr|A0A480DPE1|A0A480DPE1_PIG	A0A480DPE1
D9U8D1	DYNLL1	Dynein light chain	D9U8D1	tr|D9U8D1|D9U8D1_PIG Dynein light chain OS=Sus scrofa OX=9823 GN=DYNLL1 PE=1 SV=1	10.36	2	20.2	0.9997	13	TRUE	FALSE	-0.407536	24.0919	-0.207327	23.9329	-2.51236	24.3266	1	1	1	1	1	1	24.0365	23.8292	25.5828	23.0704	24.2956	23.8881	25.6409	25.9279	27.6849	25.5294	26.2304	26.5463	23.5015	23.7804	25.6152	23.4744	23.9061	24.4251	2	2	3	2	2	2	tr|D9U8D1|D9U8D1_PIG	D9U8D1
I3LIM2	UGDH	UDP-glucose 6-dehydrogenase	I3LIM2	tr|I3LIM2|I3LIM2_PIG UDP-glucose 6-dehydrogenase OS=Sus scrofa OX=9823 GN=UGDH PE=1 SV=1	55.03	6	13.2	1	13	TRUE	FALSE	0.766023	22.7572	-0.401743	21.4482	0.286907	21.9237	1	1	1	1	1	1	21.6491	21.2473	21.7802	22.0671	22.3742	23.1403	20.768	20.8606	21.3969	22.0406	21.8235	23.313	21.114	21.1985	21.8126	22.4711	21.9847	23.6772	1	1	2	2	2	5	tr|I3LIM2|I3LIM2_PIG	I3LIM2
P60662	MYL6	Myosin light polypeptide 6	P60662	sp|P60662|MYL6_PIG Myosin light polypeptide 6 OS=Sus scrofa OX=9823 GN=MYL6 PE=1 SV=2	16.92	2	16.6	1	13	TRUE	FALSE	-0.294412	24.916	-0.687823	24.3007	-1.7092	24.604	1	1	1	1	1	1	24.6446	23.9568	25.4586	23.7494	25.0632	24.7688	25.249	25.0555	26.5607	25.2084	25.9979	26.4269	24.1096	23.908	25.491	24.1534	24.6736	25.3058	2	2	2	3	2	2	sp|P60662|MYL6_PIG	P60662
F1SUP2	SPCS2	Signal peptidase complex subunit 2	F1SUP2	tr|F1SUP2|F1SUP2_PIG Signal peptidase complex subunit 2 OS=Sus scrofa OX=9823 GN=SPCS2 PE=1 SV=5	31.4	4	14.6	1	13	TRUE	FALSE	-0.307418	20.8658	-0.925896	21.3183	0.229015	21.7587	1	1	1	1	1	1	21.7812	20.8553	21.6442	21.8732	21.0196	20.7121	21.62	21.1885	21.9807	22.5666	21.1887	21.6048	21.2462	20.8066	21.6766	22.2772	20.63	21.2491	3	2	3	1	2	2	tr|F1SUP2|F1SUP2_PIG	F1SUP2
A0A287AT82	ASPH	Aspartate beta-hydroxylase	A0A287AT82	tr|A0A287AT82|A0A287AT82_PIG Aspartate beta-hydroxylase OS=Sus scrofa OX=9823 GN=ASPH PE=1 SV=2	88.57	4	4.8	1	13	TRUE	FALSE	2.56087	23.0243	-1.41084	23.5784	0.668228	24.0004	1	1	1	1	1	1	24.2838	22.8729	23.6663	24.3345	21.7439	24.3048	23.3521	22.4356	23.2323	24.2574	21.1426	24.4269	23.7487	22.8242	23.6987	24.7385	21.3543	24.8418	2	2	1	4	1	3	tr|A0A287AT82|A0A287AT82_PIG	A0A287AT82
Q9MZ16	VDAC1	Non-selective voltage-gated ion channel VDAC1	Q9MZ16	sp|Q9MZ16|VDAC1_PIG Non-selective voltage-gated ion channel VDAC1 OS=Sus scrofa OX=9823 GN=VDAC1 PE=2 SV=3	30.71	3	11	1	13	TRUE	FALSE	-2.96622	21.5166	-7.4225	17.7113	-1.89806	23.247	1	0	1	1	1	1	21.4225	14	24.1961	22.298	22.9998	20.0335	21.2613		24.5326	22.9914	23.1689	20.9262	20.8875		24.2285	22.702	22.6102	20.5705	0	2	5	3	1	2	sp|Q9MZ16|VDAC1_PIG	Q9MZ16
A0A5G2QES1	NPEPPS	Aminopeptidase	A0A5G2QES1	tr|A0A5G2QES1|A0A5G2QES1_PIG Aminopeptidase OS=Sus scrofa OX=9823 GN=NPEPPS PE=1 SV=1	102.72	7	7.9	1	13	TRUE	FALSE	-0.250726	21.6558	-8.39097	18.1955	-4.12836	22.8748	1	0	1	1	1	1	22.391	14	24.939	20.8106	21.7811	21.5304	20.7626		23.8084	20.0369	20.4832	20.9559	21.8559		24.9714	21.2146	21.3916	22.0674	1	0	5	0	2	5	tr|A0A5G2QES1|A0A5G2QES1_PIG	A0A5G2QES1
P31950	S100A11	Protein S100-A11	P31950	sp|P31950|S10AB_PIG Protein S100-A11 OS=Sus scrofa OX=9823 GN=S100A11 PE=1 SV=1	11.17	1	7.1	0.5467	13	FALSE	FALSE	-0.618053	25.3406		25.1657		26.1902	1	0	1	0	1	1	25.1657		26.1902		25.6497	25.0316	27.507		29.0293		28.3213	28.4267	24.6306		26.2226		25.2601	25.5686	2	3	2	2	2	2	sp|P31950|S10AB_PIG	P31950
A0A287AHW6	DDX5	Probable ATP-dependent RNA helicase DDX5	A0A287AHW6	tr|A0A287AHW6|A0A287AHW6_PIG Probable ATP-dependent RNA helicase DDX5 OS=Sus scrofa OX=9823 GN=DDX5 PE=1 SV=1	69.06	9	9.6	1	12	TRUE	FALSE	-0.396785	23.9113	10.1603	19.0802	3.59547	22.9639	0	1	1	1	1	1	14	24.1603	21.1662	24.7617	24.1097	23.7129		23.581	20.5902	24.5426	23.3663	23.693		24.1115	21.1986	25.1657	23.7201	24.2499	1	1	1	6	1	2	tr|A0A287AHW6|A0A287AHW6_PIG	A0A287AHW6
A0A8D1AA90	CPT2	Carnitine O-palmitoyltransferase 2, mitochondrial	A0A8D1AA90	tr|A0A8D1AA90|A0A8D1AA90_PIG Carnitine O-palmitoyltransferase 2, mitochondrial OS=Sus scrofa OX=9823 GN=CPT2 PE=1 SV=1	73.92	5	8.5	1	12	TRUE	FALSE	9.2371	18.6185	1.45217	21.9765	9.92566	18.9628	1	1	0	1	0	1	21.2504	22.7026	14	23.9257	14	23.2371	19.9672	21.9138		23.4971		23.0077	20.7154	22.6538		24.3297		23.7741	1	3	0	5	0	3	tr|A0A8D1AA90|A0A8D1AA90_PIG	A0A8D1AA90
P10173	FH	Fumarate hydratase, mitochondrial	P10173	sp|P10173|FUMH_PIG Fumarate hydratase, mitochondrial OS=Sus scrofa OX=9823 GN=FH PE=1 SV=2	54.71	6	13.1	1	12	TRUE	FALSE	1.93761	20.2052	1.1347	23.232	1.16568	23.5678	1	1	1	1	1	1	22.6647	23.7994	22.985	24.1507	19.2363	21.174	21.9471	23.5762	22.7652	24.2877	18.8491	21.5102	22.1296	23.7506	23.0174	24.5547	18.8468	21.711	0	4	0	6	0	2	sp|P10173|FUMH_PIG	P10173
P29804	PDHA1	Pyruvate dehydrogenase E1 component subunit alpha, somatic form, mitochondrial (Fragment)	P29804;A0A5K1VBH1	sp|P29804|ODPA_PIG Pyruvate dehydrogenase E1 component subunit alpha, somatic form, mitochondrial (Fragment) OS=Sus scrofa OX=9823 GN=PDHA1 PE=1 SV=1	43.09	4	10.3	1	12	TRUE	FALSE	7.91508	17.9575	0.969724	22.6182	4.07623	23.1263	1	1	1	1	0	1	22.1334	23.1031	21.0882	25.1644	14	21.9151	21.6002	23.0643	21.0527	25.4858		22.4357	21.5983	23.0543	21.1205	25.5684		22.4521	2	3	1	5	0	1	sp|P29804|ODPA_PIG	P29804
I3LP11	KHDRBS1	KH RNA binding domain containing, signal transduction associated 1	I3LP11	tr|I3LP11|I3LP11_PIG KH RNA binding domain containing, signal transduction associated 1 OS=Sus scrofa OX=9823 GN=KHDRBS1 PE=1 SV=1	48.17	5	11.1	1	12	TRUE	FALSE	3.12742	21.6792	0.963886	22.7273	1.446	23.4751	1	1	1	1	1	1	22.2454	23.2093	22.7521	24.1981	20.1155	23.2429	22.7122	24.1705	23.7167	25.5196	20.9127	24.7636	21.7103	23.1605	22.7845	24.6022	19.7259	23.7799	1	2	1	3	1	4	tr|I3LP11|I3LP11_PIG	I3LP11
P28839	LAP3	Cytosol aminopeptidase	P28839	sp|P28839|AMPL_PIG Cytosol aminopeptidase OS=Sus scrofa OX=9823 GN=LAP3 PE=1 SV=2	56.01	5	9.2	1	12	TRUE	FALSE	1.87691	18.9179	0.73241	21.2167	-0.715594	22.3085	1	1	1	1	1	1	20.8505	21.5829	22.6663	21.9507	17.9795	19.8564	19.9188	21.1456	22.2323	21.8736	17.3781	19.9785	20.3155	21.5341	22.6987	22.3547	17.5899	20.3934	0	1	3	4	0	4	sp|P28839|AMPL_PIG	P28839
F1RLZ7	DPYSL3	Dihydropyrimidinase like 3	F1RLZ7	tr|F1RLZ7|F1RLZ7_PIG Dihydropyrimidinase like 3 OS=Sus scrofa OX=9823 GN=DPYSL3 PE=1 SV=4	73.66	6	10.7	1	12	TRUE	FALSE	0.130605	23.6311	0.70795	23.4009	7.27967	17.6398	1	1	0	1	1	1	23.0469	23.7549	14	21.2797	23.5658	23.6964	21.7637	22.9661		20.8511	22.613	23.467	22.5119	23.7061		21.6837	23.1762	24.2334	2	2	0	3	3	2	tr|F1RLZ7|F1RLZ7_PIG	F1RLZ7
A0A287AKZ5	EIF1AX	Eukaryotic translation initiation factor 4C	A0A287AKZ5;A0A4X1TKG2	tr|A0A287AKZ5|A0A287AKZ5_PIG Eukaryotic translation initiation factor 4C OS=Sus scrofa OX=9823 GN=EIF1AX PE=3 SV=1	16.46	3	19.4	1	12	TRUE	FALSE	0.409205	23.6345	0.6678	23.3617	2.29323	22.3578	1	1	1	1	1	1	23.0278	23.6956	21.2112	23.5044	23.4299	23.8392	24.1467	25.3088	22.8278	25.478	24.8792	26.0119	22.4927	23.6468	21.2436	23.9084	23.0404	24.3761	2	1	1	3	2	3	tr|A0A287AKZ5|A0A287AKZ5_PIG	A0A287AKZ5
F2Z4Y0	SNRPD3	Small nuclear ribonucleoprotein Sm D3	F2Z4Y0	tr|F2Z4Y0|F2Z4Y0_PIG Small nuclear ribonucleoprotein Sm D3 OS=Sus scrofa OX=9823 GN=SNRPD3 PE=1 SV=2	30.73	2	6.8	1	12	TRUE	FALSE	2.75651	21.9645	0.514738	22.7887	-0.364196	23.7745	1	1	1	1	1	1	22.5313	23.0461	23.9566	23.5924	20.5862	23.3428	22.3702	23.3793	24.2932	24.2858	20.7554	24.2354	21.9963	22.9973	23.989	23.9964	20.1967	23.8797	2	2	3	2	0	3	tr|F2Z4Y0|F2Z4Y0_PIG	F2Z4Y0
A5GFY8	PHGDH	D-3-phosphoglycerate dehydrogenase	A5GFY8	sp|A5GFY8|SERA_PIG D-3-phosphoglycerate dehydrogenase OS=Sus scrofa OX=9823 GN=PHGDH PE=3 SV=1	56.77	4	8.8	1	12	TRUE	FALSE	0.831436	22.6424	0.274569	21.974	2.13723	22.6896	1	1	1	1	1	1	21.8367	22.1113	21.621	23.7582	22.2267	23.0582	21.178	21.9469	21.46	23.9541	21.8984	23.4533	21.3016	22.0625	21.6534	24.1622	21.8372	23.5951	2	1	1	4	2	2	sp|A5GFY8|SERA_PIG	A5GFY8
contam_Q6E0U4	DMKN	Dermokine	contam_Q6E0U4	sp|contam_Q6E0U4|DMKN_HUMAN Dermokine OS=Homo sapiens GN=DMKN PE=1 SV=3	47.05	2	5	1	12	FALSE	TRUE	-1.41961	23.0865	0.191255	22.7594	-0.0536924	23.431	1	1	1	1	1	1	22.6637	22.855	23.4578	23.4041	23.7963	22.3767	22.5025	23.1882	23.7943	24.0975	23.9655	23.2693	22.1287	22.8062	23.4902	23.8081	23.4067	22.9137	2	3	1	2	2	2	sp|contam_Q6E0U4|DMKN_HUMAN	contam_Q6E0U4
P61288	TPT1	Translationally-controlled tumor protein	P61288;A0A287B4E6	sp|P61288|TCTP_PIG Translationally-controlled tumor protein OS=Sus scrofa OX=9823 GN=TPT1 PE=2 SV=1	19.58	2	5.8	1	12	TRUE	FALSE	-0.393436	23.1106	0.168529	23.1471	-1.16934	23.5416	1	1	1	1	1	1	23.0629	23.2314	24.1263	22.957	23.3073	22.9139	24.1818	24.8447	25.7429	24.9305	24.7566	25.0867	22.5278	23.1826	24.1587	23.361	22.9178	23.4509	2	2	2	2	2	2	sp|P61288|TCTP_PIG	P61288
A0A5G2QSW4	TRIM25	Tripartite motif containing 25	A0A5G2QSW4	tr|A0A5G2QSW4|A0A5G2QSW4_PIG Tripartite motif containing 25 OS=Sus scrofa OX=9823 GN=TRIM25 PE=1 SV=1	70.88	5	6.8	1	12	TRUE	FALSE	0.9133	22.9332	0.0674519	22.041	-0.0526426	22.7123	1	1	1	1	1	1	22.0073	22.0747	22.7386	22.686	22.4766	23.3899	20.8043	21.3661	22.0333	22.3376	21.6039	23.2407	21.4723	22.026	22.771	23.09	22.087	23.9269	1	1	1	2	3	4	tr|A0A5G2QSW4|A0A5G2QSW4_PIG	A0A5G2QSW4
A0A8W4F8B6	CRTAP	Cartilage associated protein	A0A8W4F8B6	tr|A0A8W4F8B6|A0A8W4F8B6_PIG Cartilage associated protein OS=Sus scrofa OX=9823 GN=CRTAP PE=3 SV=1	44.86	4	9.1	1	12	TRUE	FALSE	1.09337	23.0952	-0.00961002	23.1665	0.739059	23.2931	1	1	1	1	1	1	23.1713	23.1617	22.9236	23.6627	22.5485	23.6419	22.5126	22.9974	22.7626	23.8586	22.2202	24.0371	22.6362	23.1129	22.956	24.0667	22.159	24.1789	1	2	2	4	0	3	tr|A0A8W4F8B6|A0A8W4F8B6_PIG	A0A8W4F8B6
P80310	S100A12	Protein S100-A12	P80310;A0A5S6H0X2	sp|P80310|S10AC_PIG Protein S100-A12 OS=Sus scrofa OX=9823 GN=S100A12 PE=1 SV=2	10.74	2	27.2	1	12	TRUE	FALSE	0	14	-0.0785762	24.3025	0.327127	25.8673	1	1	1	1	0	0	24.3418	24.2633	25.7037	26.0309	14	14	25.6831	26.0989	27.5428	28.2268			23.8068	24.2145	25.7361	26.4349			2	3	3	4	0	0	sp|P80310|S10AC_PIG	P80310
A0A4X1VQ69	MYL12A	Myosin light chain 12A	A0A4X1VQ69	tr|A0A4X1VQ69|A0A4X1VQ69_PIG Myosin light chain 12A OS=Sus scrofa OX=9823 GN=MYL12A PE=1 SV=1	19.85	2	18	1	12	TRUE	FALSE	-0.142403	22.3349	-0.155835	22.8062	1.82165	21.5497	1	1	1	1	1	1	22.8841	22.7283	20.6389	22.4605	22.4061	22.2637	23.6405	23.979	21.8929	24.0715	23.4928	24.0739	22.3491	22.6795	20.6713	22.8645	22.0165	22.8007	2	3	2	2	1	2	tr|A0A4X1VQ69|A0A4X1VQ69_PIG	A0A4X1VQ69
Q52NJ3	SAR1A	Small COPII coat GTPase SAR1A	Q52NJ3	sp|Q52NJ3|SAR1A_PIG Small COPII coat GTPase SAR1A OS=Sus scrofa OX=9823 GN=SAR1A PE=2 SV=1	22.39	2	8.1	0.9999	12	TRUE	FALSE	5.36679	16.6834	-0.204528	22.3044	8.15488	18.0774	1	1	0	1	0	1	22.4066	22.2021	14	22.1549	14	19.3668	23.011	23.3008		23.6138		21.025	21.8716	22.1533		22.5589		19.9038	3	2	1	2	2	2	sp|Q52NJ3|SAR1A_PIG	Q52NJ3
K7GQ95	S100A2	S100 calcium binding protein A2	K7GQ95	tr|K7GQ95|K7GQ95_PIG S100 calcium binding protein A2 OS=Sus scrofa OX=9823 GN=S100A2 PE=1 SV=2	18.33	2	10	0.9999	12	TRUE	FALSE	1.32746	26.1548	-0.462497	24.1422	-3.5964	24.8919	1	1	1	1	1	1	24.3735	23.911	26.6901	23.0937	25.4911	26.8186	25.7148	25.7467	28.5291	25.2896	27.1628	29.2137	23.8384	23.8622	26.7225	23.4977	25.1015	27.3555	1	2	3	1	2	3	tr|K7GQ95|K7GQ95_PIG	K7GQ95
A0A287AWM0	ALDH7A1	aldehyde dehydrogenase (NAD(+))	A0A287AWM0	tr|A0A287AWM0|A0A287AWM0_PIG aldehyde dehydrogenase (NAD(+)) OS=Sus scrofa OX=9823 GN=ALDH7A1 PE=1 SV=1	58.52	6	8	1	12	TRUE	FALSE	8.61051	18.3053	-1.02912	22.344	9.40857	18.7043	1	1	0	1	0	1	22.8586	21.8295	14	23.4086	14	22.6105	22.141	21.6062		23.5456		22.9468	22.3235	21.7807		23.8126		23.1475	2	1	0	6	0	3	tr|A0A287AWM0|A0A287AWM0_PIG	A0A287AWM0
P80054	PR39	Antibacterial protein PR-39	P80054;A0A286ZKJ1	sp|P80054|PR39_PIG Antibacterial protein PR-39 OS=Sus scrofa OX=9823 GN=PR39 PE=1 SV=2	19.46	3	18	1	12	TRUE	FALSE	0	14	-2.65528	20.7081	0.208112	22.638	1	1	1	1	0	0	22.0357	19.3804	22.5339	22.742	14	14	22.64	20.4791	23.636	24.201			21.5007	19.3316	22.5663	23.146			2	0	3	7	0	0	sp|P80054|PR39_PIG	P80054
A0A287B1B1	SEC61G	Protein transport protein Sec61 subunit gamma	A0A287B1B1	tr|A0A287B1B1|A0A287B1B1_PIG Protein transport protein Sec61 subunit gamma OS=Sus scrofa OX=9823 GN=SEC61G PE=3 SV=2	7.74	1	17.6	0.94	12	FALSE	FALSE		21.9122		19.5597	-1.13996	21.0156	0	1	1	1	0	1		19.5597	21.5856	20.4456		21.9122		22.3954	24.4246	23.6415		25.3074		19.5109	21.618	20.8496		22.4492	2	3	2	2	1	2	tr|A0A287B1B1|A0A287B1B1_PIG	A0A287B1B1
F1SE30	ANK1	Ankyrin 1	F1SE30	tr|F1SE30|F1SE30_PIG Ankyrin 1 OS=Sus scrofa OX=9823 GN=ANK1 PE=1 SV=5	160.12	11	8.3	1	11	TRUE	FALSE	0	14	11.8585	19.9293	0	14	0	1	0	0	0	0	14	25.8585	14	14	14	14		24.0697						25.8098					0	11	0	0	0	0	tr|F1SE30|F1SE30_PIG	F1SE30
Q29024	DDX39B	Spliceosome RNA helicase DDX39B	Q29024	sp|Q29024|DX39B_PIG Spliceosome RNA helicase DDX39B OS=Sus scrofa OX=9823 GN=DDX39B PE=3 SV=2	48.96	5	11	1	11	TRUE	FALSE	3.67455	21.8876	8.73314	18.3666	1.84288	23.0795	0	1	1	1	1	1	14	22.7331	22.158	24.0009	20.0504	23.7249		22.9059	22.3341	24.5339	20.0591	24.4571		22.6844	22.1904	24.4049	19.6608	24.2619	0	2	2	3	0	4	sp|Q29024|DX39B_PIG	Q29024
A0A287B401	RBM14	RNA binding motif protein 14	A0A287B401	tr|A0A287B401|A0A287B401_PIG RNA binding motif protein 14 OS=Sus scrofa OX=9823 GN=RBM14 PE=1 SV=1	69.52	8	14.2	1	11	TRUE	FALSE	3.14377	19.8855	6.80833	17.4042	8.56607	18.283	0	1	0	1	1	1	14	20.8083	14	22.5661	18.3136	21.4573		20.7054		22.8234	18.0466	21.9139		20.7595		22.9701	17.924	21.9943	0	0	0	7	0	4	tr|A0A287B401|A0A287B401_PIG	A0A287B401
A0A8D0WDQ9	GSTZ1	maleylacetoacetate isomerase	A0A8D0WDQ9	tr|A0A8D0WDQ9|A0A8D0WDQ9_PIG maleylacetoacetate isomerase OS=Sus scrofa OX=9823 GN=GSTZ1 PE=1 SV=1	27.48	3	17.4	1	11	TRUE	FALSE	9.14027	18.5701	2.18055	21.9848	1.46859	23.5538	1	1	1	1	0	1	20.8945	23.075	22.8195	24.2881	14	23.1403	21.1203	23.7953	23.5431	25.3685		24.4199	20.3595	23.0263	22.8519	24.6921		23.6773	2	1	1	4	0	3	tr|A0A8D0WDQ9|A0A8D0WDQ9_PIG	A0A8D0WDQ9
contam_Q14CN4	KRT72	Keratin, type II cytoskeletal 72	contam_Q14CN4	sp|contam_Q14CN4|K2C72_HUMAN Keratin, type II cytoskeletal 72 OS=Homo sapiens GN=KRT72 PE=1 SV=2	55.84	18	9	1	11	FALSE	TRUE	-1.99006	23.9249	1.50427	22.8582	1.06091	24.2884	1	1	1	1	1	1	22.1061	23.6104	23.758	24.8189	24.9199	22.9299	20.988	22.9866	23.1376	24.5554	24.1322	22.8656	21.5711	23.5616	23.7903	25.2229	24.5304	23.4669	2	1	3	2	2	1	sp|contam_Q14CN4|K2C72_HUMAN	contam_Q14CN4
A0A4X1T4S6	EIF2S2	Eukaryotic translation initiation factor 2 subunit 2	A0A4X1T4S6	tr|A0A4X1T4S6|A0A4X1T4S6_PIG Eukaryotic translation initiation factor 2 subunit 2 OS=Sus scrofa OX=9823 GN=EIF2S2 PE=1 SV=1	38.25	3	10.5	1	11	TRUE	FALSE	0.813039	22.4467	1.44316	21.9599	8.9742	18.4871	1	1	0	1	1	1	21.2383	22.6815	14	22.9742	22.0402	22.8533	20.8427	22.7802		23.4332	21.9749	23.5114	20.7033	22.6327		23.3782	21.6507	23.3903	1	2	0	2	2	4	tr|A0A4X1T4S6|A0A4X1T4S6_PIG	A0A4X1T4S6
A0A5G2QZA1	YWHAQ	14-3-3 protein theta	A0A5G2QZA1	tr|A0A5G2QZA1|A0A5G2QZA1_PIG 14-3-3 protein theta OS=Sus scrofa OX=9823 GN=YWHAQ PE=1 SV=1	27.75	8	18.4	1	11	TRUE	FALSE	-0.521424	21.9078	1.04321	21.8204	-0.968441	22.9602	1	1	1	1	1	1	21.2988	22.342	23.4444	22.476	22.1685	21.6471	21.4177	22.9553	24.0611	23.4495	22.6178	22.8198	20.7638	22.2932	23.4768	22.88	21.7789	22.1841	1	3	3	2	1	1	tr|A0A5G2QZA1|A0A5G2QZA1_PIG	A0A5G2QZA1
P06867	PLG	Plasminogen	P06867;A0A287A481	sp|P06867|PLMN_PIG Plasminogen OS=Sus scrofa OX=9823 GN=PLG PE=1 SV=3	90.56	6	6.7	1	11	TRUE	FALSE	0.932765	18.5549	0.655473	22.0496	1.3372	23.4985	1	1	1	1	1	1	21.7218	22.3773	22.8299	24.1671	18.0886	19.0213	20.0935	21.2434	21.6993	23.3934	16.7906	18.4468	21.1868	22.3285	22.8623	24.5711	17.699	19.5583	2	2	2	5	0	0	sp|P06867|PLMN_PIG	P06867
Q8WNV7	DHRS4	Dehydrogenase/reductase SDR family member 4	Q8WNV7	sp|Q8WNV7|DHRS4_PIG Dehydrogenase/reductase SDR family member 4 OS=Sus scrofa OX=9823 GN=DHRS4 PE=1 SV=2	29.9	4	13.6	1	11	TRUE	FALSE	8.58749	18.2937	0.578195	21.7767	3.03681	22.024	1	1	1	1	0	1	21.4876	22.0658	20.5056	23.5424	14	22.5875	21.6065	22.6791	21.1223	24.516		23.7602	20.9526	22.017	20.538	23.9465		23.1245	1	3	0	4	0	3	sp|Q8WNV7|DHRS4_PIG	Q8WNV7
I3LVS7	RHOA	Transforming protein RhoA	I3LVS7	tr|I3LVS7|I3LVS7_PIG Transforming protein RhoA OS=Sus scrofa OX=9823 GN=RHOA PE=1 SV=1	21.75	2	6.2	1	11	TRUE	FALSE	-0.00866179	21.392	0.434122	21.7406	-0.777422	22.0802	1	1	1	1	1	1	21.5235	21.9576	22.4689	21.6915	21.3963	21.3876	22.4498	23.3783	23.8929	23.4724	22.6529	23.3677	20.9885	21.9088	22.5013	22.0955	21.0067	21.9246	0	3	3	3	0	2	tr|I3LVS7|I3LVS7_PIG	I3LVS7
A0A5G2QR34	PGD	6-phosphogluconate dehydrogenase, decarboxylating	A0A5G2QR34	tr|A0A5G2QR34|A0A5G2QR34_PIG 6-phosphogluconate dehydrogenase, decarboxylating OS=Sus scrofa OX=9823 GN=PGD PE=1 SV=1	53.04	3	7.9	1	11	TRUE	FALSE	-0.105445	23.4808	0.433703	23.4747	-1.36215	24.1177	1	1	1	1	1	1	23.2578	23.6915	24.7988	23.4366	23.5335	23.4281	22.5402	23.4683	24.5789	23.5737	23.1463	23.7643	22.7228	23.6427	24.8312	23.8406	23.1439	23.9651	0	1	2	3	4	1	tr|A0A5G2QR34|A0A5G2QR34_PIG	A0A5G2QR34
K7GS49	ILF2	Interleukin enhancer-binding factor 2	K7GS49	tr|K7GS49|K7GS49_PIG Interleukin enhancer-binding factor 2 OS=Sus scrofa OX=9823 GN=ILF2 PE=1 SV=1	43.02	4	12.8	1	11	TRUE	FALSE	1.51639	21.448	0.334378	22.9127	2.41235	23.3212	1	1	1	1	1	1	22.7455	23.0799	22.1151	24.5274	20.6898	22.2062	22.4239	23.2526	22.2911	25.0604	20.6985	22.9384	22.2105	23.0311	22.1474	24.9314	20.3002	22.7432	1	2	1	5	0	2	tr|K7GS49|K7GS49_PIG	K7GS49
F1RY04	UFL1	E3 UFM1-protein ligase 1	F1RY04	tr|F1RY04|F1RY04_PIG E3 UFM1-protein ligase 1 OS=Sus scrofa OX=9823 GN=UFL1 PE=1 SV=4	86.33	6	7.3	1	11	TRUE	FALSE	0.251947	22.6862	0.228181	23.2014	0.299236	22.795	1	1	1	1	1	1	23.0873	23.3155	22.6454	22.9447	22.5602	22.8122	21.459	22.1815	21.5148	22.171	21.2623	22.2377	22.5522	23.2667	22.6778	23.3487	22.1706	23.3491	2	1	0	3	2	3	tr|F1RY04|F1RY04_PIG	F1RY04
A0A4X1VV05	TAGLN2	Transgelin	A0A4X1VV05	tr|A0A4X1VV05|A0A4X1VV05_PIG Transgelin OS=Sus scrofa OX=9823 GN=TAGLN2 PE=1 SV=1	22.36	4	21.6	1	11	TRUE	FALSE	-0.110623	22.1837	0.194892	22.0089	-0.336799	21.9786	1	1	1	1	1	1	21.9115	22.1064	22.147	21.8102	22.239	22.1284	22.1373	22.8266	22.8706	22.8907	22.7952	23.408	21.3765	22.0576	22.1794	22.2142	21.8494	22.6654	2	2	2	1	1	3	tr|A0A4X1VV05|A0A4X1VV05_PIG	A0A4X1VV05
A0A0D5BWD2	C1QBP	Complement component 1 Q subcomponent-binding protein, mitochondrial	A0A0D5BWD2	tr|A0A0D5BWD2|A0A0D5BWD2_PIG Complement component 1 Q subcomponent-binding protein, mitochondrial OS=Sus scrofa OX=9823 GN=C1QBP PE=2 SV=1	31	2	12.1	1	11	TRUE	FALSE	9.68592	18.843	0.143818	24.1044	11.0415	19.5207	1	1	0	1	0	1	24.0325	24.1763	14	25.0415	14	23.6859	24.2583	24.8965		26.1219		24.9656	23.4975	24.1275		25.4455		24.2229	2	3	2	2	0	2	tr|A0A0D5BWD2|A0A0D5BWD2_PIG	A0A0D5BWD2
A0A286ZIH7	ACTR3	Actin-related protein 3	A0A286ZIH7	tr|A0A286ZIH7|A0A286ZIH7_PIG Actin-related protein 3 OS=Sus scrofa OX=9823 GN=ACTR3 PE=1 SV=2	47.78	5	17.2	1	11	TRUE	FALSE	0.0173688	21.4076	-0.0332005	21.2513	-1.41059	21.6579	1	1	1	1	1	1	21.2679	21.2347	22.3632	20.9526	21.3989	21.4163	20.8018	21.263	22.3949	21.3412	21.2632	22.0041	20.7329	21.1859	22.3956	21.3567	21.0093	21.9533	1	2	4	0	2	2	tr|A0A286ZIH7|A0A286ZIH7_PIG	A0A286ZIH7
F2Z5N5	RPL26L1	60S ribosomal protein L26-like 1 isoform X1	F2Z5N5	tr|F2Z5N5|F2Z5N5_PIG 60S ribosomal protein L26-like 1 isoform X1 OS=Sus scrofa OX=9823 GN=RPL26L1 PE=1 SV=1	17.25	8	11.7	1	11	TRUE	FALSE	-0.203742	24.7954	-0.0937991	24.8589	-0.424444	24.6709	1	1	1	1	1	1	24.9058	24.812	24.8831	24.4587	24.8973	24.6936	26.2471	26.6477	26.7222	26.6546	26.569	27.0887	24.3708	24.7632	24.9155	24.8627	24.5077	25.2306	2	2	1	2	2	2	tr|F2Z5N5|F2Z5N5_PIG	F2Z5N5
A0A8D0QQ23	CALU	Calumenin	A0A8D0QQ23	tr|A0A8D0QQ23|A0A8D0QQ23_PIG Calumenin OS=Sus scrofa OX=9823 GN=CALU PE=1 SV=1	44.39	5	10.6	1	11	TRUE	FALSE	1.06151	22.8291	-0.140748	22.4294	1.27334	22.7625	1	1	1	1	1	1	22.4998	22.3591	22.1259	23.3992	22.2983	23.3598	22.1781	22.5318	22.3019	23.9322	22.307	24.092	21.9648	22.3103	22.1583	23.8032	21.9087	23.8968	0	2	2	4	2	1	tr|A0A8D0QQ23|A0A8D0QQ23_PIG	A0A8D0QQ23
F1RW07	EVPL	Envoplakin	F1RW07	tr|F1RW07|F1RW07_PIG Envoplakin OS=Sus scrofa OX=9823 GN=EVPL PE=1 SV=3	214.34	5	2.4	1	11	TRUE	FALSE	-1.99892	21.0674	-0.264883	20.6362	-4.15957	21.3565	1	1	1	1	1	1	20.7687	20.5038	23.4363	19.2767	22.0669	20.068	17.9807	18.2102	21.1461	17.3434	19.6093	18.3338	20.2336	20.455	23.4687	19.6807	21.6773	20.605	1	1	5	1	2	1	tr|F1RW07|F1RW07_PIG	F1RW07
F1S3E0	TMED9	Transmembrane emp24 domain-containing protein 9	F1S3E0	tr|F1S3E0|F1S3E0_PIG Transmembrane emp24 domain-containing protein 9 OS=Sus scrofa OX=9823 GN=TMED9 PE=1 SV=3	27.11	2	7.7	0.9998	11	TRUE	FALSE	-0.271579	25.3497	-0.572241	24.6158	-0.795264	24.9804	1	1	1	1	1	1	24.9019	24.3297	25.378	24.5827	25.4855	25.2139	25.1278	25.0499	26.1016	25.6632	26.0417	26.4936	24.3669	24.2809	25.4104	24.9867	25.096	25.7509	2	2	2	2	1	2	tr|F1S3E0|F1S3E0_PIG	F1S3E0
F1S5Z3	SARS1	serine--tRNA ligase	F1S5Z3	tr|F1S5Z3|F1S5Z3_PIG serine--tRNA ligase OS=Sus scrofa OX=9823 GN=SARS1 PE=1 SV=3	58.53	3	5.6	1	11	TRUE	FALSE	-0.910288	22.3638	-0.581457	21.3874	-0.0193559	23.0694	1	1	1	1	1	1	21.6781	21.0966	23.0791	23.0597	22.8189	21.9086	20.9039	20.8169	22.8027	23.1402	22.3751	22.1883	21.1431	21.0479	23.1115	23.4637	22.4294	22.4456	2	1	1	3	3	1	tr|F1S5Z3|F1S5Z3_PIG	F1S5Z3
F1SBB3	LAMA3	Laminin subunit alpha 3	F1SBB3	tr|F1SBB3|F1SBB3_PIG Laminin subunit alpha 3 OS=Sus scrofa OX=9823 GN=LAMA3 PE=4 SV=3	367.76	1	0.3	0.6529	11	FALSE	FALSE	-0.767643	25.1025	-0.610163	25.5386	-0.426598	24.8663	1	1	1	1	1	1	25.8437	25.2335	25.0796	24.653	25.4864	24.7187	22.448	22.3322	22.1817	22.112	22.4211	22.3769	25.3086	25.1847	25.112	25.057	25.0968	25.2557	2	2	2	2	1	2	tr|F1SBB3|F1SBB3_PIG	F1SBB3
A0A5G2QT35	PTGIS	Prostacyclin synthase	A0A5G2QT35	tr|A0A5G2QT35|A0A5G2QT35_PIG Prostacyclin synthase OS=Sus scrofa OX=9823 GN=PTGIS PE=1 SV=1	56.63	5	10.7	1	11	TRUE	FALSE	-0.351309	23.5662	-0.625183	24.3317	-0.0211321	23.7988	1	1	1	1	1	1	24.6443	24.0192	23.8094	23.7883	23.7419	23.3906	23.7633	23.6324	23.426	23.7618	23.1912	23.5633	24.1093	23.9704	23.8418	24.1923	23.3523	23.9276	3	2	5	1	0	0	tr|A0A5G2QT35|A0A5G2QT35_PIG	A0A5G2QT35
contam_P04258	COL3A1	Collagen alpha-1(III) chain	contam_P04258	sp|contam_P04258|CO3A1_BOVIN Collagen alpha-1(III) chain OS=Bos taurus GN=COL3A1 PE=1 SV=1	93.59	4	1.7	0.9994	11	FALSE	TRUE	-0.43048	24.9412	-0.65904	25.8431	-1.39782	24.8952	1	1	1	1	1	1	26.1727	25.5136	25.5941	24.1962	25.1564	24.7259	24.3176	24.1529	24.2367	23.1958	23.6317	23.9247	25.6376	25.4648	25.6265	24.6003	24.7668	25.2629	2	2	2	1	2	2	sp|contam_P04258|CO3A1_BOVIN	contam_P04258
A0A287A2D7	TRIP11	Thyroid hormone receptor interactor 11	A0A287A2D7	tr|A0A287A2D7|A0A287A2D7_PIG Thyroid hormone receptor interactor 11 OS=Sus scrofa OX=9823 GN=TRIP11 PE=1 SV=1	226.38	2	0.4	0.9988	11	TRUE	FALSE	-0.884415	24.7017	-0.743539	24.9653	0.0540863	24.4419	1	1	1	1	1	1	25.3371	24.5936	24.4148	24.4689	25.1439	24.2595	22.4179	22.1687	21.9933	22.4043	22.555	22.3941	24.8021	24.5448	24.4472	24.8729	24.7543	24.7965	1	2	2	1	3	2	tr|A0A287A2D7|A0A287A2D7_PIG	A0A287A2D7
Q9TV36	FBN1	Fibrillin-1	Q9TV36;F1SN67	sp|Q9TV36|FBN1_PIG Fibrillin-1 OS=Sus scrofa OX=9823 GN=FBN1 PE=2 SV=1	312.48	4	1.1	1	11	TRUE	FALSE	1.28679	21.6095	-0.795818	23.1472	1.54382	21.4551	1	1	1	1	1	1	23.5451	22.7493	20.6832	22.227	20.9661	22.2529	20.233	19.9315	17.8688	19.7695	17.9844	19.9946	23.0101	22.7005	20.7156	22.631	20.5766	22.7899	2	3	1	3	0	2	sp|Q9TV36|FBN1_PIG	Q9TV36
A0A287BAK1	TLN1	Talin 1	A0A287BAK1	tr|A0A287BAK1|A0A287BAK1_PIG Talin 1 OS=Sus scrofa OX=9823 GN=TLN1 PE=1 SV=2	270.13	5	2.3	1	11	TRUE	FALSE	-0.832694	21.21	-1.07762	17.8965	0.91123	20.1565	1	1	1	1	1	1	18.4354	17.3577	19.7009	20.6121	21.6263	20.7936	15.3063	14.7231	17.0696	18.3377	18.8277	18.7184	17.9003	17.3089	19.7333	21.0161	21.2368	21.3306	0	1	1	4	2	3	tr|A0A287BAK1|A0A287BAK1_PIG	A0A287BAK1
P50390	TTR	Transthyretin	P50390;A0A5G2QIE9	sp|P50390|TTHY_PIG Transthyretin OS=Sus scrofa OX=9823 GN=TTR PE=1 SV=1	16.07	3	26.7	1	11	TRUE	FALSE	3.68802	24.1921	-1.07826	22.5743	-0.448193	22.0259	1	1	1	1	1	1	23.1134	22.0352	22.2499	21.8018	22.3481	26.0361	24.2323	23.6484	23.8666	23.7753	23.7973	28.2088	22.5784	21.9864	22.2823	22.2058	21.9585	26.5731	1	1	1	1	2	5	sp|P50390|TTHY_PIG	P50390
Q29548	HEXB	Beta-hexosaminidase subunit beta	Q29548;D0G6X8	sp|Q29548|HEXB_PIG Beta-hexosaminidase subunit beta OS=Sus scrofa OX=9823 GN=HEXB PE=1 SV=2	61.01	2	4.5	1	11	TRUE	FALSE	0.190589	22.0602	-1.46364	21.3517	-2.59748	21.8909	1	1	1	1	1	1	22.0835	20.6199	23.1897	20.5922	21.9649	22.1555	21.2024	20.2332	22.8063	20.5657	21.4142	22.3283	21.5485	20.5711	23.222	20.9962	21.5754	22.6925	1	1	5	0	2	2	sp|Q29548|HEXB_PIG	Q29548
A0A4X1WB15	BTF3L4	Transcription factor BTF3	A0A4X1WB15	tr|A0A4X1WB15|A0A4X1WB15_PIG Transcription factor BTF3 OS=Sus scrofa OX=9823 GN=BTF3L4 PE=1 SV=1	17.26	3	25.3	1	11	TRUE	FALSE	1.51891	23.441	-2.12681	23.8611	-1.93907	23.6924	1	1	1	1	1	1	24.9245	22.7977	24.6619	22.7229	22.6816	24.2005	26.0434	24.411	26.2786	24.6964	24.1308	26.3732	24.3895	22.7489	24.6943	23.1269	22.292	24.7375	2	2	2	3	1	1	tr|A0A4X1WB15|A0A4X1WB15_PIG	A0A4X1WB15
A0A286ZNY1	TUBA4A	Tubulin alpha chain	A0A286ZNY1	tr|A0A286ZNY1|A0A286ZNY1_PIG Tubulin alpha chain OS=Sus scrofa OX=9823 GN=TUBA4A PE=1 SV=1	49.89	13	7.6	1	11	TRUE	FALSE	-1.28533	23.2603	-4.65567	21.5104	-3.44092	23.8318	1	1	1	1	1	1	23.8382	19.1826	25.5522	22.1113	23.903	22.6177	23.3722	19.2109	25.5839	22.4999	23.7673	23.2055	23.3032	19.1338	25.5846	22.5153	23.5134	23.1547	2	1	4	1	2	1	tr|A0A286ZNY1|A0A286ZNY1_PIG	A0A286ZNY1
A0A8D1R1E7	PNP	Purine nucleoside phosphorylase	A0A8D1R1E7	tr|A0A8D1R1E7|A0A8D1R1E7_PIG Purine nucleoside phosphorylase OS=Sus scrofa OX=9823 GN=PNP PE=1 SV=1	32.05	1	3.5	0.9986	11	FALSE	FALSE		22.3357				23.4933	0	0	1	0	0	1			23.4933			22.3357			23.7473			23.1459			23.5256			22.8727	1	3	3	1	1	2	tr|A0A8D1R1E7|A0A8D1R1E7_PIG	A0A8D1R1E7
A0A4X1VMY1	SNRPD1	Small nuclear ribonucleoprotein Sm D1	A0A4X1VMY1	tr|A0A4X1VMY1|A0A4X1VMY1_PIG Small nuclear ribonucleoprotein Sm D1 OS=Sus scrofa OX=9823 GN=SNRPD1 PE=1 SV=1	13.27	2	20.2	1	10	TRUE	FALSE	2.87093	22.1202	8.29234	18.1462	-0.179499	23.787	0	1	1	1	1	1	14	22.2923	23.8767	23.6972	20.6848	23.5557		24.713	26.3008	26.4781	22.9414	26.5358		22.2436	23.9091	24.1013	20.2952	24.0927	1	3	1	3	0	2	tr|A0A4X1VMY1|A0A4X1VMY1_PIG	A0A4X1VMY1
A0A287BDI2	LOC100154047	Peptidase S1 domain-containing protein	A0A287BDI2;I3LP35	tr|A0A287BDI2|A0A287BDI2_PIG Peptidase S1 domain-containing protein OS=Sus scrofa OX=9823 GN=LOC100154047 PE=4 SV=3	28.75	4	18	1	10	TRUE	FALSE	0	14	7.88968	17.9448	0.71415	24.4337	0	1	1	1	0	0	14	21.8897	24.0766	24.7908	14	14		22.3103	24.5006	25.5717				21.8409	24.109	25.1948			0	2	3	5	0	0	tr|A0A287BDI2|A0A287BDI2_PIG	A0A287BDI2
A0A287BNW6	EDF1	Endothelial differentiation related factor 1	A0A287BNW6	tr|A0A287BNW6|A0A287BNW6_PIG Endothelial differentiation related factor 1 OS=Sus scrofa OX=9823 GN=EDF1 PE=1 SV=1	21.38	4	18.7	1	10	TRUE	FALSE	-1.82299	19.2138	6.88578	17.4429	-2.96223	19.6717	0	1	1	1	1	1	14	20.8858	21.1528	18.1906	20.1253	18.3023		22.1365	22.4069	19.8016	21.212	20.1125		20.837	21.1852	18.5946	19.7357	18.8393	3	0	2	2	0	3	tr|A0A287BNW6|A0A287BNW6_PIG	A0A287BNW6
A0A8D0UXS6	TARDBP	TAR DNA-binding protein 43	A0A8D0UXS6	tr|A0A8D0UXS6|A0A8D0UXS6_PIG TAR DNA-binding protein 43 OS=Sus scrofa OX=9823 GN=TARDBP PE=1 SV=1	44.55	4	9.9	1	10	TRUE	FALSE	9.63352	18.8168	1.64007	23.0578	2.45631	22.8828	1	1	1	1	0	1	22.2377	23.8778	21.6546	24.1109	14	23.6335	22.5791	24.7135	22.4937	25.3069		25.0287	21.7027	23.829	21.687	24.5149		24.1705	1	2	1	4	0	2	tr|A0A8D0UXS6|A0A8D0UXS6_PIG	A0A8D0UXS6
A0A8W4FG64	ACOT9	Acyl-CoA thioesterase 9	A0A8W4FG64	tr|A0A8W4FG64|A0A8W4FG64_PIG Acyl-CoA thioesterase 9 OS=Sus scrofa OX=9823 GN=ACOT9 PE=1 SV=1	51.28	4	12.2	1	10	TRUE	FALSE	9.34545	18.6727	1.51282	21.8023	10.1936	19.0968	1	1	0	1	0	1	21.0459	22.5587	14	24.1936	14	23.3455	20.1142	22.1214		24.1165		23.4676	20.5109	22.51		24.5976		23.8824	0	2	0	5	0	3	tr|A0A8W4FG64|A0A8W4FG64_PIG	A0A8W4FG64
A0A287AY02	CYP20A1	Cytochrome P450 family 20 subfamily A member 1	A0A287AY02	tr|A0A287AY02|A0A287AY02_PIG Cytochrome P450 family 20 subfamily A member 1 OS=Sus scrofa OX=9823 GN=CYP20A1 PE=1 SV=3	53.31	3	6.2	1	10	TRUE	FALSE	-0.528475	22.6339	1.3627	22.9681	-1.14778	22.2873	1	1	1	1	1	1	22.2867	23.6494	22.8612	21.7134	22.8981	22.3696	21.355	23.2121	22.4272	21.6363	22.2968	22.4917	21.7517	23.6006	22.8936	22.1174	22.5085	22.9066	1	3	1	1	2	2	tr|A0A287AY02|A0A287AY02_PIG	A0A287AY02
A0A5G2R3H6	EIF3J	Eukaryotic translation initiation factor 3 subunit J	A0A5G2R3H6	tr|A0A5G2R3H6|A0A5G2R3H6_PIG Eukaryotic translation initiation factor 3 subunit J OS=Sus scrofa OX=9823 GN=EIF3J PE=1 SV=1	29.33	5	19.2	1	10	TRUE	FALSE	2.23329	21.9683	1.33723	23.063	3.55299	22.1081	1	1	1	1	1	1	22.3944	23.7316	20.3316	23.8846	20.8517	23.085	22.5133	24.3449	20.9482	24.8581	21.301	24.2577	21.8593	23.6828	20.364	24.2886	20.4621	23.622	1	2	1	3	0	3	tr|A0A5G2R3H6|A0A5G2R3H6_PIG	A0A5G2R3H6
P35323	SPRP	Cornifin	P35323;I3LSW4	sp|P35323|SPRR1_PIG Cornifin OS=Sus scrofa OX=9823 GN=SPRP PE=2 SV=1	10.72	3	24.7	1	10	TRUE	FALSE	3.57048	24.3342	1.26745	23.7876	-3.34139	23.928	1	1	1	1	1	1	23.1539	24.4214	25.5987	22.2574	22.5489	26.1194	24.0802	25.842	27.0228	24.0382	23.8056	28.0995	22.6189	24.3726	25.6311	22.6614	22.1594	26.6564	1	1	1	2	1	4	sp|P35323|SPRR1_PIG	P35323
A0A4X1VZ89	HP1BP3	Heterochromatin protein 1-binding protein 3	A0A4X1VZ89	tr|A0A4X1VZ89|A0A4X1VZ89_PIG Heterochromatin protein 1-binding protein 3 OS=Sus scrofa OX=9823 GN=HP1BP3 PE=1 SV=1	61.12	5	8.9	1	10	TRUE	FALSE	0.154031	22.7888	1.22002	21.8353	8.40635	18.2032	1	1	0	1	1	1	21.2253	22.4453	14	22.4063	22.7118	22.8658	20.5077	22.2221		22.5434	22.3245	23.202	20.6903	22.3965		22.8104	22.3222	23.4028	0	1	0	4	3	2	tr|A0A4X1VZ89|A0A4X1VZ89_PIG	A0A4X1VZ89
F1S340	SRI	Sorcin	F1S340	tr|F1S340|F1S340_PIG Sorcin OS=Sus scrofa OX=9823 GN=SRI PE=1 SV=1	21.72	3	15.1	1	10	TRUE	FALSE	-1.88258	25.5767	1.06647	25.6373	-1.94687	26.0693	1	1	1	1	1	1	25.1041	26.1706	27.0428	25.0959	26.518	24.6354	25.4454	27.0062	27.8818	26.2918	27.1896	26.0305	24.5691	26.1218	27.0752	25.4999	26.1284	25.1724	1	2	1	2	0	4	tr|F1S340|F1S340_PIG	F1S340
P41367	ACADM	Medium-chain specific acyl-CoA dehydrogenase, mitochondrial	P41367	sp|P41367|ACADM_PIG Medium-chain specific acyl-CoA dehydrogenase, mitochondrial OS=Sus scrofa OX=9823 GN=ACADM PE=1 SV=3	46.46	4	9.5	1	10	TRUE	FALSE	8.46771	18.2339	0.621713	22.0624	3.18765	22.1437	1	1	1	1	0	1	21.7516	22.3733	20.5499	23.7375	14	22.4677	21.3559	22.472	20.6519	24.1965		23.1259	21.2165	22.3245	20.5822	24.1415		23.0047	1	3	0	5	0	1	sp|P41367|ACADM_PIG	P41367
A0A287BFS1	ECI1	Enoyl-CoA delta isomerase 1	A0A287BFS1	tr|A0A287BFS1|A0A287BFS1_PIG Enoyl-CoA delta isomerase 1 OS=Sus scrofa OX=9823 GN=ECI1 PE=1 SV=2	33.13	3	9.9	1	10	TRUE	FALSE	9.65154	18.8258	0.455971	24.1452	1.34143	23.1379	1	1	1	1	0	1	23.9172	24.3731	22.4672	23.8086	14	23.6515	24.143	25.0934	23.1908	24.8891		24.9312	23.3821	24.3244	22.4996	24.2126		24.1885	2	2	0	4	0	2	tr|A0A287BFS1|A0A287BFS1_PIG	A0A287BFS1
F1S2E2	ANXA11	Annexin	F1S2E2	tr|F1S2E2|F1S2E2_PIG Annexin OS=Sus scrofa OX=9823 GN=ANXA11 PE=1 SV=2	53.91	2	3.6	1	10	TRUE	FALSE	1.6205	20.3499	0.434848	20.9929	-2.34897	20.7134	1	1	1	1	1	1	20.7755	21.2103	21.8879	19.5389	19.5397	21.1602	20.4538	21.3831	22.064	20.0719	19.5484	21.8923	20.2405	21.1616	21.9203	19.9429	19.1501	21.6972	2	2	2	1	1	2	tr|F1S2E2|F1S2E2_PIG	F1S2E2
contam_Q3SX14	GSN	Gelsolin	contam_Q3SX14	sp|contam_Q3SX14|GELS_BOVIN Gelsolin OS=Bos taurus GN=GSN PE=2 SV=1	80.68	9	4.1	1	10	FALSE	TRUE	-1.16941	21.4927	0.365691	22.4913	-2.80937	22.9889	1	1	1	1	1	1	22.3084	22.6741	24.3936	21.5842	22.0774	20.908	21.2347	22.0948	23.8176	21.3651	21.334	20.8881	21.7734	22.6253	24.426	21.9883	21.6878	21.445	1	2	3	2	1	1	sp|contam_Q3SX14|GELS_BOVIN	contam_Q3SX14
C3S7K5	S100A8	Protein S100	C3S7K5	tr|C3S7K5|C3S7K5_PIG Protein S100 OS=Sus scrofa OX=9823 GN=S100A8 PE=1 SV=1	10.41	4	36	1	10	TRUE	FALSE	0	14	0.323081	22.9506	0.365425	25.185	1	1	1	1	0	0	22.789	23.1121	25.0023	25.3677	14	14	24.1303	24.9478	26.8413	27.5636			22.254	23.0633	25.0347	25.7717			1	2	2	5	0	0	tr|C3S7K5|C3S7K5_PIG	C3S7K5
contam_P78386	KRT85	Keratin, type II cuticular Hb5	contam_P78386	sp|contam_P78386|KRT85_HUMAN Keratin, type II cuticular Hb5 OS=Homo sapiens GN=KRT85 PE=1 SV=1	55.77	11	6.7	1	10	FALSE	TRUE		20.8312	0.288161	22.5218	2.29109	21.9478	1	1	1	1	1	0	22.3777	22.6659	20.8022	23.0933	20.8312		21.2596	22.0421	20.1818	22.8298	20.0434		21.8427	22.6171	20.8346	23.4973	20.4416		2	3	0	4	1	0	sp|contam_P78386|KRT85_HUMAN	contam_P78386
B5APU6	ARPC1B	Actin-related protein 2/3 complex subunit	B5APU6	tr|B5APU6|B5APU6_PIG Actin-related protein 2/3 complex subunit OS=Sus scrofa OX=9823 GN=ARPC1B PE=1 SV=1	40.95	3	10.5	1	10	TRUE	FALSE	0.218778	22.1173	0.156831	21.9886	-0.0317988	22.0316	1	1	1	1	1	1	21.9102	22.067	22.0475	22.0157	22.0079	22.2267	21.5885	22.2397	22.2236	22.5487	22.0166	22.9588	21.3751	22.0182	22.0799	22.4197	21.6183	22.7637	1	2	3	1	2	1	tr|B5APU6|B5APU6_PIG	B5APU6
A0A287BQ02	PABPC4	Polyadenylate-binding protein	A0A287BQ02	tr|A0A287BQ02|A0A287BQ02_PIG Polyadenylate-binding protein OS=Sus scrofa OX=9823 GN=PABPC4 PE=1 SV=2	72.3	10	8.8	1	10	TRUE	FALSE	1.05519	23.279	-0.0826517	22.8177	1.14463	23.6079	1	1	1	1	1	1	22.859	22.7764	23.0356	24.1802	22.7514	23.8066	21.6978	22.1096	22.3722	23.8737	21.9206	23.6992	22.324	22.7276	23.068	24.5842	22.3618	24.3436	0	1	0	5	0	4	tr|A0A287BQ02|A0A287BQ02_PIG	A0A287BQ02
A0A287AY88	TRAM1	Translocating chain-associated membrane protein 1	A0A287AY88	tr|A0A287AY88|A0A287AY88_PIG Translocating chain-associated membrane protein 1 OS=Sus scrofa OX=9823 GN=TRAM1 PE=3 SV=2	46.42	3	6.1	1	10	TRUE	FALSE	-0.0207314	23.702	-0.0909798	24.1346	1.29741	23.6779	1	1	1	1	1	1	24.1801	24.0891	23.0292	24.3266	23.7123	23.6916	24.4059	24.8093	23.7528	25.4071	24.2685	24.9713	23.645	24.0403	23.0616	24.7306	23.3228	24.2286	2	1	1	3	1	2	tr|A0A287AY88|A0A287AY88_PIG	A0A287AY88
F1SGS6	CAPRIN1	Caprin-1 isoform 1	F1SGS6	tr|F1SGS6|F1SGS6_PIG Caprin-1 isoform 1 OS=Sus scrofa OX=9823 GN=CAPRIN1 PE=1 SV=1	78.21	3	9	1	10	TRUE	FALSE	0.608614	22.9788	-0.119778	23.1273	0.229829	23.1129	1	1	1	1	1	1	23.1872	23.0675	22.998	23.2278	22.6745	23.2831	22.7212	23.0958	23.0297	23.6164	22.5388	23.8709	22.6522	23.0187	23.0304	23.6318	22.2849	23.8201	2	2	1	3	1	1	tr|F1SGS6|F1SGS6_PIG	F1SGS6
F1STE8	EIF5B	Eukaryotic translation initiation factor 5B	F1STE8	tr|F1STE8|F1STE8_PIG Eukaryotic translation initiation factor 5B OS=Sus scrofa OX=9823 GN=EIF5B PE=1 SV=5	131.16	2	1.9	1	10	TRUE	FALSE	0.0747807	22.3329	-0.120535	22.0328	-0.29813	21.4386	1	1	1	1	1	1	22.0931	21.9726	21.5877	21.2896	22.2955	22.3703	20.4648	20.8386	20.4571	20.5159	20.9975	21.7958	21.5581	21.9238	21.6201	21.6936	21.9059	22.9073	2	2	1	2	1	2	tr|F1STE8|F1STE8_PIG	F1STE8
B9W5V0	EEF1A2	Elongation factor 1-alpha	B9W5V0	tr|B9W5V0|B9W5V0_PIG Elongation factor 1-alpha OS=Sus scrofa OX=9823 GN=EEF1A2 PE=3 SV=1	50.44	7	5.4	1	10	TRUE	FALSE	-0.246984	26.5657	-0.209804	26.2807	-0.99494	26.5225	1	1	1	1	1	1	26.3856	26.1758	27.0199	26.025	26.6892	26.4422	25.9196	26.2041	27.0516	26.4136	26.5535	27.03	25.8506	26.127	27.0523	26.429	26.2996	26.9792	2	1	2	2	1	2	tr|B9W5V0|B9W5V0_PIG	B9W5V0
I3LFN8	PKP3	Plakophilin 3	I3LFN8	tr|I3LFN8|I3LFN8_PIG Plakophilin 3 OS=Sus scrofa OX=9823 GN=PKP3 PE=1 SV=4	122.4	4	3.1	1	10	TRUE	FALSE	-1.21069	22.142	-0.234736	21.942	-2.226	22.4399	1	1	1	1	1	1	22.0593	21.8246	23.5529	21.3269	22.7474	21.5367	19.9632	20.2229	21.9545	20.0854	20.9816	20.4944	21.5243	21.7758	23.5853	21.7309	22.3578	22.0736	2	2	3	0	1	2	tr|I3LFN8|I3LFN8_PIG	I3LFN8
Q29593	TALDO1	Transaldolase	Q29593	sp|Q29593|TALDO_PIG Transaldolase OS=Sus scrofa OX=9823 GN=TALDO1 PE=2 SV=2	37.39	4	12.5	1	10	TRUE	FALSE	-0.477089	23.4445	-0.271927	23.1989	-1.46281	23.9098	1	1	1	1	1	1	23.3348	23.0629	24.6412	23.1784	23.6831	23.206	23.2611	23.4836	25.0652	23.9593	23.9397	24.1861	22.7998	23.0141	24.6736	23.5824	23.2935	23.743	2	1	1	3	1	2	sp|Q29593|TALDO_PIG	Q29593
A0A286ZRS0	GSS	Glutathione synthetase	A0A286ZRS0	tr|A0A286ZRS0|A0A286ZRS0_PIG Glutathione synthetase OS=Sus scrofa OX=9823 GN=GSS PE=1 SV=1	52.31	2	3.6	0.9999	10	TRUE	FALSE	9.35089	18.6754	-0.373031	23.2192	0.251618	21.7706	1	1	1	1	0	1	23.4057	23.0327	21.6448	21.8964	14	23.3509	22.8084	22.9297	21.5453	22.1538		23.8074	22.8707	22.9839	21.6772	22.3004		23.8879	1	3	1	1	2	2	tr|A0A286ZRS0|A0A286ZRS0_PIG	A0A286ZRS0
F1SSN5	KTN1	Kinectin 1	F1SSN5	tr|F1SSN5|F1SSN5_PIG Kinectin 1 OS=Sus scrofa OX=9823 GN=KTN1 PE=1 SV=2	156.71	5	3.4	1	10	TRUE	FALSE	0.735867	24.4056	-0.374432	24.3921	-3.22324	23.7893	1	1	1	1	1	1	24.5794	24.2049	25.4009	22.1777	24.0376	24.7735	22.1658	22.2857	23.485	20.6187	21.9544	23.4138	24.0443	24.1561	25.4333	22.5817	23.6481	25.3105	1	1	1	3	0	4	tr|F1SSN5|F1SSN5_PIG	F1SSN5
Q29228	ALDH9A1	4-trimethylaminobutyraldehyde dehydrogenase	Q29228	sp|Q29228|AL9A1_PIG 4-trimethylaminobutyraldehyde dehydrogenase OS=Sus scrofa OX=9823 GN=ALDH9A1 PE=2 SV=2	53.91	4	8.3	1	10	TRUE	FALSE	0.792194	23.5866	-0.435279	22.1837	-2.63421	23.5363	1	1	1	1	1	1	22.4014	21.9661	24.8534	22.2192	23.1905	23.9827	21.6838	21.7429	24.6336	22.3563	22.8033	24.3189	21.8663	21.9173	24.8858	22.6232	22.8009	24.5197	0	0	5	0	1	4	sp|Q29228|AL9A1_PIG	Q29228
A0A287B5Q4	RTN4	Reticulon	A0A287B5Q4	tr|A0A287B5Q4|A0A287B5Q4_PIG Reticulon OS=Sus scrofa OX=9823 GN=RTN4 PE=1 SV=2	130.06	2	1.6	0.9997	10	TRUE	FALSE	-0.431698	21.2882	-0.500268	21.1795	-1.08727	21.3962	1	1	1	1	1	1	21.4296	20.9293	21.9398	20.8526	21.5041	21.0724	20.0339	20.0281	21.0419	20.3115	20.4388	20.7305	20.8946	20.8805	21.9722	21.2566	21.1145	21.6094	1	2	2	1	2	2	tr|A0A287B5Q4|A0A287B5Q4_PIG	A0A287B5Q4
A0A287A217	TUBB4B	Tubulin beta 4B class IVb	A0A287A217	tr|A0A287A217|A0A287A217_PIG Tubulin beta 4B class IVb OS=Sus scrofa OX=9823 GN=TUBB4B PE=1 SV=3	60.84	14	7.9	1	10	TRUE	FALSE	-0.0391762	23.2283	-0.561087	23.5132	-0.883851	23.7572	1	1	1	1	1	1	23.7937	23.2326	24.1991	23.3153	23.2479	23.2088	23.0196	22.9528	23.9227	23.3957	22.8041	23.4884	23.2587	23.1839	24.2315	23.7193	22.8584	23.7458	2	2	2	1	1	2	tr|A0A287A217|A0A287A217_PIG	A0A287A217
A0A287BN15	LOC110255312	IF rod domain-containing protein	A0A287BN15	tr|A0A287BN15|A0A287BN15_PIG IF rod domain-containing protein OS=Sus scrofa OX=9823 GN=LOC110255312 PE=3 SV=2	55.98	33	4.7	1	10	TRUE	FALSE	0.0448182	22.5203	-3.36455	23.7307	0.0215745	23.0263	1	1	1	1	1	1	25.413	22.0484	23.0156	23.0371	22.4979	22.5427	24.2949	21.4247	22.3952	22.7736	21.7101	22.4784	24.8779	21.9996	23.0479	23.4411	22.1083	23.0797	2	2	2	2	1	1	tr|A0A287BN15|A0A287BN15_PIG	A0A287BN15
P80031	GSTP1	Glutathione S-transferase P	P80031;M3V836	sp|P80031|GSTP1_PIG Glutathione S-transferase P OS=Sus scrofa OX=9823 GN=GSTP1 PE=1 SV=2	23.48	3	17.9	1	9	TRUE	FALSE	7.01326	17.5066	6.96293	17.4815	7.84121	17.9206	0	1	0	1	0	1	14	20.9629	14	21.8412	14	21.0133		21.9241		23.1627		22.5339		20.9141		22.2452		21.5502	0	2	3	2	0	2	sp|P80031|GSTP1_PIG	P80031
F2Z5M9	SRP54	Signal recognition particle 54 kDa protein	F2Z5M9	tr|F2Z5M9|F2Z5M9_PIG Signal recognition particle 54 kDa protein OS=Sus scrofa OX=9823 GN=SRP54 PE=1 SV=1	55.67	3	7.7	1	9	TRUE	FALSE	7.1929	17.5965	6.69877	17.3494	8.00408	18.002	0	1	0	1	0	1	14	20.6988	14	22.0041	14	21.1929		20.2125		21.8781		21.2661		20.65		22.4081		21.7299	1	2	0	2	2	2	tr|F2Z5M9|F2Z5M9_PIG	F2Z5M9
A0A8W4FQL0	H1-10	H1.10 linker histone	A0A8W4FQL0	tr|A0A8W4FQL0|A0A8W4FQL0_PIG H1.10 linker histone OS=Sus scrofa OX=9823 GN=H1-10 PE=1 SV=1	22.51	2	7.5	1	9	TRUE	FALSE	-0.424709	21.9715	2.79155	20.1661	0.852105	21.2504	1	1	1	1	1	1	18.7703	21.5618	20.8243	21.6764	22.1839	21.7592	19.2371	22.5231	21.7889	22.9979	22.9811	23.2798	18.2353	21.5131	20.8567	22.0804	21.7943	22.2962	0	2	1	2	2	2	tr|A0A8W4FQL0|A0A8W4FQL0_PIG	A0A8W4FQL0
A0A4X1UK39	SEC11A	Signal peptidase complex catalytic subunit SEC11	A0A4X1UK39	tr|A0A4X1UK39|A0A4X1UK39_PIG Signal peptidase complex catalytic subunit SEC11 OS=Sus scrofa OX=9823 GN=SEC11A PE=1 SV=1	20.61	2	8.4	0.9998	9	TRUE	FALSE	0.105991	22.9445	1.91338	21.2188	-0.363029	22.6131	1	1	1	1	1	1	20.2621	22.1755	22.7946	22.4316	22.8915	22.9975	20.8664	23.2742	23.8967	23.8905	23.8262	24.6557	19.7271	22.1267	22.827	22.8356	22.502	23.5345	1	1	1	2	2	2	tr|A0A4X1UK39|A0A4X1UK39_PIG	A0A4X1UK39
A0A4X1U4W6	EIF3D	Eukaryotic translation initiation factor 3 subunit D	A0A4X1U4W6	tr|A0A4X1U4W6|A0A4X1U4W6_PIG Eukaryotic translation initiation factor 3 subunit D OS=Sus scrofa OX=9823 GN=EIF3D PE=1 SV=1	63.92	3	5.7	1	9	TRUE	FALSE	1.35267	22.0555	1.16044	22.1015	8.8683	18.4341	1	1	0	1	1	1	21.5213	22.6818	14	22.8683	21.3792	22.7318	20.8037	22.4586		23.0053	20.9919	23.0681	20.9863	22.633		23.2723	20.9896	23.2688	0	2	1	3	1	2	tr|A0A4X1U4W6|A0A4X1U4W6_PIG	A0A4X1U4W6
F1SED0	ACADSB	Short/branched chain specific acyl-CoA dehydrogenase, mitochondrial	F1SED0	tr|F1SED0|F1SED0_PIG Short/branched chain specific acyl-CoA dehydrogenase, mitochondrial OS=Sus scrofa OX=9823 GN=ACADSB PE=1 SV=4	47.23	5	13.2	1	9	TRUE	FALSE	7.45923	17.7296	1.10913	21.5403	9.63082	18.8154	1	1	0	1	0	1	20.9858	22.0949	14	23.6308	14	21.4592	20.4526	22.0561		23.9523		21.9799	20.4507	22.0461		24.0348		21.9962	0	2	0	6	0	1	tr|F1SED0|F1SED0_PIG	F1SED0
P00503	GOT1	Aspartate aminotransferase, cytoplasmic	P00503	sp|P00503|AATC_PIG Aspartate aminotransferase, cytoplasmic OS=Sus scrofa OX=9823 GN=GOT1 PE=1 SV=3	46.45	3	9.2	1	9	TRUE	FALSE	1.21363	22.6194	1.0059	19.9437	-9.77195	18.886	1	1	1	0	1	1	19.4408	20.4467	23.7719	14	22.0125	23.2262	18.8435	20.3438	23.6724		21.7456	23.6827	18.9057	20.3979	23.8043		21.623	23.7632	0	1	3	0	1	4	sp|P00503|AATC_PIG	P00503
A0A287BJF3	BZW1	Basic leucine zipper and W2 domains 1	A0A287BJF3	tr|A0A287BJF3|A0A287BJF3_PIG Basic leucine zipper and W2 domains 1 OS=Sus scrofa OX=9823 GN=BZW1 PE=1 SV=1	53.21	6	11.1	1	9	TRUE	FALSE	0.191659	20.3327	0.90894	20.0255	1.16503	20.0877	1	1	1	1	1	1	19.571	20.4799	19.5051	20.6702	20.2368	20.4285	18.6393	20.0426	19.0712	20.5931	19.6355	20.5506	19.036	20.4312	19.5375	21.0742	19.8473	20.9655	1	1	2	2	1	2	tr|A0A287BJF3|A0A287BJF3_PIG	A0A287BJF3
I3LEY2	ANXA7	Annexin	I3LEY2	tr|I3LEY2|I3LEY2_PIG Annexin OS=Sus scrofa OX=9823 GN=ANXA7 PE=1 SV=3	52.25	3	6	1	9	TRUE	FALSE	0.325608	23.2472	0.149996	22.5883	-2.35857	23.5708	1	1	1	1	1	1	22.5133	22.6633	24.7501	22.3915	23.0844	23.41	22.0473	22.6917	24.7818	22.7801	22.9487	23.9978	21.9783	22.6145	24.7825	22.7955	22.6948	23.947	0	2	2	2	1	2	tr|I3LEY2|I3LEY2_PIG	I3LEY2
I3L8I5	EIF6	Eukaryotic translation initiation factor 6	I3L8I5	tr|I3L8I5|I3L8I5_PIG Eukaryotic translation initiation factor 6 OS=Sus scrofa OX=9823 GN=EIF6 PE=1 SV=2	26.6	2	17.1	1	9	TRUE	FALSE	0.248689	24.2688	-0.0211819	23.8753	-4.05317	23.3501	1	1	1	1	1	1	23.8859	23.8647	25.3767	21.3235	24.1445	24.3931	24.6423	25.1155	26.6308	22.9345	25.2312	26.2033	23.3509	23.816	25.4091	21.7275	23.7549	24.9301	0	2	2	1	2	2	tr|I3L8I5|I3L8I5_PIG	I3L8I5
K7GP28	HSD17B10	Hydroxysteroid 17-beta dehydrogenase 10	K7GP28	tr|K7GP28|K7GP28_PIG Hydroxysteroid 17-beta dehydrogenase 10 OS=Sus scrofa OX=9823 GN=HSD17B10 PE=1 SV=1	30.77	2	7.2	1	9	TRUE	FALSE	10.1425	19.0712	-0.220057	24.3113	1.27289	23.4283	1	1	1	1	0	1	24.4213	24.2012	22.7919	24.0648	14	24.1425	24.4407	24.715	23.309	24.9388		25.2157	23.8863	24.1525	22.8243	24.4688		24.6794	2	2	2	2	0	1	tr|K7GP28|K7GP28_PIG	K7GP28
A0A5G2R318	H2AZ2	Histone H2A	A0A5G2R318	tr|A0A5G2R318|A0A5G2R318_PIG Histone H2A OS=Sus scrofa OX=9823 GN=H2AZ2 PE=1 SV=1	13.5	4	18.8	1	9	TRUE	FALSE	-1.44969	23.3401	-2.80767	24.2992	2.21163	22.5447	1	1	1	1	1	1	25.7031	22.8954	21.4389	23.6505	24.0649	22.6152	27.3074	24.9941	23.541	26.1095	25.9996	25.2734	25.168	22.8466	21.4713	24.0545	23.6754	23.1522	0	2	0	2	3	2	tr|A0A5G2R318|A0A5G2R318_PIG	A0A5G2R318
A0A287ASZ5	SRSF7	Serine and arginine rich splicing factor 7	A0A287ASZ5	tr|A0A287ASZ5|A0A287ASZ5_PIG Serine and arginine rich splicing factor 7 OS=Sus scrofa OX=9823 GN=SRSF7 PE=1 SV=1	27.36	3	17.2	1	8	TRUE	FALSE	8.15491	18.0775	8.37981	18.1899	2.61392	22.4116	0	1	1	1	0	1	14	22.3798	21.1047	23.7186	14	22.1549		23.6305	22.3587	25.3296		23.9651		22.331	21.1371	24.1226		22.6919	0	3	0	3	0	2	tr|A0A287ASZ5|A0A287ASZ5_PIG	A0A287ASZ5
A0A287AK75	CIRBP	Cold-inducible RNA-binding protein	A0A287AK75	tr|A0A287AK75|A0A287AK75_PIG Cold-inducible RNA-binding protein OS=Sus scrofa OX=9823 GN=CIRBP PE=1 SV=1	18.1	2	19	1	8	TRUE	FALSE	2.4054	21.9209	8.32002	18.16	2.8762	22.5616	0	1	1	1	1	1	14	22.32	21.1235	23.9997	20.7182	23.1236		23.4187	22.2256	25.4587	21.6529	24.7818		22.2712	21.1559	24.4037	20.3286	23.6606	0	1	2	3	0	2	tr|A0A287AK75|A0A287AK75_PIG	A0A287AK75
O46427	CTSH	Pro-cathepsin H	O46427	sp|O46427|CATH_PIG Pro-cathepsin H OS=Sus scrofa OX=9823 GN=CTSH PE=1 SV=1	37.43	2	5.7	1	8	TRUE	FALSE	0.160213	22.8869	7.78731	17.8937	-9.7069	18.8534	0	1	1	0	1	1	14	21.7873	23.7069	14	22.8068	22.967		22.3011	24.224		23.1565	24.0402		21.7385	23.7393		22.4172	23.504	1	3	1	1	1	1	sp|O46427|CATH_PIG	O46427
P46410	GLUL	Glutamine synthetase	P46410;D0G6X5	sp|P46410|GLNA_PIG Glutamine synthetase OS=Sus scrofa OX=9823 GN=GLUL PE=2 SV=3	42	3	10.7	1	8	TRUE	FALSE	0.764279	20.2017	5.93108	16.9655	-5.12513	21.7455	0	1	1	1	1	1	14	19.9311	24.3081	19.1829	19.8196	20.5838		20.4448	24.8252	20.0569	20.1693	21.657		19.8823	24.3405	19.5869	19.43	21.1208	0	1	3	1	1	2	sp|P46410|GLNA_PIG	P46410
A0A4X1TP96	EIF4G2	Eukaryotic translation initiation factor 4 gamma 2	A0A4X1TP96	tr|A0A4X1TP96|A0A4X1TP96_PIG Eukaryotic translation initiation factor 4 gamma 2 OS=Sus scrofa OX=9823 GN=EIF4G2 PE=1 SV=1	107.06	5	4.7	1	8	TRUE	FALSE	2.51166	19.7789	5.80133	16.9007	6.20849	17.1042	0	1	0	1	1	1	14	19.8013	14	20.2085	18.5231	21.0347		18.5215		19.2889	17.0793	20.3144		19.7525		20.6125	18.1335	21.5717	0	2	0	3	0	3	tr|A0A4X1TP96|A0A4X1TP96_PIG	A0A4X1TP96
A0A287AKB2	YOD1	Ubiquitin thioesterase OTU	A0A287AKB2	tr|A0A287AKB2|A0A287AKB2_PIG Ubiquitin thioesterase OTU OS=Sus scrofa OX=9823 GN=YOD1 PE=1 SV=2	33.85	3	14.4	1	8	TRUE	FALSE	0.402884	21.2833	4.5943	21.3441	-3.395	23.1087	1	1	1	1	1	1	19.047	23.6413	24.8062	21.4112	21.0819	21.4847	19.1659	24.2546	25.4229	22.3848	21.5311	22.6575	18.5119	23.5925	24.8386	21.8152	20.6923	22.0217	0	2	3	1	1	1	tr|A0A287AKB2|A0A287AKB2_PIG	A0A287AKB2
A0A480J826	TGM3	Protein-glutamine gamma-glutamyltransferase E	A0A480J826	tr|A0A480J826|A0A480J826_PIG Protein-glutamine gamma-glutamyltransferase E OS=Sus scrofa OX=9823 GN=TGM3 PE=3 SV=1	78.28	6	7.9	1	8	TRUE	FALSE	0.689194	21.2901	3.28485	18.542	7.27816	17.6391	1	1	0	1	1	1	16.8996	20.1844	14	21.2782	20.9455	21.6347	15.6164	19.3956		20.8496	19.9927	21.4053	16.3646	20.1357		21.6822	20.5559	22.1717	0	0	1	4	1	2	tr|A0A480J826|A0A480J826_PIG	A0A480J826
A0A8D1IV93	IQGAP1	IQ motif containing GTPase activating protein 1	A0A8D1IV93	tr|A0A8D1IV93|A0A8D1IV93_PIG IQ motif containing GTPase activating protein 1 OS=Sus scrofa OX=9823 GN=IQGAP1 PE=1 SV=1	195.16	4	3.3	1	8	TRUE	FALSE	1.62048	21.9977	3.01872	21.6393	-0.626136	23.9442	1	1	1	1	1	1	20.1299	23.1486	24.2572	23.6311	21.1875	22.808	17.6468	21.1599	22.2719	22.0026	19.0348	21.3787	19.5949	23.0998	24.2896	24.0351	20.7979	23.345	0	1	2	3	1	1	tr|A0A8D1IV93|A0A8D1IV93_PIG	A0A8D1IV93
F1RQU2	HSP90AB1	Heat shock protein HSP 90-beta	F1RQU2	tr|F1RQU2|F1RQU2_PIG Heat shock protein HSP 90-beta OS=Sus scrofa OX=9823 GN=HSP90AB1 PE=1 SV=2	82.99	16	9.3	1	8	TRUE	FALSE	0	14	2.13573	18.8142	-4.49763	21.1302	1	1	1	1	0	0	17.7464	19.8821	23.379	18.8814	14	14	16.6283	19.2584	22.7586	18.6179			17.2113	19.8333	23.4114	19.2854			0	2	3	2	1	0	tr|F1RQU2|F1RQU2_PIG	F1RQU2
F1ST01	SELENBP1	Methanethiol oxidase	F1ST01	tr|F1ST01|F1ST01_PIG Methanethiol oxidase OS=Sus scrofa OX=9823 GN=SELENBP1 PE=3 SV=3	52.5	3	6.1	1	8	TRUE	FALSE	-0.0061548	21.8848	1.93865	21.1212	0.481404	21.502	1	1	1	1	1	1	20.1519	22.0905	21.2613	21.7427	21.8878	21.8817	19.124	21.557	20.7311	21.5694	21.1903	21.9076	19.6168	22.0417	21.2937	22.1467	21.4983	22.4187	0	1	0	2	2	3	tr|F1ST01|F1ST01_PIG	F1ST01
A0A287A6V6	SSBP1	Single-stranded DNA-binding protein	A0A287A6V6	tr|A0A287A6V6|A0A287A6V6_PIG Single-stranded DNA-binding protein OS=Sus scrofa OX=9823 GN=SSBP1 PE=1 SV=1	17.13	5	39.2	1	8	TRUE	FALSE	7.55891	17.7795	1.75171	19.9558	9.31011	18.6551	1	1	0	1	0	1	19.08	20.8317	14	23.3101	14	21.5589	20.0063	22.2523		25.091		23.539	18.545	20.7829		23.7141		22.0959	0	0	0	6	0	2	tr|A0A287A6V6|A0A287A6V6_PIG	A0A287A6V6
O97788	FABP4	Fatty acid-binding protein, adipocyte	O97788	sp|O97788|FABP4_PIG Fatty acid-binding protein, adipocyte OS=Sus scrofa OX=9823 GN=FABP4 PE=1 SV=3	14.67	2	17.4	1	8	TRUE	FALSE	10.2683	19.1342	1.50173	23.5555	6.14677	17.0734	1	1	0	1	0	1	22.8046	24.3063	14	20.1468	14	24.2683	23.7309	25.727		21.9277		26.2484	22.2696	24.2575		20.5508		24.8053	2	2	0	0	0	4	sp|O97788|FABP4_PIG	O97788
A0A8W4FDZ3	EIF3I	Eukaryotic translation initiation factor 3 subunit I	A0A8W4FDZ3	tr|A0A8W4FDZ3|A0A8W4FDZ3_PIG Eukaryotic translation initiation factor 3 subunit I OS=Sus scrofa OX=9823 GN=EIF3I PE=1 SV=1	42.04	2	5.2	1	8	TRUE	FALSE	0.401134	23.847	1.13982	23.5095	1.52139	22.9257	1	1	1	1	1	1	22.9396	24.0794	22.165	23.6864	23.6465	24.0476	22.544	24.1781	22.2671	24.1454	23.5812	24.7058	22.4046	24.0306	22.1974	24.0904	23.2569	24.5846	1	2	0	2	1	2	tr|A0A8W4FDZ3|A0A8W4FDZ3_PIG	A0A8W4FDZ3
A0A4X1T8G7	LOC100624149	protein-synthesizing GTPase	A0A4X1T8G7	tr|A0A4X1T8G7|A0A4X1T8G7_PIG protein-synthesizing GTPase OS=Sus scrofa OX=9823 GN=LOC100624149 PE=4 SV=1	51.13	5	9.3	1	8	TRUE	FALSE	0.0242305	22.6644	0.952421	22.5757	1.41356	22.4965	1	1	1	1	1	1	22.0994	23.0519	21.7897	23.2032	22.6523	22.6765	21.6334	23.0802	21.8214	23.5918	22.5166	23.2643	21.5644	23.0031	21.8221	23.6072	22.2627	23.2135	1	1	2	3	0	1	tr|A0A4X1T8G7|A0A4X1T8G7_PIG	A0A4X1T8G7
A1XQT2	COX6C	Cytochrome c oxidase subunit 6C	A1XQT2;A0A4X1TXH1	sp|A1XQT2|COX6C_PIG Cytochrome c oxidase subunit 6C OS=Sus scrofa OX=9823 GN=COX6C PE=3 SV=1	8.79	3	28.9	1	8	TRUE	FALSE	2.51185	20.9948	0.871711	21.9562	0.696425	22.0608	1	1	1	1	1	1	21.5203	22.392	21.7125	22.409	19.7389	22.2508	23.1247	24.4907	23.8146	24.8679	21.6736	24.9089	20.9853	22.3432	21.7449	22.813	19.3494	22.7878	1	2	0	3	1	1	sp|A1XQT2|COX6C_PIG	A1XQT2
F1SKY2	NIT2	Omega-amidase NIT2	F1SKY2	tr|F1SKY2|F1SKY2_PIG Omega-amidase NIT2 OS=Sus scrofa OX=9823 GN=NIT2 PE=1 SV=3	31.17	4	15.2	1	8	TRUE	FALSE	7.52939	17.7647	0.804625	20.854	2.8649	22.1063	1	1	1	1	0	1	20.4517	21.2563	20.6739	23.5388	14	21.5294	20.208	21.5071	20.9279	24.1497		22.3396	19.9167	21.2075	20.7063	23.9428		22.0664	1	1	1	4	0	1	tr|F1SKY2|F1SKY2_PIG	F1SKY2
F1SGD7	NAP1L1	Nucleosome assembly protein 1 like 1	F1SGD7	tr|F1SGD7|F1SGD7_PIG Nucleosome assembly protein 1 like 1 OS=Sus scrofa OX=9823 GN=NAP1L1 PE=1 SV=1	45.35	2	7.2	1	8	TRUE	FALSE	0.079603	22.9202	0.716912	23.7802	2.54405	22.509	1	1	1	1	1	1	23.4217	24.1387	21.237	23.781	22.8804	22.96	23.5407	24.752	21.8536	24.7546	23.3297	24.1327	22.8867	24.0899	21.2694	24.185	22.4908	23.497	1	2	1	2	1	1	tr|F1SGD7|F1SGD7_PIG	F1SGD7
P80272	HMGN2	Non-histone chromosomal protein HMG-17	P80272;A0A8D0S0Y6	sp|P80272|HMGN2_PIG Non-histone chromosomal protein HMG-17 OS=Sus scrofa OX=9823 GN=HMGN2 PE=1 SV=2	9.37	2	17.8	0.9992	8	TRUE	FALSE	-0.449449	21.6854	0.41274	22.0468	0.368676	22.5697	1	1	1	1	1	1	21.8404	22.2531	22.3853	22.754	21.9101	21.4607	24.7667	25.6738	25.8093	26.5349	25.1668	25.4408	21.3053	22.2043	22.4177	23.158	21.5206	21.9977	1	1	2	1	1	2	sp|P80272|HMGN2_PIG	P80272
contam_P12035	KRT3	Keratin, type II cytoskeletal 3	contam_P12035	sp|contam_P12035|K2C3_HUMAN Keratin, type II cytoskeletal 3 OS=Homo sapiens GN=KRT3 PE=1 SV=3	64.38	24	6.2	1	8	FALSE	TRUE	-2.92615	24.7732	0.168919	23.1417	-2.84682	23.3998	1	1	1	1	1	1	23.0572	23.2261	24.8232	21.9764	26.2363	23.3101	21.9835	22.6468	24.2472	21.7573	25.4929	23.2902	22.5222	23.1773	24.8556	22.3804	25.8467	23.8471	0	1	0	0	6	1	sp|contam_P12035|K2C3_HUMAN	contam_P12035
A0A4X1UMQ6	RPL37A	Ribosomal protein L37a	A0A4X1UMQ6	tr|A0A4X1UMQ6|A0A4X1UMQ6_PIG Ribosomal protein L37a OS=Sus scrofa OX=9823 GN=RPL37A PE=3 SV=1	10.27	2	29.3	1	8	TRUE	FALSE	-0.288876	24.8202	0.0158747	24.7419	-0.477501	24.5962	1	1	1	1	1	1	24.7339	24.7498	24.835	24.3575	24.9646	24.6758	26.6602	27.1705	27.259	27.1383	27.2213	27.6559	24.1989	24.701	24.8673	24.7615	24.5751	25.2127	1	1	2	1	2	1	tr|A0A4X1UMQ6|A0A4X1UMQ6_PIG	A0A4X1UMQ6
A0A5G2QNX5	DSC3	Desmocollin 3	A0A5G2QNX5	tr|A0A5G2QNX5|A0A5G2QNX5_PIG Desmocollin 3 OS=Sus scrofa OX=9823 GN=DSC3 PE=4 SV=1	99.51	2	1.9	0.9995	8	TRUE	FALSE	-1.65184	24.0681	-0.0145862	23.8078	-2.03196	24.3006	1	1	1	1	1	1	23.8151	23.8005	25.3165	23.2846	24.894	23.2422	22.2178	22.6976	24.217	22.5419	23.6271	22.6987	23.2801	23.7518	25.3489	23.6886	24.5044	23.7791	1	2	2	1	1	1	tr|A0A5G2QNX5|A0A5G2QNX5_PIG	A0A5G2QNX5
Q06A98	SRSF2	Serine/arginine-rich splicing factor 2	Q06A98;A0A286ZI50	sp|Q06A98|SRSF2_PIG Serine/arginine-rich splicing factor 2 OS=Sus scrofa OX=9823 GN=SRSF2 PE=2 SV=1	25.43	1	3.6	0.7771	8	FALSE	FALSE	1.65991	23.7063	-0.0487782	24.372	0.711971	24.5865	1	1	1	1	1	1	24.3963	24.3476	24.2305	24.9425	22.8763	24.5362	25.1527	25.5983	25.4846	26.5534	23.963	26.3464	23.8613	24.2988	24.2629	25.3465	22.4867	25.0732	1	1	2	1	1	2	sp|Q06A98|SRSF2_PIG	Q06A98
contam_P41361	SERPINC1	Antithrombin-III	contam_P41361;A0A480P2S5	sp|contam_P41361|ANT3_BOVIN Antithrombin-III OS=Bos taurus GN=SERPINC1 PE=1 SV=2	52.31	2	3.4	0.9999	8	FALSE	TRUE	1.84938	20.2886	-0.0913737	21.6111	1.39627	21.1536	1	1	1	1	1	1	21.6568	21.5654	20.4555	21.8518	19.3639	21.2133	20.6288	21.0319	19.9253	21.6785	18.6663	21.2392	21.1217	21.5166	20.4879	22.2558	18.9743	21.7503	1	2	1	1	1	2	sp|contam_P41361|ANT3_BOVIN	contam_P41361
A0A287BBJ7	ALDH3A2	Aldehyde dehydrogenase family 3 member A2	A0A287BBJ7	tr|A0A287BBJ7|A0A287BBJ7_PIG Aldehyde dehydrogenase family 3 member A2 OS=Sus scrofa OX=9823 GN=ALDH3A2 PE=1 SV=2	63.59	3	4.7	1	8	TRUE	FALSE	0.241734	21.9313	-0.169033	21.67	-1.21948	21.4549	1	1	1	1	1	1	21.7545	21.5855	22.0647	20.8452	21.8104	22.0522	20.8228	21.1482	21.6307	20.7681	21.2091	22.1743	21.2195	21.5367	22.097	21.2492	21.4209	22.5892	1	1	2	2	1	1	tr|A0A287BBJ7|A0A287BBJ7_PIG	A0A287BBJ7
A0A8W4FR13	ALDH4A1	Multifunctional fusion protein	A0A8W4FR13	tr|A0A8W4FR13|A0A8W4FR13_PIG Multifunctional fusion protein OS=Sus scrofa OX=9823 GN=ALDH4A1 PE=1 SV=1	61.76	3	4.4	1	8	TRUE	FALSE	6.74929	17.3746	-0.379502	22.1298	0.802066	21.7719	1	1	1	1	0	1	22.3196	21.9401	21.3708	22.1729	14	20.7493	21.3879	21.5028	20.9369	22.0958		20.8714	21.7846	21.8913	21.4032	22.5769		21.2863	1	2	1	3	0	1	tr|A0A8W4FR13|A0A8W4FR13_PIG	A0A8W4FR13
B0FWK4	SPCS1	Signal peptidase complex subunit 1	B0FWK4;A0A5S6G9F8	sp|B0FWK4|SPCS1_PIG Signal peptidase complex subunit 1 OS=Sus scrofa OX=9823 GN=SPCS1 PE=3 SV=1	11.77	1	11.8	0.9371	8	FALSE	FALSE	-0.470199	22.7999	-0.40376	22.7487	-0.522197	22.9039	1	1	1	1	1	1	22.9506	22.5468	23.165	22.6428	23.035	22.5648	25.8768	25.9674	26.589	26.4237	26.2916	26.5449	22.4155	22.498	23.1974	23.0468	22.6454	23.1018	1	2	1	2	1	1	sp|B0FWK4|SPCS1_PIG	B0FWK4
P79273	ACADS	Short-chain specific acyl-CoA dehydrogenase, mitochondrial	P79273	sp|P79273|ACADS_PIG Short-chain specific acyl-CoA dehydrogenase, mitochondrial OS=Sus scrofa OX=9823 GN=ACADS PE=2 SV=1	44.82	3	7.7	0.9993	8	TRUE	FALSE	9.76003	18.88	-0.608742	23.4149	1.06167	23.8009	1	1	1	1	0	1	23.7193	23.1105	23.27	24.3317	14	23.76	23.6455	23.5312	23.694	25.1126		24.7401	23.1842	23.0617	23.3024	24.7357		24.297	1	1	2	2	0	2	sp|P79273|ACADS_PIG	P79273
A0A286ZMT6	TRIM29	Tripartite motif containing 29	A0A286ZMT6	tr|A0A286ZMT6|A0A286ZMT6_PIG Tripartite motif containing 29 OS=Sus scrofa OX=9823 GN=TRIM29 PE=4 SV=1	65.19	3	4.8	1	8	TRUE	FALSE	-0.836439	19.3678	-0.69284	19.7215	-5.81352	21.3454	1	1	1	1	1	1	20.0679	19.3751	24.2522	18.4386	19.786	18.9495	18.8243	18.6258	23.5063	18.0496	18.8727	18.7597	19.5329	19.3263	24.2846	18.8427	19.3964	19.4865	1	1	4	0	2	0	tr|A0A286ZMT6|A0A286ZMT6_PIG	A0A286ZMT6
K7GSF4	FMR1	Fragile X mental retardation protein 1	K7GSF4	tr|K7GSF4|K7GSF4_PIG Fragile X mental retardation protein 1 OS=Sus scrofa OX=9823 GN=FMR1 PE=1 SV=1	71.07	4	7.1	1	8	TRUE	FALSE	3.02137	18.7034	-2.15775	20.9729	3.5327	20.1202	1	1	1	1	1	1	22.0518	19.894	18.3539	21.8866	17.1927	20.2141	20.9337	19.2703	17.7335	21.6231	16.405	20.1498	21.5168	19.8453	18.3863	22.2906	16.8032	20.7511	1	1	0	3	0	3	tr|K7GSF4|K7GSF4_PIG	K7GSF4
F1SI77	CKMT1A	Creatine kinase U-type, mitochondrial	F1SI77	tr|F1SI77|F1SI77_PIG Creatine kinase U-type, mitochondrial OS=Sus scrofa OX=9823 GN=CKMT1A PE=1 SV=1	46.91	4	8.7	1	8	TRUE	FALSE	0.713641	22.8012	-8.29981	18.1499	-4.44034	23.8277	1	0	1	1	1	1	22.2998	14	26.0479	21.6075	22.4444	23.158	21.9042		26.1499	22.0665	22.3791	23.8162	21.7648		26.0802	22.0115	22.0548	23.695	1	0	4	1	1	1	tr|F1SI77|F1SI77_PIG	F1SI77
A0A286ZMP2	RAB7A	Ras-related protein Rab-7a	A0A286ZMP2	tr|A0A286ZMP2|A0A286ZMP2_PIG Ras-related protein Rab-7a OS=Sus scrofa OX=9823 GN=RAB7A PE=1 SV=1	28.34	3	15.1	1	8	TRUE	FALSE	-0.390678	22.6069	-8.5097	18.2548	-2.79296	22.7221	1	0	1	1	1	1	22.5097	14	24.1186	21.3256	22.8023	22.4116	22.436		24.5426	22.1065	23.0589	23.3917	21.9747		24.151	21.7296	22.4127	22.9486	1	1	4	0	1	1	tr|A0A286ZMP2|A0A286ZMP2_PIG	A0A286ZMP2
A0A286ZLW9	PLCL2	Phosphoinositide phospholipase C	A0A286ZLW9	tr|A0A286ZLW9|A0A286ZLW9_PIG Phosphoinositide phospholipase C OS=Sus scrofa OX=9823 GN=PLCL2 PE=1 SV=1	125.57	2	1.8	0.9985	8	TRUE	FALSE	-0.931054	23.654	-9.43254	18.7163	-9.60565	18.8028	1	0	1	0	1	1	23.4325	14	23.6057	14	24.1195	23.1885	21.6039		22.2748		22.6213	22.4137	22.8975		23.638		23.73	23.7255	1	2	2	1	1	1	tr|A0A286ZLW9|A0A286ZLW9_PIG	A0A286ZLW9
A0A286ZQW5	SURF4	Surfeit locus protein 4	A0A286ZQW5	tr|A0A286ZQW5|A0A286ZQW5_PIG Surfeit locus protein 4 OS=Sus scrofa OX=9823 GN=SURF4 PE=1 SV=1	30.4	1	3.7	1	8	FALSE	FALSE							0	0	0	0	0	0																			1	1	3	1	1	1	tr|A0A286ZQW5|A0A286ZQW5_PIG	A0A286ZQW5
A0A4X1W8B8	RBMS2	RNA binding motif single stranded interacting protein 2	A0A4X1W8B8;F1RPR6	tr|A0A4X1W8B8|A0A4X1W8B8_PIG RNA binding motif single stranded interacting protein 2 OS=Sus scrofa OX=9823 GN=RBMS2 PE=4 SV=1	43.83	2	4.7	1	7	TRUE	FALSE	0.862674	22.5583	9.38604	18.693	2.87564	22.5679	0	1	1	1	1	1	14	23.386	21.1301	24.0058	22.1269	22.9896		24.1062	21.8537	25.0862	22.6831	24.2692		23.3373	21.1625	24.4098	21.7373	23.5266	1	2	0	2	1	1	tr|A0A4X1W8B8|A0A4X1W8B8_PIG	A0A4X1W8B8
P55931	ETFDH	Electron transfer flavoprotein-ubiquinone oxidoreductase, mitochondrial	P55931	sp|P55931|ETFD_PIG Electron transfer flavoprotein-ubiquinone oxidoreductase, mitochondrial OS=Sus scrofa OX=9823 GN=ETFDH PE=1 SV=2	68.59	4	6.8	1	7	TRUE	FALSE	8.27874	18.1394	8.09129	18.0456	3.45272	21.2089	0	1	1	1	0	1	14	22.0913	19.4825	22.9352	14	22.2787		21.4675	18.8621	22.6717		22.2144		22.0425	19.5149	23.3392		22.8157	0	1	0	3	0	3	sp|P55931|ETFD_PIG	P55931
F1SIK9	SEPTIN7	Septin	F1SIK9	tr|F1SIK9|F1SIK9_PIG Septin OS=Sus scrofa OX=9823 GN=SEPTIN7 PE=1 SV=4	53.84	3	6	1	7	TRUE	FALSE	-0.793515	22.2432	7.59475	17.7974	0.86379	22.2191	0	1	1	1	1	1	14	21.5948	21.7872	22.651	22.64	21.8465		21.4304	21.6262	22.8469	22.3116	22.2416		21.546	21.8196	23.055	22.2504	22.3834	0	1	1	3	1	1	tr|F1SIK9|F1SIK9_PIG	F1SIK9
Q9N0F1	DLST	Dihydrolipoyllysine-residue succinyltransferase component of 2-oxoglutarate dehydrogenase complex, mitochondrial	Q9N0F1;A0A5G2QIZ1	sp|Q9N0F1|ODO2_PIG Dihydrolipoyllysine-residue succinyltransferase component of 2-oxoglutarate dehydrogenase complex, mitochondrial OS=Sus scrofa OX=9823 GN=DLST PE=1 SV=1	48.95	5	14.5	1	7	TRUE	FALSE	8.90656	18.4533	7.31919	17.6596	9.75174	18.8759	0	1	0	1	0	1	14	21.3192	14	23.7517	14	22.9066		21.2163		24.0091		23.3631		21.2704		24.1557		23.4436	0	0	0	3	0	4	sp|Q9N0F1|ODO2_PIG	Q9N0F1
Q52NJ1	RAB11A	Ras-related protein Rab-11A	Q52NJ1;F2Z5J9	sp|Q52NJ1|RB11A_PIG Ras-related protein Rab-11A OS=Sus scrofa OX=9823 GN=RAB11A PE=2 SV=3	24.38	3	14.8	1	7	TRUE	FALSE	-9.54282	18.7714	7.13698	17.5685	0	14	0	1	0	0	1	0	14	21.137	14	14	23.5428	14		21.7503			23.9921			21.0882			23.1533		0	3	2	0	1	1	sp|Q52NJ1|RB11A_PIG	Q52NJ1
F1SHL3	SEC23A	Protein transport protein SEC23	F1SHL3	tr|F1SHL3|F1SHL3_PIG Protein transport protein SEC23 OS=Sus scrofa OX=9823 GN=SEC23A PE=1 SV=1	86.13	2	2.7	1	7	TRUE	FALSE	1.16184	20.4815	6.71513	17.3576	0.743673	20.9983	0	1	1	1	1	1	14	20.7151	20.6265	21.3702	19.9006	21.0625		19.9263	19.841	20.9416	18.9478	20.8331		20.6663	20.6589	21.7742	19.5111	21.5995	0	1	1	2	1	2	tr|F1SHL3|F1SHL3_PIG	F1SHL3
A0A286ZRC3	CRAT	Carnitine O-acetyltransferase	A0A286ZRC3	tr|A0A286ZRC3|A0A286ZRC3_PIG Carnitine O-acetyltransferase OS=Sus scrofa OX=9823 GN=CRAT PE=1 SV=1	70.86	4	6.2	1	7	TRUE	FALSE	6.32522	17.1626	1.77345	19.0914	5.85085	16.9254	1	1	0	1	0	1	18.2047	19.9781	14	19.8508	14	20.3252	17.3236	19.5914		19.8244		20.498	17.6696	19.9293		20.2549		20.8622	0	1	0	4	0	2	tr|A0A286ZRC3|A0A286ZRC3_PIG	A0A286ZRC3
P19205	APEH	Acylamino-acid-releasing enzyme	P19205;A0A5G2R1R6	sp|P19205|ACPH_PIG Acylamino-acid-releasing enzyme OS=Sus scrofa OX=9823 GN=APEH PE=1 SV=2	81.19	3	3.4	1	7	TRUE	FALSE	-0.417962	22.6667	1.74405	21.8678	-4.15223	21.9736	1	1	1	1	1	1	20.9958	22.7398	24.0497	19.8975	22.8757	22.4577	19.9678	22.2063	23.5195	19.7242	22.1781	22.4836	20.4607	22.691	24.0821	20.3015	22.4861	22.9947	0	1	3	0	1	2	sp|P19205|ACPH_PIG	P19205
A0A5G2RGR9	TAF15	TATA-box binding protein associated factor 15	A0A5G2RGR9;K7GSY7	tr|A0A5G2RGR9|A0A5G2RGR9_PIG TATA-box binding protein associated factor 15 OS=Sus scrofa OX=9823 GN=TAF15 PE=1 SV=1	62.22	1	1.5	0.9268	7	FALSE	FALSE			1.42269	22.2917	1.42173	23.0697	1	1	1	1	0	0	21.5804	23.0031	22.3588	23.7805			20.5067	22.4237	21.7828	23.5614			21.0454	22.9543	22.3912	24.1845			1	1	1	3	1	0	tr|A0A5G2RGR9|A0A5G2RGR9_PIG	A0A5G2RGR9
Q7M2W6	CRYAB	Alpha-crystallin B chain	Q7M2W6	sp|Q7M2W6|CRYAB_PIG Alpha-crystallin B chain OS=Sus scrofa OX=9823 GN=CRYAB PE=2 SV=1	20.12	3	10.9	0.9999	7	TRUE	FALSE	0.314482	22.8738	0.699917	22.3127	-9.88696	18.9435	1	1	1	0	1	1	21.9627	22.6626	23.887	14	22.7165	23.031	22.4295	23.6238	24.8515		23.5137	24.5517	21.4277	22.6138	23.9193		22.327	23.568	1	1	1	2	1	1	sp|Q7M2W6|CRYAB_PIG	Q7M2W6
A0A287BGW4	ALAD	Delta-aminolevulinic acid dehydratase	A0A287BGW4	tr|A0A287BGW4|A0A287BGW4_PIG Delta-aminolevulinic acid dehydratase OS=Sus scrofa OX=9823 GN=ALAD PE=1 SV=2	34.12	1	3.2	0.9369	7	FALSE	FALSE	-0.922663	24.0306	0.609009	23.4478	-1.63553	23.8857	1	1	1	1	1	1	23.1433	23.7524	24.7034	23.0679	24.4919	23.5692	22.9822	24.0855	25.04	23.7613	24.6611	24.4619	22.6083	23.7036	24.7358	23.4719	24.1023	24.1062	1	2	1	1	1	1	tr|A0A287BGW4|A0A287BGW4_PIG	A0A287BGW4
A0A286ZYE7	HNRNPDL	Heterogeneous nuclear ribonucleoprotein D-like isoform a	A0A286ZYE7	tr|A0A286ZYE7|A0A286ZYE7_PIG Heterogeneous nuclear ribonucleoprotein D-like isoform a OS=Sus scrofa OX=9823 GN=HNRNPDL PE=1 SV=2	46.36	3	3.8	1	7	TRUE	FALSE	1.48862	19.6271	0.5635	20.6166	2.57327	22.0054	1	1	1	1	1	1	20.3349	20.8984	20.7188	23.292	18.8828	20.3714	19.9392	20.9971	20.8208	23.751	18.8175	21.0296	19.7998	20.8496	20.7512	23.696	18.4932	20.9084	1	2	1	2	0	1	tr|A0A286ZYE7|A0A286ZYE7_PIG	A0A286ZYE7
P80229	SERPINB1	Leukocyte elastase inhibitor	P80229;M3TYG7	sp|P80229|ILEU_PIG Leukocyte elastase inhibitor OS=Sus scrofa OX=9823 GN=SERPINB1 PE=1 SV=1	42.49	5	13	1	7	TRUE	FALSE	6.50281	17.2514	0.552218	20.0425	1.92299	22.3567	1	1	1	1	0	1	19.7663	20.3186	21.3952	23.3182	14	20.5028	19.2332	20.2798	21.3597	23.6396		21.0235	19.2313	20.2698	21.4276	23.7222		21.0398	0	0	1	5	0	1	sp|P80229|ILEU_PIG	P80229
P50578	AKR1A1	Aldo-keto reductase family 1 member A1	P50578;A0A287BMP7	sp|P50578|AK1A1_PIG Aldo-keto reductase family 1 member A1 OS=Sus scrofa OX=9823 GN=AKR1A1 PE=1 SV=3	36.56	3	9.2	1	7	TRUE	FALSE	0.254971	22.1076	0.48594	21.4422	0.841857	21.7753	1	1	1	1	1	1	21.1993	21.6852	21.3544	22.1963	21.9801	22.2351	20.6661	21.6464	21.319	22.5177	21.7773	22.7557	20.6642	21.6364	21.3868	22.6003	21.5905	22.7721	0	1	0	2	0	4	sp|P50578|AK1A1_PIG	P50578
F1S6B4	PRELP	Prolargin	F1S6B4	tr|F1S6B4|F1S6B4_PIG Prolargin OS=Sus scrofa OX=9823 GN=PRELP PE=1 SV=3	43.69	3	7.3	1	7	TRUE	FALSE	8.16808	18.084	0.196112	22.7582	6.87038	17.4352	1	1	0	1	0	1	22.6601	22.8562	14	20.8704	14	22.1681	22.0628	22.7533		21.1277		22.6246	22.1251	22.8074		21.2744		22.7051	2	3	1	1	0	0	tr|F1S6B4|F1S6B4_PIG	F1S6B4
A0A8D1ZWD7	NUCKS1	Nuclear casein kinase and cyclin dependent kinase substrate 1	A0A8D1ZWD7	tr|A0A8D1ZWD7|A0A8D1ZWD7_PIG Nuclear casein kinase and cyclin dependent kinase substrate 1 OS=Sus scrofa OX=9823 GN=NUCKS1 PE=1 SV=1	28.11	2	10.4	0.9999	7	TRUE	FALSE	0.381346	22.3825	0.153607	22.6886	0.193642	22.4791	1	1	1	1	1	1	22.6118	22.7654	22.3823	22.576	22.1918	22.5731	23.2162	23.8641	23.4844	24.0349	23.1265	24.2313	22.0768	22.7166	22.4147	22.98	21.8022	23.1101	1	1	2	1	1	1	tr|A0A8D1ZWD7|A0A8D1ZWD7_PIG	A0A8D1ZWD7
F1SQ40	PDIA5	Protein disulfide isomerase family A member 5	F1SQ40	tr|F1SQ40|F1SQ40_PIG Protein disulfide isomerase family A member 5 OS=Sus scrofa OX=9823 GN=PDIA5 PE=1 SV=3	64.5	2	3.4	1	7	TRUE	FALSE	0.234862	21.4295	0.0640191	21.6761	0.195244	21.2661	1	1	1	1	1	1	21.6441	21.7081	21.1684	21.3637	21.3121	21.5469	20.6161	21.1745	20.6383	21.1904	20.6145	21.5728	21.109	21.6593	21.2008	21.7677	20.9225	22.0839	1	2	1	1	1	1	tr|F1SQ40|F1SQ40_PIG	F1SQ40
A0A4X1VDN4	CLIC1	Chloride intracellular channel protein	A0A4X1VDN4	tr|A0A4X1VDN4|A0A4X1VDN4_PIG Chloride intracellular channel protein OS=Sus scrofa OX=9823 GN=CLIC1 PE=3 SV=1	26.96	2	8.7	1	7	TRUE	FALSE	-0.256168	22.4078	0.0360469	22.08	-0.977629	22.4473	1	1	1	1	1	1	22.062	22.098	22.9361	21.9585	22.5358	22.2797	22.1809	22.7113	23.5528	22.932	22.9851	23.4524	21.527	22.0493	22.9685	22.3625	22.1463	22.8167	1	1	1	1	1	2	tr|A0A4X1VDN4|A0A4X1VDN4_PIG	A0A4X1VDN4
I3L9V2	VAT1	Synaptic vesicle membrane protein VAT-1 homolog	I3L9V2	tr|I3L9V2|I3L9V2_PIG Synaptic vesicle membrane protein VAT-1 homolog OS=Sus scrofa OX=9823 GN=VAT1 PE=1 SV=1	42.66	3	9.8	1	7	TRUE	FALSE	-0.455287	21.77	0	14	-2.35549	22.4089	0	0	1	1	1	1	14	14	23.5867	21.2312	21.9977	21.5424			23.9232	21.9246	22.1669	22.435			23.619	21.6352	21.6081	22.0794	2	0	2	1	1	1	tr|I3L9V2|I3L9V2_PIG	I3L9V2
F2Z505	ETF1	Eukaryotic peptide chain release factor subunit 1	F2Z505	tr|F2Z505|F2Z505_PIG Eukaryotic peptide chain release factor subunit 1 OS=Sus scrofa OX=9823 GN=ETF1 PE=1 SV=1	49	2	4.3	0.9997	7	TRUE	FALSE	-0.108957	22.0697	0	14	-2.03267	21.2298	0	0	1	1	1	1	14	14	22.2461	20.2135	22.1241	22.0152			22.0263	20.3505	21.7369	22.3514			22.2785	20.6175	21.7346	22.5522	0	2	2	1	0	2	tr|F2Z505|F2Z505_PIG	F2Z505
A0A4X1STM2	NNT	proton-translocating NAD(P)(+) transhydrogenase	A0A4X1STM2	tr|A0A4X1STM2|A0A4X1STM2_PIG proton-translocating NAD(P)(+) transhydrogenase OS=Sus scrofa OX=9823 GN=NNT PE=1 SV=1	116.8	6	5.6	1	7	TRUE	FALSE	8.69299	18.3465	0	14	9.4351	18.7176	0	0	0	1	0	1	14	14	14	23.4351	14	22.693				22.5436		22.0007				23.8391		23.23	0	0	1	4	0	2	tr|A0A4X1STM2|A0A4X1STM2_PIG	A0A4X1STM2
A0A4X1VVT2	KLK10	Kallikrein related peptidase 10	A0A4X1VVT2	tr|A0A4X1VVT2|A0A4X1VVT2_PIG Kallikrein related peptidase 10 OS=Sus scrofa OX=9823 GN=KLK10 PE=4 SV=1	30.58	2	9.4	1	7	TRUE	FALSE	0.315661	23.2384	-0.000665445	22.8661	-2.70587	23.7298	1	1	1	1	1	1	22.8664	22.8658	25.0827	22.3769	23.0806	23.3963	23.6228	24.1165	26.3368	23.9878	24.1673	25.2064	22.3314	22.817	25.1151	22.7809	22.691	23.9333	1	1	2	1	1	1	tr|A0A4X1VVT2|A0A4X1VVT2_PIG	A0A4X1VVT2
F1RRF2	STT3B	dolichyl-diphosphooligosaccharide--protein glycotransferase	F1RRF2	tr|F1RRF2|F1RRF2_PIG dolichyl-diphosphooligosaccharide--protein glycotransferase OS=Sus scrofa OX=9823 GN=STT3B PE=1 SV=1	93.44	5	4.1	1	7	TRUE	FALSE	-0.112425	18.2434	-0.0679072	18.6525	-0.173113	18.8535	1	1	1	1	1	1	18.6864	18.6185	18.9401	18.767	18.2996	18.1872	17.5252	17.9517	18.2766	18.4604	17.4688	18.0798	18.1514	18.5697	18.9725	19.171	17.9101	18.7242	0	0	2	1	1	3	tr|F1RRF2|F1RRF2_PIG	F1RRF2
A0A4X1T0W5	TMA7	Translation machinery associated 7 homolog	A0A4X1T0W5	tr|A0A4X1T0W5|A0A4X1T0W5_PIG Translation machinery associated 7 homolog OS=Sus scrofa OX=9823 GN=TMA7 PE=3 SV=1	7.06	1	14.1	0.8582	7	FALSE	FALSE	-0.32337	23.6999	-0.0928824	23.2159	-0.0675436	23.1692	1	1	1	1	1	1	23.2623	23.1694	23.203	23.1355	23.8616	23.5382	26.1886	26.5901	26.627	26.9164	27.1182	27.5183	22.7273	23.1207	23.2354	23.5395	23.472	24.0752	1	1	2	1	1	1	tr|A0A4X1T0W5|A0A4X1T0W5_PIG	A0A4X1T0W5
F1SB42	EZR	Ezrin	F1SB42	tr|F1SB42|F1SB42_PIG Ezrin OS=Sus scrofa OX=9823 GN=EZR PE=1 SV=4	63.68	8	6.9	1	7	TRUE	FALSE	-0.0173287	21.9156	-0.16043	21.8423	-0.770053	21.9206	1	1	1	1	1	1	21.9226	21.7621	22.3056	21.5355	21.9243	21.907	20.8044	21.1384	21.6852	21.272	21.1365	21.8427	21.3875	21.7133	22.338	21.9395	21.5347	22.4439	0	1	2	1	1	2	tr|F1SB42|F1SB42_PIG	F1SB42
F1S408	FAM98A	Family with sequence similarity 98 member A	F1S408	tr|F1S408|F1S408_PIG Family with sequence similarity 98 member A OS=Sus scrofa OX=9823 GN=FAM98A PE=1 SV=1	55.29	3	9.8	1	7	TRUE	FALSE	-1.55308	22.3504	-0.166723	22.8488	2.04531	22.1823	1	1	1	1	1	1	22.9322	22.7654	21.1596	23.2049	23.127	21.5739	22.3349	22.6625	21.0601	23.4622	22.86	22.0304	22.3971	22.7167	21.192	23.6089	22.7374	22.1109	1	1	1	1	2	1	tr|F1S408|F1S408_PIG	F1S408
A0A286ZP27	KRT12	Keratin 12	A0A286ZP27	tr|A0A286ZP27|A0A286ZP27_PIG Keratin 12 OS=Sus scrofa OX=9823 GN=KRT12 PE=3 SV=2	56.02	4	5.4	1	7	TRUE	FALSE	0.0743852	21.8147	-0.235068	21.2511	1.74904	23.3458	1	1	1	1	1	1	21.3687	21.1336	22.4713	24.2203	21.7776	21.8519	20.5945	20.8538	22.1948	24.3007	21.3338	22.1316	20.8336	21.0848	22.5036	24.6243	21.388	22.3889	0	0	3	1	1	2	tr|A0A286ZP27|A0A286ZP27_PIG	A0A286ZP27
A0A286ZPD7	TMED7	Transmembrane emp24 domain-containing protein 7	A0A286ZPD7	tr|A0A286ZPD7|A0A286ZPD7_PIG Transmembrane emp24 domain-containing protein 7 OS=Sus scrofa OX=9823 GN=TMED7 PE=1 SV=1	25.33	2	8.4	0.9997	7	TRUE	FALSE	2.9674	19.8867	-0.354422	21.0031	-0.774505	21.5594	1	1	1	1	1	1	21.1803	20.8259	21.9466	21.1721	18.403	21.3704	21.5216	21.6616	22.7857	22.368	19.0747	22.7656	20.6453	20.7771	21.979	21.5761	18.0134	21.9074	1	1	1	1	2	1	tr|A0A286ZPD7|A0A286ZPD7_PIG	A0A286ZPD7
P04163	S100A10	Protein S100-A10	P04163;F2Z5M2	sp|P04163|S10AA_PIG Protein S100-A10 OS=Sus scrofa OX=9823 GN=S100A10 PE=1 SV=2	11.07	2	28.1	1	7	TRUE	FALSE	0.187031	24.5976	-0.393478	24.8631	-2.59684	24.1043	1	1	1	1	1	1	25.0599	24.6664	25.4027	22.8059	24.5041	24.6911	26.9861	27.087	27.8267	25.5868	26.7607	27.6712	24.5248	24.6176	25.4351	23.2099	24.1145	25.2281	0	1	2	2	0	2	sp|P04163|S10AA_PIG	P04163
Q9GLE3	CTSK	Cathepsin K	Q9GLE3	sp|Q9GLE3|CATK_PIG Cathepsin K OS=Sus scrofa OX=9823 GN=CTSK PE=2 SV=1	37.05	3	4.8	0.9999	7	TRUE	FALSE	-0.771207	23.7161	-0.415125	23.7243	-1.60671	23.5536	1	1	1	1	1	1	23.9319	23.5168	24.357	22.7503	24.1017	23.3305	24.1577	24.237	25.0805	23.8307	24.6579	24.6102	23.3968	23.468	24.3894	23.1543	23.7121	23.8675	0	2	3	1	0	1	sp|Q9GLE3|CATK_PIG	Q9GLE3
A0A287BLP6	TECR	Trans-2,3-enoyl-CoA reductase	A0A287BLP6	tr|A0A287BLP6|A0A287BLP6_PIG Trans-2,3-enoyl-CoA reductase OS=Sus scrofa OX=9823 GN=TECR PE=1 SV=3	68.25	3	4.1	1	7	TRUE	FALSE	0.00184189	23.5518	-0.426135	23.2773	-0.614744	23.2845	1	1	1	1	1	1	23.4904	23.0643	23.5919	22.9771	23.5508	23.5527	22.6618	22.73	23.261	23.0031	23.0526	23.7779	22.9554	23.0155	23.6243	23.3811	23.1613	24.0897	2	1	2	1	0	1	tr|A0A287BLP6|A0A287BLP6_PIG	A0A287BLP6
Q56P28	ARL6IP5	PRA1 family protein 3	Q56P28	sp|Q56P28|PRAF3_PIG PRA1 family protein 3 OS=Sus scrofa OX=9823 GN=ARL6IP5 PE=2 SV=1	21.53	3	14.4	1	7	TRUE	FALSE	-0.192896	23.8855	-0.442113	23.8345	0.379166	23.9681	1	1	1	1	1	1	24.0555	23.6134	23.7785	24.1577	23.9819	23.789	25.6599	25.7121	25.8806	26.6166	25.9166	26.4472	23.5205	23.5646	23.8109	24.5617	23.5924	24.326	1	1	1	2	2	0	sp|Q56P28|PRAF3_PIG	Q56P28
A0A8W4F8S4	TMEM214	Transmembrane protein 214	A0A8W4F8S4	tr|A0A8W4F8S4|A0A8W4F8S4_PIG Transmembrane protein 214 OS=Sus scrofa OX=9823 GN=TMEM214 PE=1 SV=1	76.92	3	3.9	1	7	TRUE	FALSE	-0.904543	21.193	-0.541975	21.2654	5.99459	16.9973	1	1	0	1	1	1	21.5364	20.9944	14	19.9946	21.6452	20.7407	20.1773	20.1297		19.4901	20.6165	20.4354	21.0014	20.9456		20.3986	21.2557	21.2777	1	2	0	1	1	2	tr|A0A8W4F8S4|A0A8W4F8S4_PIG	A0A8W4F8S4
Q70KH2	GBA1	Lysosomal acid glucosylceramidase	Q70KH2;A0A4X1W0Q8	sp|Q70KH2|GBA1_PIG Lysosomal acid glucosylceramidase OS=Sus scrofa OX=9823 GN=GBA1 PE=3 SV=1	59.84	3	4.5	1	7	TRUE	FALSE	-1.07758	21.7718	-0.591217	22.5786	-3.18447	23.2989	1	1	1	1	1	1	22.8742	22.2829	24.8912	21.7067	22.3106	21.233	22.0455	21.9487	24.5603	21.7327	21.8124	21.4582	22.3391	22.2342	24.9236	22.1107	21.921	21.77	2	1	2	2	0	0	sp|Q70KH2|GBA1_PIG	Q70KH2
F1RKZ6	USP7	Ubiquitin carboxyl-terminal hydrolase 7	F1RKZ6	tr|F1RKZ6|F1RKZ6_PIG Ubiquitin carboxyl-terminal hydrolase 7 OS=Sus scrofa OX=9823 GN=USP7 PE=1 SV=3	128.92	2	1.5	1	7	TRUE	FALSE	-0.453	21.9972	-0.741339	21.247	-1.70685	21.708	1	1	1	1	1	1	21.6177	20.8764	22.5614	20.8546	22.2237	21.7707	19.544	19.297	20.9854	19.6355	20.4803	20.7508	21.0827	20.8276	22.5938	21.2586	21.8341	22.3076	1	1	2	1	1	1	tr|F1RKZ6|F1RKZ6_PIG	F1RKZ6
A0A4X1VVT9	ERLIN2	Erlin	A0A4X1VVT9	tr|A0A4X1VVT9|A0A4X1VVT9_PIG Erlin OS=Sus scrofa OX=9823 GN=ERLIN2 PE=1 SV=1	37.79	4	12.4	1	7	TRUE	FALSE	1.30201	21.185	-6.64085	17.3204	-7.27661	17.6383	1	0	1	0	1	1	20.6408	14	21.2766	14	20.534	21.836	20.1748		21.3083		20.3983	22.4238	20.1058		21.309		20.1444	22.373	1	0	0	1	3	2	tr|A0A4X1VVT9|A0A4X1VVT9_PIG	A0A4X1VVT9
A0A8W4FFH6	EPPK1	Epiplakin	A0A8W4FFH6	tr|A0A8W4FFH6|A0A8W4FFH6_PIG Epiplakin OS=Sus scrofa OX=9823 GN=EPPK1 PE=4 SV=1	429.73	3	0.9	1	7	TRUE	FALSE	0.553753	23.7733	-9.02813	18.5141	-11.8498	19.9249	1	0	1	0	1	1	23.0281	14	25.8498	14	23.4965	24.0502	19.2891		22.6085		20.0878	21.365	22.4931		25.8822		23.1069	24.5872	0	0	5	0	1	1	tr|A0A8W4FFH6|A0A8W4FFH6_PIG	A0A8W4FFH6
A0A4X1V4B4	ATP5PD	ATP synthase subunit d, mitochondrial	A0A4X1V4B4;F1SMF9	tr|A0A4X1V4B4|A0A4X1V4B4_PIG ATP synthase subunit d, mitochondrial OS=Sus scrofa OX=9823 GN=ATP5PD PE=1 SV=1	19.54	2	10.6	1	7	TRUE	FALSE	9.61232	18.8062	-9.24674	18.6234	10.0484	19.0242	1	0	0	1	0	1	23.2467	14	14	24.0484	14	23.6123	23.5881			25.2443		25.0075	22.7117			24.4524		24.1493	1	1	1	2	0	2	tr|A0A4X1V4B4|A0A4X1V4B4_PIG	A0A4X1V4B4
contam_Q9NSB2	KRT84	Keratin, type II cuticular Hb4	contam_Q9NSB2	sp|contam_Q9NSB2|KRT84_HUMAN Keratin, type II cuticular Hb4 OS=Homo sapiens GN=KRT84 PE=2 SV=2	64.8	11	13.3	1	7	FALSE	TRUE				23.4329	3.92833	23.8408	0	1	1	1	0	0		23.4329	21.8767	25.805				22.6057	21.0528	25.338				23.3841	21.9091	26.209			0	0	0	7	0	0	sp|contam_Q9NSB2|KRT84_HUMAN	contam_Q9NSB2
F1S4A9	SLC8A3	Sodium/calcium exchanger 3 isoform X1	F1S4A9	tr|F1S4A9|F1S4A9_PIG Sodium/calcium exchanger 3 isoform X1 OS=Sus scrofa OX=9823 GN=SLC8A3 PE=3 SV=3	102.85	1	1.7	0.6407	7	FALSE	FALSE							0	0	0	0	0	0																			1	2	2	1	0	1	tr|F1S4A9|F1S4A9_PIG	F1S4A9
P08059	GPI	Glucose-6-phosphate isomerase	P08059	sp|P08059|G6PI_PIG Glucose-6-phosphate isomerase OS=Sus scrofa OX=9823 GN=GPI PE=1 SV=3	63.09	4	6.6	1	6	TRUE	FALSE	7.34472	17.6724	7.3413	17.6706	-1.61267	20.9072	0	1	1	1	0	1	14	21.3413	21.7136	20.1009	14	21.3447		20.9546	21.3302	20.0744		21.5175		21.2925	21.746	20.5049		21.8817	0	1	1	2	1	1	sp|P08059|G6PI_PIG	P08059
A0A287AL94	PYGL	Alpha-1,4 glucan phosphorylase	A0A287AL94	tr|A0A287AL94|A0A287AL94_PIG Alpha-1,4 glucan phosphorylase OS=Sus scrofa OX=9823 GN=PYGL PE=1 SV=1	97.5	2	1.9	0.9482	6	TRUE	FALSE	8.21991	18.11	5.73714	16.8686	-1.65945	21.4749	0	1	1	1	0	1	14	19.7371	22.3046	20.6452	14	22.2199		18.4854	21.0562	19.7537		21.5276		19.6884	22.337	21.0492		22.7569	0	2	1	1	0	2	tr|A0A287AL94|A0A287AL94_PIG	A0A287AL94
A0A287BFF4	GLS	glutaminase	A0A287BFF4	tr|A0A287BFF4|A0A287BFF4_PIG glutaminase OS=Sus scrofa OX=9823 GN=GLS PE=1 SV=1	73.49	4	6.6	1	6	TRUE	FALSE	0	14	4.49623	16.2481	8.45228	18.2261	0	1	0	1	0	0	14	18.4962	14	22.4523	14	14		17.747		22.0632				18.4474		22.8563			0	0	1	4	0	1	tr|A0A287BFF4|A0A287BFF4_PIG	A0A287BFF4
A0A8D1TZC9	PCK2	phosphoenolpyruvate carboxykinase (GTP)	A0A8D1TZC9	tr|A0A8D1TZC9|A0A8D1TZC9_PIG phosphoenolpyruvate carboxykinase (GTP) OS=Sus scrofa OX=9823 GN=PCK2 PE=1 SV=1	69.92	3	4.3	1	6	TRUE	FALSE	3.31809	15.659	4.19143	20.4722	9.80273	18.9014	1	1	0	1	0	1	18.3764	22.5679	14	23.8027	14	17.3181	17.0933	21.7791		23.3742		17.0887	17.8414	22.5191		24.2067		17.8551	0	1	0	3	0	2	tr|A0A8D1TZC9|A0A8D1TZC9_PIG	A0A8D1TZC9
A0A4X1VEC8	FLNB	Filamin B	A0A4X1VEC8	tr|A0A4X1VEC8|A0A4X1VEC8_PIG Filamin B OS=Sus scrofa OX=9823 GN=FLNB PE=1 SV=1	281.22	8	2.5	1	6	TRUE	FALSE	1.74053	20.8199	3.34828	21.3525	-9.12559	18.5628	1	1	1	0	1	1	19.6783	23.0266	23.1256	14	19.9496	21.6902	16.4447	20.2874	20.3897		17.0464	19.5104	19.1433	22.9778	23.158		19.5601	22.2271	1	0	2	0	0	3	tr|A0A4X1VEC8|A0A4X1VEC8_PIG	A0A4X1VEC8
A0A4X1TP11	HNRNPH3	Heterogeneous nuclear ribonucleoprotein H3	A0A4X1TP11	tr|A0A4X1TP11|A0A4X1TP11_PIG Heterogeneous nuclear ribonucleoprotein H3 OS=Sus scrofa OX=9823 GN=HNRNPH3 PE=1 SV=1	36.9	3	12.4	1	6	TRUE	FALSE	9.63313	18.8166	1.80344	22.8952	1.58942	23.5028	1	1	1	1	0	1	21.9935	23.7969	22.7081	24.2976	14	23.6331	22.0129	24.3107	23.2253	25.1716		24.7063	21.4585	23.7482	22.7405	24.7016		24.1701	0	0	1	2	0	3	tr|A0A4X1TP11|A0A4X1TP11_PIG	A0A4X1TP11
I3LIE3	MYH14	Myosin heavy chain 14	I3LIE3	tr|I3LIE3|I3LIE3_PIG Myosin heavy chain 14 OS=Sus scrofa OX=9823 GN=MYH14 PE=1 SV=3	232.05	7	1.8	1	6	TRUE	FALSE	-2.96639	19.6133	1.67139	20.2171	-2.36362	21.8695	1	1	1	1	1	1	19.3814	21.0528	23.0514	20.6877	21.0965	18.1301	16.6073	18.773	20.7749	18.7682	18.6527	16.4098	18.8464	21.004	23.0838	21.0917	20.707	18.6671	1	0	4	0	1	0	tr|I3LIE3|I3LIE3_PIG	I3LIE3
F1RJM8	ABHD11	sn-1-specific diacylglycerol lipase ABHD11	F1RJM8	tr|F1RJM8|F1RJM8_PIG sn-1-specific diacylglycerol lipase ABHD11 OS=Sus scrofa OX=9823 GN=ABHD11 PE=1 SV=3	33.86	3	12.9	1	6	TRUE	FALSE	8.15943	18.0797	1.62281	21.1821	1.30247	22.4211	1	1	1	1	0	1	20.3707	21.9935	21.7699	23.0723	14	22.1594	20.1271	22.2443	22.024	23.6833		22.9696	19.8357	21.9448	21.8023	23.4763		22.6964	0	0	2	2	0	2	tr|F1RJM8|F1RJM8_PIG	F1RJM8
A0A287AJ85	SNRNP70	U1 small nuclear ribonucleoprotein 70 kDa	A0A287AJ85	tr|A0A287AJ85|A0A287AJ85_PIG U1 small nuclear ribonucleoprotein 70 kDa OS=Sus scrofa OX=9823 GN=SNRNP70 PE=1 SV=3	51.42	3	6.9	1	6	TRUE	FALSE	1.80595	21.428	0.965322	21.5387	0.8112	22.7385	1	1	1	1	1	1	21.0561	22.0214	22.3329	23.1441	20.525	22.331	20.8949	22.3546	22.6694	23.8375	20.6942	23.2236	20.521	21.9726	22.3653	23.5481	20.1355	22.868	0	0	1	3	0	2	tr|A0A287AJ85|A0A287AJ85_PIG	A0A287AJ85
A0A287ABB8	NIPSNAP2	Nipsnap homolog 2	A0A287ABB8	tr|A0A287ABB8|A0A287ABB8_PIG Nipsnap homolog 2 OS=Sus scrofa OX=9823 GN=NIPSNAP2 PE=1 SV=1	33.48	2	5.6	0.9998	6	TRUE	FALSE	9.41898	18.7095	0.897243	21.969	9.76186	18.8809	1	1	0	1	0	1	21.5204	22.4177	14	23.7619	14	23.419	21.3592	22.7508		24.4553		24.3116	20.9854	22.3689		24.1659		23.956	1	2	0	2	0	1	tr|A0A287ABB8|A0A287ABB8_PIG	A0A287ABB8
P02554		Tubulin beta chain	P02554	sp|P02554|TBB_PIG Tubulin beta chain OS=Sus scrofa OX=9823 PE=1 SV=1	49.83	14	2.7	0.9999	6	TRUE	FALSE	-1.42906	20.2328	0.687989	20.8773	-2.23591	20.3931	1	1	1	1	1	1	20.5333	21.2213	21.511	19.2751	20.9474	19.5183	20.1376	21.32	21.6131	19.7341	20.8821	20.1765	19.9983	21.1725	21.5434	19.6791	20.5578	20.0553	1	1	1	1	1	1	sp|P02554|TBB_PIG	P02554
F1S982	COPB1	Coatomer subunit beta	F1S982	tr|F1S982|F1S982_PIG Coatomer subunit beta OS=Sus scrofa OX=9823 GN=COPB1 PE=1 SV=3	107.07	4	5.5	1	6	TRUE	FALSE	0.226272	21.8778	0.6107	21.6616	-8.6883	18.3441	1	1	1	0	1	1	21.3563	21.967	22.6883	14	21.7646	21.9909	19.6976	20.8027	21.5273		20.4363	21.386	20.8213	21.9182	22.7207		21.3751	22.5279	0	1	3	1	0	1	tr|F1S982|F1S982_PIG	F1S982
A0A287AQR8	HSPB6	Heat shock protein family B (small) member 6	A0A287AQR8	tr|A0A287AQR8|A0A287AQR8_PIG Heat shock protein family B (small) member 6 OS=Sus scrofa OX=9823 GN=HSPB6 PE=1 SV=1	17.42	2	14.7	0.9999	6	TRUE	FALSE	0.850936	21.2189	0.532228	20.3931	-0.570844	20.5449	1	1	1	1	1	1	20.127	20.6592	20.8304	20.2595	20.7934	21.6444	21.2459	22.2725	22.447	22.2331	22.2427	23.8171	19.5919	20.6104	20.8628	20.6635	20.4039	22.1813	1	1	1	0	1	2	tr|A0A287AQR8|A0A287AQR8_PIG	A0A287AQR8
I3LQ83	UBAP2L	Ubiquitin associated protein 2 like	I3LQ83	tr|I3LQ83|I3LQ83_PIG Ubiquitin associated protein 2 like OS=Sus scrofa OX=9823 GN=UBAP2L PE=1 SV=3	114.6	3	2.5	1	6	TRUE	FALSE	0.428371	25.6748	0.522849	25.1179	-2.81039	25.096	1	1	1	1	1	1	24.8565	25.3793	26.5012	23.6908	25.4606	25.889	23.9247	24.942	26.0672	23.6137	24.8592	26.0111	24.3214	25.3305	26.5336	24.0948	25.071	26.4259	0	1	1	3	0	1	tr|I3LQ83|I3LQ83_PIG	I3LQ83
A0A286ZXF3	HSD3B7	Hydroxy-delta-5-steroid dehydrogenase, 3 beta- and steroid delta-isomerase 7	A0A286ZXF3	tr|A0A286ZXF3|A0A286ZXF3_PIG Hydroxy-delta-5-steroid dehydrogenase, 3 beta- and steroid delta-isomerase 7 OS=Sus scrofa OX=9823 GN=HSD3B7 PE=1 SV=2	44.98	1	2.9	0.9325	6	FALSE	FALSE	0.128534	20.6679	0.427956	20.4398	-0.0931112	20.8059	1	1	1	1	1	1	20.2258	20.6538	20.8524	20.7593	20.6036	20.7322	19.9821	20.9045	21.1065	21.3703	20.6903	21.5423	19.6908	20.605	20.8848	21.1633	20.2141	21.2691	1	1	1	1	1	1	tr|A0A286ZXF3|A0A286ZXF3_PIG	A0A286ZXF3
A0A286ZXM0	AHNAK2	PDZ domain-containing protein	A0A286ZXM0	tr|A0A286ZXM0|A0A286ZXM0_PIG PDZ domain-containing protein OS=Sus scrofa OX=9823 GN=AHNAK2 PE=1 SV=1	392.91	3	1	1	6	TRUE	FALSE	6.28891	17.1445	0.377569	20.7915	1.52966	21.0675	1	1	1	1	0	1	20.6027	20.9802	20.3026	21.8323	14	20.2889	16.8495	17.7214	17.0472	18.9337		17.5895	20.0676	20.9315	20.335	22.2363		20.8259	0	1	2	1	1	1	tr|A0A286ZXM0|A0A286ZXM0_PIG	A0A286ZXM0
A0A287B781	LOC110258364	LIM zinc-binding domain-containing protein	A0A287B781	tr|A0A287B781|A0A287B781_PIG LIM zinc-binding domain-containing protein OS=Sus scrofa OX=9823 GN=LOC110258364 PE=4 SV=2	20.22	1	4.6	0.7866	6	FALSE	FALSE	0.0937472	19.7288	0.329527	19.7671	0.192515	19.7477	1	1	1	1	1	1	19.6023	19.9318	19.6515	19.844	19.6819	19.7756	20.3587	21.1826	20.9056	21.455	20.7686	21.5858	19.0673	19.8831	19.6839	20.248	19.2923	20.3126	1	1	1	1	1	1	tr|A0A287B781|A0A287B781_PIG	A0A287B781
A0A287AT83	EIF4B	Eukaryotic translation initiation factor 4B	A0A287AT83	tr|A0A287AT83|A0A287AT83_PIG Eukaryotic translation initiation factor 4B OS=Sus scrofa OX=9823 GN=EIF4B PE=4 SV=3	66.83	4	8	1	6	TRUE	FALSE	0.947893	21.2506	0.306692	21.2435	3.16382	20.4817	1	1	1	1	1	1	21.0901	21.3968	18.8998	22.0636	20.7766	21.7245	20.3725	21.1736	18.68	22.2007	20.3894	22.0608	20.5551	21.348	18.9322	22.4677	20.3871	22.2615	1	0	0	2	0	3	tr|A0A287AT83|A0A287AT83_PIG	A0A287AT83
A0A480XE17	NUDT5	ADP-sugar pyrophosphatase isoform 1	A0A480XE17	tr|A0A480XE17|A0A480XE17_PIG ADP-sugar pyrophosphatase isoform 1 OS=Sus scrofa OX=9823 GN=NUDT5 PE=1 SV=1	24.25	2	8.2	0.9995	6	TRUE	FALSE	-0.295027	23.2183	0.21465	22.4988	-2.3042	23.2614	1	1	1	1	1	1	22.3914	22.6061	24.4135	22.1093	23.3658	23.0708	22.9958	23.7048	25.5156	23.5683	24.3005	24.7289	21.8564	22.5573	24.4459	22.5133	22.9762	23.6077	1	1	1	0	2	1	tr|A0A480XE17|A0A480XE17_PIG	A0A480XE17
A0A287AYP1	NIPSNAP3A	Nipsnap homolog 3A	A0A287AYP1	tr|A0A287AYP1|A0A287AYP1_PIG Nipsnap homolog 3A OS=Sus scrofa OX=9823 GN=NIPSNAP3A PE=1 SV=1	28.48	3	11.3	1	6	TRUE	FALSE	7.40987	17.7049	0.162179	21.3166	1.11862	21.3068	1	1	1	1	0	1	21.2355	21.3977	20.7475	21.8661	14	21.4099	21.3545	22.011	21.3641	22.8396		22.5826	20.7005	21.3489	20.7799	22.2701		21.9469	0	2	0	3	0	1	tr|A0A287AYP1|A0A287AYP1_PIG	A0A287AYP1
A0A8W4FFC7	TMED2	Transmembrane p24 trafficking protein 2	A0A8W4FFC7	tr|A0A8W4FFC7|A0A8W4FFC7_PIG Transmembrane p24 trafficking protein 2 OS=Sus scrofa OX=9823 GN=TMED2 PE=1 SV=1	22.65	1	4.5	1	6	FALSE	FALSE	-0.508844	20.2451	0.114636	19.1202	-0.27019	19.3336	1	1	1	1	1	1	19.0629	19.1775	19.4687	19.1985	20.4995	19.9907	19.8192	20.4282	20.7228	20.8095	21.5862	21.8009	18.5278	19.1287	19.5011	19.6025	20.11	20.5277	0	0	1	2	1	2	tr|A0A8W4FFC7|A0A8W4FFC7_PIG	A0A8W4FFC7
F1S1R4	SH3BGRL	SH3 domain-binding glutamic acid-rich-like protein	F1S1R4	tr|F1S1R4|F1S1R4_PIG SH3 domain-binding glutamic acid-rich-like protein OS=Sus scrofa OX=9823 GN=SH3BGRL PE=1 SV=3	12.83	1	11.4	0.841	6	FALSE	FALSE	0.379612	20.0728	0.0977556	19.5721	-0.532915	20.4056	1	1	1	1	1	1	19.5232	19.621	20.6721	20.1392	19.883	20.2626	20.4495	21.0416	22.0961	21.92	21.1396	22.2427	18.9882	19.5722	20.7045	20.5432	19.4934	20.7996	1	1	1	1	1	1	tr|F1S1R4|F1S1R4_PIG	F1S1R4
A0A4X1TYR3	RPS27L	40S ribosomal protein S27	A0A4X1TYR3	tr|A0A4X1TYR3|A0A4X1TYR3_PIG 40S ribosomal protein S27 OS=Sus scrofa OX=9823 GN=RPS27L PE=1 SV=1	9.47	2	13.1	1	6	TRUE	FALSE	0.00732328	25.6202	0.0751368	25.6216	0.0817539	25.3727	1	1	1	1	1	1	25.584	25.6592	25.3319	25.4136	25.6166	25.6239	27.5103	28.0798	27.7559	28.1945	27.8732	28.604	25.049	25.6104	25.3643	25.8176	25.227	26.1609	1	1	0	1	1	2	tr|A0A4X1TYR3|A0A4X1TYR3_PIG	A0A4X1TYR3
F1SSI2	DHRS7	Dehydrogenase/reductase 7	F1SSI2	tr|F1SSI2|F1SSI2_PIG Dehydrogenase/reductase 7 OS=Sus scrofa OX=9823 GN=DHRS7 PE=1 SV=1	38.07	3	9.4	1	6	TRUE	FALSE	0.797148	21.1719	0.0683958	21.3292	0.365756	21.2951	1	1	1	1	1	1	21.295	21.3634	21.1122	21.4779	20.7734	21.5705	20.8994	21.4622	21.2143	21.9369	20.7081	22.2287	20.76	21.3147	21.1446	21.8819	20.3838	22.1075	0	1	1	2	1	1	tr|F1SSI2|F1SSI2_PIG	F1SSI2
A0A4X1WBL9	CCT4	T-complex protein 1 subunit delta	A0A4X1WBL9	tr|A0A4X1WBL9|A0A4X1WBL9_PIG T-complex protein 1 subunit delta OS=Sus scrofa OX=9823 GN=CCT4 PE=1 SV=1	58.02	2	3	0.9997	6	TRUE	FALSE	0	14	0	14	-7.28372	17.6419	0	0	1	0	0	0	14	14	21.2837	14	14	14			20.6633						21.3161				1	1	2	2	0	0	tr|A0A4X1WBL9|A0A4X1WBL9_PIG	A0A4X1WBL9
A0A5G2R9R9	SEPTIN9	Septin 9	A0A5G2R9R9	tr|A0A5G2R9R9|A0A5G2R9R9_PIG Septin 9 OS=Sus scrofa OX=9823 GN=SEPTIN9 PE=1 SV=1	63.83	2	5.2	0.9999	6	TRUE	FALSE	7.36196	17.681	0	14	5.87214	16.9361	0	0	0	1	0	1	14	14	14	19.8721	14	21.362				19.3311		21.0201				20.2761		21.899	0	0	0	2	2	2	tr|A0A5G2R9R9|A0A5G2R9R9_PIG	A0A5G2R9R9
Q08094	CNN2	Calponin-2 (Fragment)	Q08094;A0A5G2QAL2;I3LUJ5	sp|Q08094|CNN2_PIG Calponin-2 (Fragment) OS=Sus scrofa OX=9823 GN=CNN2 PE=2 SV=1	32.01	1	3.7	0.7672	6	FALSE	FALSE	0.0819549	21.8539	-0.0202523	21.5929	0.71236	21.275	1	1	1	1	1	1	21.603	21.5828	20.9188	21.6312	21.8129	21.8949	21.7219	22.1961	21.5354	22.6047	22.2622	23.0676	21.068	21.534	20.9512	22.0352	21.4233	22.4319	1	1	1	1	1	1	sp|Q08094|CNN2_PIG	Q08094
A0A286ZVJ2	RAP1B	small monomeric GTPase	A0A286ZVJ2;A0A4X1TAH5	tr|A0A286ZVJ2|A0A286ZVJ2_PIG small monomeric GTPase OS=Sus scrofa OX=9823 GN=RAP1B PE=1 SV=1	20.81	2	10.3	0.9986	6	TRUE	FALSE	-0.705288	23.8445	-0.0222822	23.4261	-2.0841	24.0398	1	1	1	1	1	1	23.4373	23.415	25.0818	22.9977	24.1971	23.4918	24.0416	24.5137	26.1839	24.4567	25.1318	25.15	22.9022	23.3662	25.1142	23.4018	23.8075	24.0288	0	1	1	2	1	1	tr|A0A286ZVJ2|A0A286ZVJ2_PIG	A0A286ZVJ2
F1RU34	CST6	Cystatin E/M	F1RU34	tr|F1RU34|F1RU34_PIG Cystatin E/M OS=Sus scrofa OX=9823 GN=CST6 PE=1 SV=1	16.33	1	6.7	0.9332	6	FALSE	FALSE	-0.878916	24.1978	-0.0237323	23.771	-2.14354	24.424	1	1	1	1	1	1	23.7829	23.7592	25.4958	23.3523	24.6373	23.7584	25.1242	25.5948	27.3348	25.5482	26.309	26.1535	23.2479	23.7104	25.5282	23.7563	24.2477	24.2954	1	1	1	1	0	2	tr|F1RU34|F1RU34_PIG	F1RU34
F1SI56	TGM5	Transglutaminase 5	F1SI56	tr|F1SI56|F1SI56_PIG Transglutaminase 5 OS=Sus scrofa OX=9823 GN=TGM5 PE=3 SV=3	81.37	1	1.1	0.6391	6	FALSE	FALSE	-0.567496	22.4923	-0.0375949	22.1694	-1.50812	22.5094	1	1	1	1	1	1	22.1882	22.1506	23.2635	21.7553	22.776	22.2085	21.2565	21.7132	22.8295	21.6783	22.1747	22.3306	21.6531	22.1018	23.2959	22.1594	22.3864	22.7455	1	1	1	1	1	1	tr|F1SI56|F1SI56_PIG	F1SI56
A0A8D1PE04	MANF	Mesencephalic astrocyte derived neurotrophic factor	A0A8D1PE04	tr|A0A8D1PE04|A0A8D1PE04_PIG Mesencephalic astrocyte derived neurotrophic factor OS=Sus scrofa OX=9823 GN=MANF PE=1 SV=1	21.6	2	9	0.9995	6	TRUE	FALSE	0.0352037	21.9002	-0.0765186	22.5197	-1.20991	23.1877	1	1	1	1	1	1	22.558	22.4815	23.7927	22.5828	21.8826	21.9178	23.3143	23.7322	25.0468	24.1937	22.9693	23.728	22.023	22.4327	23.8251	22.9868	21.493	22.4548	2	1	1	0	1	1	tr|A0A8D1PE04|A0A8D1PE04_PIG	A0A8D1PE04
P35479		Leukocyte cysteine proteinase inhibitor 1	P35479;P80736;Q28986;Q28987	sp|P35479|CPI1_PIG Leukocyte cysteine proteinase inhibitor 1 OS=Sus scrofa OX=9823 PE=1 SV=1	11.76	1	7.8	0.5264	6	FALSE	FALSE	0.673135	25.8097	-0.102141	24.6526	-1.36808	25.2537	1	1	1	1	1	1	24.7037	24.6015	25.9377	24.5697	25.4731	26.1463	25.6299	26.0222	27.3617	26.3505	26.7298	28.1264	24.1686	24.5527	25.9701	24.9737	25.0836	26.6832	1	1	1	1	1	1	sp|P35479|CPI1_PIG	P35479
Q29550		Liver carboxylesterase	Q29550;A0A287A8N2;A0A287AGL9;F1RF16	sp|Q29550|EST1_PIG Liver carboxylesterase OS=Sus scrofa OX=9823 PE=1 SV=1	61.98	1	2.1	0.9405	6	FALSE	FALSE	0.165564	22.4272	-0.119051	22.6322	-0.0254676	22.7904	1	1	1	1	1	1	22.6917	22.5726	22.8032	22.7777	22.3445	22.51	21.9741	22.3494	22.5833	22.9147	21.9572	22.8463	22.1567	22.5239	22.8356	23.1817	21.9549	23.047	1	1	1	0	1	2	sp|Q29550|EST1_PIG	Q29550
F1RIA7	TMEM109	Transmembrane protein 109	F1RIA7	tr|F1RIA7|F1RIA7_PIG Transmembrane protein 109 OS=Sus scrofa OX=9823 GN=TMEM109 PE=1 SV=1	26.09	1	3.7	0.73	6	FALSE	FALSE	-0.191369	21.0397	-0.12344	21.2488	-0.545653	21.2423	1	1	1	1	1	1	21.3106	21.1871	21.5151	20.9695	21.1354	20.944	22.2368	22.6078	22.9391	22.7504	22.392	22.9241	20.7755	21.1383	21.5475	21.3735	20.7458	21.481	1	1	1	1	1	1	tr|F1RIA7|F1RIA7_PIG	F1RIA7
F1RMV5	ETHE1	ETHE1 persulfide dioxygenase	F1RMV5	tr|F1RMV5|F1RMV5_PIG ETHE1 persulfide dioxygenase OS=Sus scrofa OX=9823 GN=ETHE1 PE=1 SV=4	26.68	2	7.4	0.9999	6	TRUE	FALSE	9.04464	18.5223	-0.128984	21.6607	2.03378	22.7067	1	1	1	1	0	1	21.7251	21.5962	21.6898	23.7236	14	23.0446	22.192	22.5574	22.6544	25.0451		24.5653	21.1901	21.5474	21.7222	24.1276		23.5816	1	1	0	2	0	2	tr|F1RMV5|F1RMV5_PIG	F1RMV5
A0A5G2QTY6	PAICS	PurE domain-containing protein	A0A5G2QTY6	tr|A0A5G2QTY6|A0A5G2QTY6_PIG PurE domain-containing protein OS=Sus scrofa OX=9823 GN=PAICS PE=1 SV=1	47.14	2	3.5	0.9985	6	TRUE	FALSE	-0.114639	21.1233	-0.236289	21.2257	-8.53767	18.2688	1	1	1	0	1	1	21.3439	21.1076	22.5377	14	21.1806	21.066	21.1827	21.4408	22.8742		21.3498	21.9586	20.8088	21.0588	22.5701		20.7911	21.603	1	0	2	1	1	1	tr|A0A5G2QTY6|A0A5G2QTY6_PIG	A0A5G2QTY6
F1RXG1	KRT27	Keratin, type I cytoskeletal 27	F1RXG1	tr|F1RXG1|F1RXG1_PIG Keratin, type I cytoskeletal 27 OS=Sus scrofa OX=9823 GN=KRT27 PE=3 SV=2	49.68	15	2	0.9996	6	TRUE	FALSE	-10.008	19.004	-0.273298	23.8652	1.71707	23.4651	1	1	1	1	1	0	24.0018	23.7285	22.6066	24.3237	24.008	14	23.2843	23.5053	22.3868	24.4607	23.6208		23.4668	23.6798	22.639	24.7277	23.6184		1	1	1	2	1	0	tr|F1RXG1|F1RXG1_PIG	F1RXG1
A0A287AL10	FTH1	Ferritin	A0A287AL10	tr|A0A287AL10|A0A287AL10_PIG Ferritin OS=Sus scrofa OX=9823 GN=FTH1 PE=1 SV=2	21.17	2	9.9	0.9999	6	TRUE	FALSE	0.481752	20.2552	-0.629538	24.3398	7.42857	17.7143	1	1	0	1	1	1	24.6545	24.025	14	21.4286	20.0144	20.4961	25.1214	24.9862		22.75	20.8116	22.0168	24.1195	23.9762		21.8326	19.6248	21.0331	2	4	0	0	0	0	tr|A0A287AL10|A0A287AL10_PIG	A0A287AL10
Q767L0	ABCF1	ATP-binding cassette sub-family F member 1	Q767L0	sp|Q767L0|ABCF1_PIG ATP-binding cassette sub-family F member 1 OS=Sus scrofa OX=9823 GN=ABCF1 PE=3 SV=1	91.58	3	5.3	1	6	TRUE	FALSE	-0.0600792	21.1167	-0.638998	20.163	6.80107	17.4005	1	1	0	1	1	1	20.4825	19.8435	14	20.8011	21.1467	21.0866	19.2795	19.1349		20.4527	20.2741	20.9374	19.9475	19.7947		21.2051	20.7571	21.6236	1	0	1	1	1	2	sp|Q767L0|ABCF1_PIG	Q767L0
Q8MJ39	MGP	Matrix Gla protein	Q8MJ39	sp|Q8MJ39|MGP_PIG Matrix Gla protein OS=Sus scrofa OX=9823 GN=MGP PE=3 SV=1	12.13	1	10.7	0.8888	6	FALSE	FALSE	0.178366	22.4625	-0.734207	22.6826	-1.20569	21.299	1	1	1	1	1	1	23.0497	22.3155	21.9018	20.6961	22.3733	22.5516	24.976	24.7361	24.3258	23.477	24.6299	25.5317	22.5147	22.2667	21.9342	21.1001	21.9837	23.0886	1	1	1	1	1	1	sp|Q8MJ39|MGP_PIG	Q8MJ39
A0A8W4FDC1	COL24A1	Collagen type XXIV alpha 1 chain	A0A8W4FDC1	tr|A0A8W4FDC1|A0A8W4FDC1_PIG Collagen type XXIV alpha 1 chain OS=Sus scrofa OX=9823 GN=COL24A1 PE=4 SV=1	167.7	1	0.5	0.4464	6	FALSE	FALSE	0.470034	20.4241	-0.736275	22.1105	-1.41012	20.99	1	1	1	1	1	1	22.4786	21.7423	21.695	20.2849	20.1891	20.6591	19.9955	19.7536	19.7096	18.6564	18.0364	19.2298	21.9436	21.6935	21.7274	20.6889	19.7995	21.1961	1	1	1	1	1	1	tr|A0A8W4FDC1|A0A8W4FDC1_PIG	A0A8W4FDC1
I3LCP8		Serpin B6	I3LCP8	tr|I3LCP8|I3LCP8_PIG Serpin B6 OS=Sus scrofa OX=9823 PE=1 SV=3	43.12	1	2.1	0.9957	6	FALSE	FALSE		22.8796	-0.763899	22.3162	-1.78951	23.0773	1	1	1	1	0	1	22.6981	21.9342	23.9721	22.1826		22.8796	22.3025	22.0329	24.0742	22.6415		23.5378	22.1631	21.8854	24.0045	22.5866		23.4166	1	1	1	1	1	1	tr|I3LCP8|I3LCP8_PIG	I3LCP8
B3F0B7	CRABP1	Cellular retinoic acid-binding protein 1	B3F0B7	tr|B3F0B7|B3F0B7_PIG Cellular retinoic acid-binding protein 1 OS=Sus scrofa OX=9823 GN=CRABP1 PE=1 SV=1	15.56	4	24.1	1	6	TRUE	FALSE	0.164343	21.3377	-0.950108	21.9429	1.69445	21.7323	1	1	1	1	1	1	22.418	21.4679	20.8851	22.5795	21.2555	21.4198	23.0223	22.5666	21.9872	24.0385	22.1902	23.078	21.883	21.4191	20.9175	22.9835	20.8659	21.9568	1	0	0	4	1	0	tr|B3F0B7|B3F0B7_PIG	B3F0B7
F1S8M9	LRPAP1	Alpha-2-macroglobulin receptor-associated protein	F1S8M9	tr|F1S8M9|F1S8M9_PIG Alpha-2-macroglobulin receptor-associated protein OS=Sus scrofa OX=9823 GN=LRPAP1 PE=1 SV=3	41.71	4	10.4	1	6	TRUE	FALSE	0.746757	21.1026	-1.27207	20.0788	0.114615	20.3627	1	1	1	1	1	1	20.7148	19.4428	20.3053	20.42	20.7293	21.476	20.2488	19.4711	20.337	20.8085	20.5936	22.0638	20.1798	19.394	20.3377	20.824	20.3397	22.013	1	1	0	1	1	2	tr|F1S8M9|F1S8M9_PIG	F1S8M9
P04178	SOD1	Superoxide dismutase [Cu-Zn]	P04178;A0A2C9F3F0	sp|P04178|SODC_PIG Superoxide dismutase [Cu-Zn] OS=Sus scrofa OX=9823 GN=SOD1 PE=1 SV=2	15.88	2	16.3	0.9999	6	TRUE	FALSE	7.3687	17.6844	-1.2786	22.7857	8.56276	18.2814	1	1	0	1	0	1	23.425	22.1464	14	22.5628	14	21.3687	24.3513	23.567		24.3436		23.3488	22.89	22.0976		22.9668		21.9057	2	1	0	2	0	1	sp|P04178|SODC_PIG	P04178
A0A5G2RH65	SRPRA	SRP receptor subunit alpha	A0A5G2RH65	tr|A0A5G2RH65|A0A5G2RH65_PIG SRP receptor subunit alpha OS=Sus scrofa OX=9823 GN=SRPRA PE=3 SV=1	79.18	3	4.7	1	6	TRUE	FALSE	6.0917	17.0458	-5.8236	16.9118	5.32207	16.661	1	0	0	1	0	1	19.8236	14	14	19.3221	14	20.0917	18.6206			18.9737		19.9425	19.2886			19.7261		20.6287	1	1	0	1	1	2	tr|A0A5G2RH65|A0A5G2RH65_PIG	A0A5G2RH65
F1RPB7	DRG1	Developmentally-regulated GTP-binding protein 1	F1RPB7	tr|F1RPB7|F1RPB7_PIG Developmentally-regulated GTP-binding protein 1 OS=Sus scrofa OX=9823 GN=DRG1 PE=1 SV=3	40.55	2	7.1	0.9999	6	TRUE	FALSE	-1.05574	20.9443	-5.82927	16.9146	6.13941	17.0697	1	0	0	1	1	1	19.8293	14	14	20.1394	21.4722	20.4165	19.232			20.3967	21.2053	20.873	19.2942			20.5434	21.0826	20.9535	1	0	0	2	2	1	tr|F1RPB7|F1RPB7_PIG	F1RPB7
F1RQC5	LARP1	La ribonucleoprotein 1, translational regulator	F1RQC5	tr|F1RQC5|F1RQC5_PIG La ribonucleoprotein 1, translational regulator OS=Sus scrofa OX=9823 GN=LARP1 PE=1 SV=3	123.75	3	2.6	1	6	TRUE	FALSE	0	14	-6.48623	17.2431	7.02387	17.5119	1	0	0	1	0	0	20.4862	14	14	21.0239	14	14	18.5545			19.9468			19.9512			21.4279			2	1	0	2	0	1	tr|F1RQC5|F1RQC5_PIG	F1RQC5
A0A8D1B184	JCHAIN	Joining chain of multimeric IgA and IgM	A0A8D1B184	tr|A0A8D1B184|A0A8D1B184_PIG Joining chain of multimeric IgA and IgM OS=Sus scrofa OX=9823 GN=JCHAIN PE=1 SV=1	21.31	2	10.8	0.9994	6	TRUE	FALSE	-9.61286	18.8064	-8.54617	18.2731	8.46859	18.2343	1	0	0	1	1	0	22.5462	14	14	22.4686	23.6129	14	23.6651			24.4421	25.0621		22.0111			22.8726	23.2233		1	1	1	2	1	0	tr|A0A8D1B184|A0A8D1B184_PIG	A0A8D1B184
A0FKG7	CAPN7	Calpain-7	A0FKG7;I3LBF0	sp|A0FKG7|CAN7_PIG Calpain-7 OS=Sus scrofa OX=9823 GN=CAPN7 PE=2 SV=1	92.31	1	1.1	0.9909	6	FALSE	FALSE							0	0	0	0	0	0																			1	1	1	1	1	1	sp|A0FKG7|CAN7_PIG	A0FKG7
A0A287BFY0	ALDOA	Fructose-bisphosphate aldolase	A0A287BFY0	tr|A0A287BFY0|A0A287BFY0_PIG Fructose-bisphosphate aldolase OS=Sus scrofa OX=9823 GN=ALDOA PE=1 SV=1	57.32	11	3.8	0.9999	6	FALSE	FALSE							0	0	0	0	0	0																			1	1	1	1	1	1	tr|A0A287BFY0|A0A287BFY0_PIG	A0A287BFY0
A0A5G2QI29	KRT4	Keratin 4	A0A5G2QI29	tr|A0A5G2QI29|A0A5G2QI29_PIG Keratin 4 OS=Sus scrofa OX=9823 GN=KRT4 PE=1 SV=2	56.33	17	3.8	0.9999	6	FALSE	FALSE							0	0	0	0	0	0																			1	0	0	1	1	3	tr|A0A5G2QI29|A0A5G2QI29_PIG	A0A5G2QI29
I3LQH7	BLVRB	Biliverdin reductase B	I3LQH7	tr|I3LQH7|I3LQH7_PIG Biliverdin reductase B OS=Sus scrofa OX=9823 GN=BLVRB PE=1 SV=2	22.2	3	13.1	1	5	TRUE	FALSE	0	14	11.0547	19.5274	5.48051	16.7403	0	1	0	1	0	0	14	25.0547	14	19.4805	14	14		25.8904		20.6764				25.0059		19.8845			0	3	0	2	0	0	tr|I3LQH7|I3LQH7_PIG	I3LQH7
P00172	CYB5A	Cytochrome b5	P00172	sp|P00172|CYB5_PIG Cytochrome b5 OS=Sus scrofa OX=9823 GN=CYB5A PE=1 SV=3	15.3	2	24.6	0.9998	5	TRUE	FALSE	0.110496	22.4921	8.01298	18.0065	0	14	0	1	0	0	1	1	14	22.013	14	14	22.4368	22.5473		23.8487			24.1085	24.9425		21.9642			22.0473	23.0843	1	0	2	0	1	1	sp|P00172|CYB5_PIG	P00172
Q1G1K7	IDH3B	Isocitrate dehydrogenase [NAD] subunit, mitochondrial	Q1G1K7	tr|Q1G1K7|Q1G1K7_PIG Isocitrate dehydrogenase [NAD] subunit, mitochondrial OS=Sus scrofa OX=9823 GN=IDH3B PE=1 SV=1	42.33	2	6.5	1	5	TRUE	FALSE	7.38545	17.6927	7.89243	17.9462	9.31998	18.66	0	1	0	1	0	1	14	21.8924	14	23.32	14	21.3854		21.9208		23.7085		21.9732		21.8436		23.724		21.9224	1	1	0	2	0	1	tr|Q1G1K7|Q1G1K7_PIG	Q1G1K7
A0A5G2QFP2	HDGF	Heparin binding growth factor	A0A5G2QFP2	tr|A0A5G2QFP2|A0A5G2QFP2_PIG Heparin binding growth factor OS=Sus scrofa OX=9823 GN=HDGF PE=1 SV=2	27.83	2	7.5	1	5	TRUE	FALSE	0.31891	22.1784	7.59927	17.7996	8.32411	18.1621	0	1	0	1	1	1	14	21.5993	14	22.3241	22.0189	22.3378		21.9325		23.0175	22.1881	23.2305		21.5505		22.7281	21.6294	22.8748	0	0	1	2	1	1	tr|A0A5G2QFP2|A0A5G2QFP2_PIG	A0A5G2QFP2
A0A287ANV7	LCP1	Lymphocyte cytosolic protein 1	A0A287ANV7	tr|A0A287ANV7|A0A287ANV7_PIG Lymphocyte cytosolic protein 1 OS=Sus scrofa OX=9823 GN=LCP1 PE=1 SV=1	71.24	4	2.8	1	5	TRUE	FALSE	-0.117341	21.0715	7.41931	17.7097	-1.67495	21.4328	0	1	1	1	1	1	14	21.4193	22.2703	20.5953	21.1302	21.0129		20.592	21.4464	20.1283	20.1389	20.745		21.3705	22.3027	20.9994	20.7406	21.5499	1	0	1	1	1	1	tr|A0A287ANV7|A0A287ANV7_PIG	A0A287ANV7
A0A480SMR3	SARNP	SAP domain-containing ribonucleoprotein	A0A480SMR3	tr|A0A480SMR3|A0A480SMR3_PIG SAP domain-containing ribonucleoprotein OS=Sus scrofa OX=9823 GN=SARNP PE=1 SV=1	23.62	4	18.1	1	5	TRUE	FALSE	7.00249	17.5012	7.00728	17.5036	9.03974	18.5199	0	1	0	1	0	1	14	21.0073	14	23.0397	14	21.0025		21.843		24.2357		22.3976		20.9585		23.4437		21.5395	0	0	0	5	0	0	tr|A0A480SMR3|A0A480SMR3_PIG	A0A480SMR3
A0A287BDN2	SPTBN1	Spectrin beta chain	A0A287BDN2	tr|A0A287BDN2|A0A287BDN2_PIG Spectrin beta chain OS=Sus scrofa OX=9823 GN=SPTBN1 PE=1 SV=2	274.38	2	0.9	1	5	TRUE	FALSE	0.305867	20.9338	6.76102	17.3805	6.84738	17.4237	0	1	0	1	1	1	14	20.761	14	20.8474	20.7809	21.0867		18.0319		18.4785	17.8878	18.9171		20.7122		21.2514	20.3913	21.6237	0	0	0	2	1	2	tr|A0A287BDN2|A0A287BDN2_PIG	A0A287BDN2
A0A4X1UC72	EIF4E	Eukaryotic translation initiation factor 4E	A0A4X1UC72	tr|A0A4X1UC72|A0A4X1UC72_PIG Eukaryotic translation initiation factor 4E OS=Sus scrofa OX=9823 GN=EIF4E PE=1 SV=1	25.06	2	6.9	0.9988	5	TRUE	FALSE	6.17229	17.0861	6.54343	17.2717	-6.67291	17.3365	0	1	1	0	0	1	14	20.5434	20.6729	14	14	20.1723		21.5046	21.6375			21.693		20.4946	20.7053			20.7093	1	1	0	1	0	2	tr|A0A4X1UC72|A0A4X1UC72_PIG	A0A4X1UC72
A0A287A2M4	CRIP2	Cysteine-rich protein 2	A0A287A2M4	tr|A0A287A2M4|A0A287A2M4_PIG Cysteine-rich protein 2 OS=Sus scrofa OX=9823 GN=CRIP2 PE=1 SV=1	24.78	3	15.1	1	5	TRUE	FALSE	7.26591	17.633	6.49759	17.2488	7.26133	17.6307	0	1	0	1	0	1	14	20.4976	14	21.2613	14	21.2659		21.9182		23.0422		23.246		20.4488		21.6653		21.8029	0	2	0	1	1	1	tr|A0A287A2M4|A0A287A2M4_PIG	A0A287A2M4
F1SQT3	SLC25A3	Solute carrier family 25 member 3	F1SQT3	tr|F1SQT3|F1SQT3_PIG Solute carrier family 25 member 3 OS=Sus scrofa OX=9823 GN=SLC25A3 PE=1 SV=2	39.86	2	5.8	0.9999	5	TRUE	FALSE	9.0859	18.5429	6.21666	19.6708	9.29872	18.6494	1	1	0	1	0	1	16.5625	22.7791	14	23.2987	14	23.0859	16.2408	22.9519		23.8317		23.8181	16.0274	22.7304		23.7027		23.6229	0	1	0	3	0	1	tr|F1SQT3|F1SQT3_PIG	F1SQT3
A0A8D1TT21	ANP32A	Acidic leucine-rich nuclear phosphoprotein 32 family member	A0A8D1TT21	tr|A0A8D1TT21|A0A8D1TT21_PIG Acidic leucine-rich nuclear phosphoprotein 32 family member OS=Sus scrofa OX=9823 GN=ANP32A PE=1 SV=1	29.49	2	6.6	0.9933	5	TRUE	FALSE	2.81025	20.6262	5.87782	16.9389	5.39681	16.6984	0	1	0	1	1	1	14	19.8778	14	19.3968	19.2211	22.0313		20.839		20.7183	20.0183	23.552		19.829		19.8008	18.8315	22.5683	0	1	0	1	1	2	tr|A0A8D1TT21|A0A8D1TT21_PIG	A0A8D1TT21
A0A480VIL3	NAXD	ATP-dependent (S)-NAD(P)H-hydrate dehydratase	A0A480VIL3	tr|A0A480VIL3|A0A480VIL3_PIG ATP-dependent (S)-NAD(P)H-hydrate dehydratase OS=Sus scrofa OX=9823 GN=NAXD PE=1 SV=1	34.76	3	8.5	1	5	TRUE	FALSE	5.78086	16.8904	5.51279	16.7564	7.6831	17.8415	0	1	0	1	0	1	14	19.5128	14	21.6831	14	19.7809		19.6855		22.2161		20.513		19.464		22.0871		20.3179	0	1	0	3	0	1	tr|A0A480VIL3|A0A480VIL3_PIG	A0A480VIL3
I3LDC1	SDHB	Succinate dehydrogenase [ubiquinone] iron-sulfur subunit, mitochondrial	I3LDC1	tr|I3LDC1|I3LDC1_PIG Succinate dehydrogenase [ubiquinone] iron-sulfur subunit, mitochondrial OS=Sus scrofa OX=9823 GN=SDHB PE=1 SV=1	31.56	3	8.9	1	5	TRUE	FALSE	5.72156	16.8608	3.95722	20.8528	4.71348	21.2559	1	1	1	1	0	1	18.8742	22.8314	18.8991	23.6126	14	19.7216	18.713	23.1646	19.2357	24.306		20.6142	18.3391	22.7826	18.9315	24.0166		20.2585	0	3	0	1	0	1	tr|I3LDC1|I3LDC1_PIG	I3LDC1
contam_Q14525	KRT33B	Keratin, type I cuticular Ha3-II	contam_Q14525	sp|contam_Q14525|KT33B_HUMAN Keratin, type I cuticular Ha3-II OS=Homo sapiens GN=KRT33B PE=1 SV=3	46.18	13	10.6	1	5	FALSE	TRUE		19.0417	3.81643	20.2285	2.66144	20.328	1	1	1	1	1	0	18.3203	22.1367	18.9973	21.6587	19.0417		17.4917	21.8025	18.6664	21.6847	18.5435		17.7853	22.0879	19.0297	22.0627	18.6522		0	3	0	2	0	0	sp|contam_Q14525|KT33B_HUMAN	contam_Q14525
A0A4X1W5E4	PSMD10	Proteasome 26S subunit, non-ATPase 10	A0A4X1W5E4	tr|A0A4X1W5E4|A0A4X1W5E4_PIG Proteasome 26S subunit, non-ATPase 10 OS=Sus scrofa OX=9823 GN=PSMD10 PE=1 SV=1	24.51	2	7.5	0.9998	5	TRUE	FALSE	1.29899	20.4371	3.79645	15.8982	-1.50911	20.283	0	1	1	1	1	1	14	17.7964	21.0375	19.5284	19.7876	21.0866		18.7577	22.0021	20.8499	20.5848	22.6072		17.7477	21.0699	19.9324	19.398	21.6236	0	1	2	0	0	2	tr|A0A4X1W5E4|A0A4X1W5E4_PIG	A0A4X1W5E4
Q3YLA6	SRSF1	Serine/arginine-rich splicing factor 1	Q3YLA6	sp|Q3YLA6|SRSF1_PIG Serine/arginine-rich splicing factor 1 OS=Sus scrofa OX=9823 GN=SRSF1 PE=2 SV=3	27.73	4	20.6	1	5	TRUE	FALSE	3.019	21.5673	2.37819	22.3203	2.19703	22.8817	1	1	1	1	1	1	21.1312	23.5094	21.7832	23.9802	20.0578	23.0768	21.357	24.2296	22.5068	25.0607	20.614	24.3565	20.5962	23.4606	21.8156	24.3842	19.6682	23.6138	0	1	0	2	0	2	sp|Q3YLA6|SRSF1_PIG	Q3YLA6
F2Z5F8	MEMO1	Protein MEMO1	F2Z5F8	tr|F2Z5F8|F2Z5F8_PIG Protein MEMO1 OS=Sus scrofa OX=9823 GN=MEMO1 PE=1 SV=1	33.71	2	4.7	0.9939	5	TRUE	FALSE	-2.00521	19.6535	1.77773	19.8728	-0.58248	19.7849	1	1	1	1	1	1	18.9839	20.7616	20.0761	19.4937	20.6561	18.6509	18.9102	21.1823	20.5002	20.2746	20.9127	19.631	18.4489	20.7128	20.1085	19.8977	20.2665	19.1879	1	1	2	0	1	0	tr|F2Z5F8|F2Z5F8_PIG	F2Z5F8
F1RN89	NUFIP2	Nuclear FMR1 interacting protein 2	F1RN89	tr|F1RN89|F1RN89_PIG Nuclear FMR1 interacting protein 2 OS=Sus scrofa OX=9823 GN=NUFIP2 PE=4 SV=4	77.08	3	7.7	1	5	TRUE	FALSE	7.20627	17.6031	1.75312	19.746	7.02816	17.5141	1	1	0	1	0	1	18.8694	20.6225	14	21.0282	14	21.2063	18.0952	20.3427		21.1086		21.4859	18.3344	20.5737		21.4322		21.7433	0	1	0	3	0	1	tr|F1RN89|F1RN89_PIG	F1RN89
A0A5G2R0I4	ORM1	Lipocalin/cytosolic fatty-acid binding domain-containing protein	A0A5G2R0I4	tr|A0A5G2R0I4|A0A5G2R0I4_PIG Lipocalin/cytosolic fatty-acid binding domain-containing protein OS=Sus scrofa OX=9823 GN=ORM1 PE=1 SV=1	23.61	2	4.7	0.9993	5	TRUE	FALSE	1.56355	20.4332	1.04919	19.8052	-0.905961	19.9367	1	1	1	1	1	1	19.2806	20.3298	20.3897	19.4837	19.6514	21.215	19.5064	21.05	21.1132	20.5641	20.2076	22.4947	18.7456	20.281	20.4221	19.8877	19.2619	21.752	0	0	1	2	0	2	tr|A0A5G2R0I4|A0A5G2R0I4_PIG	A0A5G2R0I4
A0A287A869	DNM3	dynamin GTPase	A0A287A869;I3LCZ7	tr|A0A287A869|A0A287A869_PIG dynamin GTPase OS=Sus scrofa OX=9823 GN=DNM3 PE=1 SV=2	97.3	2	2.2	0.9995	5	TRUE	FALSE	0.460851	20.6739	0.870372	19.9404	7.06503	17.5325	1	1	0	1	1	1	19.5052	20.3756	14	21.065	20.4434	20.9043	17.7876	19.1524		20.2021	19.0562	20.2405	18.9702	20.3268		21.469	20.0539	21.4413	1	0	0	1	1	2	tr|A0A287A869|A0A287A869_PIG	A0A287A869
I3L7T4	LONP1	Lon protease homolog, mitochondrial	I3L7T4	tr|I3L7T4|I3L7T4_PIG Lon protease homolog, mitochondrial OS=Sus scrofa OX=9823 GN=LONP1 PE=1 SV=2	106.83	3	4.1	1	5	TRUE	FALSE	8.51108	18.2555	0.714728	21.1469	7.86534	17.9327	1	1	0	1	0	1	20.7896	21.5043	14	21.8653	14	22.5111	19.4304	20.6395		21.3608		22.2058	20.2545	21.4555		22.2693		23.0481	1	0	0	2	0	2	tr|I3L7T4|I3L7T4_PIG	I3L7T4
A0A5G2R218	ALYREF	Aly/REF export factor	A0A5G2R218	tr|A0A5G2R218|A0A5G2R218_PIG Aly/REF export factor OS=Sus scrofa OX=9823 GN=ALYREF PE=1 SV=1	36.7	2	5.2	0.9997	5	TRUE	FALSE	4.29396	16.147	0.646968	18.6581	7.77445	17.8872	1	1	0	1	0	1	18.3347	18.9816	14	21.7745	14	18.294	17.939	19.0804		22.2334		18.9521	17.7996	18.9328		22.1785		18.831	0	1	1	2	0	1	tr|A0A5G2R218|A0A5G2R218_PIG	A0A5G2R218
A0A286ZX41	NUPR1	Nuclear protein 1 isoform b	A0A286ZX41	tr|A0A286ZX41|A0A286ZX41_PIG Nuclear protein 1 isoform b OS=Sus scrofa OX=9823 GN=NUPR1 PE=3 SV=1	10.76	1	17	0.8923	5	FALSE	FALSE	0.682793	19.1095	0.541745	20.3359	0.0354355	20.299	1	1	1	1	1	1	20.065	20.6067	20.2813	20.3167	18.7681	19.4509	21.9913	23.0274	22.7053	23.0976	21.0247	22.431	19.53	20.5579	20.3137	20.7207	18.3785	19.9879	1	1	1	1	0	1	tr|A0A286ZX41|A0A286ZX41_PIG	A0A286ZX41
A0A4X1UA99	TRIQK	Triple QxxK/R motif-containing protein	A0A4X1UA99	tr|A0A4X1UA99|A0A4X1UA99_PIG Triple QxxK/R motif-containing protein OS=Sus scrofa OX=9823 GN=TRIQK PE=3 SV=1	9.58	1	8.1	0.5092	5	FALSE	FALSE	0.0127854	21.9152	0.512349	22.1165		22.0333	1	1	1	0	1	1	21.8603	22.3727	22.0333		21.9088	21.9215	24.2016	25.2084	24.8723		24.5804	25.3167	21.3253	22.3239	22.0657		21.5192	22.4585	1	0	1	1	1	1	tr|A0A4X1UA99|A0A4X1UA99_PIG	A0A4X1UA99
A0A5G2QHP3	ECHDC2	Enoyl-CoA hydratase domain containing 2	A0A5G2QHP3	tr|A0A5G2QHP3|A0A5G2QHP3_PIG Enoyl-CoA hydratase domain containing 2 OS=Sus scrofa OX=9823 GN=ECHDC2 PE=1 SV=1	35.48	1	6	0.8072	5	FALSE	FALSE		22.0118	0.471641	21.4011	1.142	22.0644	1	1	1	1	0	1	21.1652	21.6369	21.4934	22.6354		22.0118	21.2841	22.2502	22.11	23.6089		23.1846	20.6302	21.5881	21.5258	23.0394		22.5488	0	1	2	1	0	1	tr|A0A5G2QHP3|A0A5G2QHP3_PIG	A0A5G2QHP3
P50828	HPX	Hemopexin	P50828;F1RMN7	sp|P50828|HEMO_PIG Hemopexin OS=Sus scrofa OX=9823 GN=HPX PE=1 SV=1	51.27	3	5.9	1	5	TRUE	FALSE	-6.31663	17.1583	0.439433	20.2388	-0.0605719	23.5119	1	1	1	1	1	0	20.0191	20.4585	23.5421	23.4816	20.3166	14	19.4859	20.4197	23.5067	23.803	20.1138		19.484	20.4097	23.5745	23.8856	19.9271		1	0	1	3	0	0	sp|P50828|HEMO_PIG	P50828
contam_P00330	ADH1	Alcohol dehydrogenase 1	contam_P00330	sp|contam_P00330|ADH1_YEAST Alcohol dehydrogenase 1 OS=Saccharomyces cerevisiae (strain ATCC 204508 / S288c) GN=ADH1 PE=1 SV=5	36.83	2	6	0.9999	5	FALSE	TRUE	-1.42484	21.0488	0.392453	22.9724		22.6777	1	1	0	1	1	1	22.7762	23.1686		22.6777	21.7613	20.3364	22.615	23.5018		23.3711	21.9304	21.2291	22.2411	23.1198		23.0817	21.3717	20.8734	2	0	0	1	1	1	sp|contam_P00330|ADH1_YEAST	contam_P00330
I3LCN1	ENO2	phosphopyruvate hydratase	I3LCN1	tr|I3LCN1|I3LCN1_PIG phosphopyruvate hydratase OS=Sus scrofa OX=9823 GN=ENO2 PE=1 SV=3	59.66	3	4	1	5	TRUE	FALSE	0.725408	24.7364	0.311432	23.5566	-11.8826	19.9413	1	1	1	0	1	1	23.4009	23.7123	25.8826	14	24.3737	25.0991	22.8036	23.6094	25.783		24.1068	25.5557	22.8658	23.6635	25.915		23.9842	25.6361	1	1	2	0	0	1	tr|I3LCN1|I3LCN1_PIG	I3LCN1
A0A4X1UGE4	EIF4A2	Eukaryotic initiation factor 4A-II	A0A4X1UGE4	tr|A0A4X1UGE4|A0A4X1UGE4_PIG Eukaryotic initiation factor 4A-II OS=Sus scrofa OX=9823 GN=EIF4A2 PE=1 SV=1	41.26	14	9.7	1	5	TRUE	FALSE	0.0639899	24.5318	0.270194	24.545	0.695035	24.2944	1	1	1	1	1	1	24.4099	24.6801	23.9469	24.6419	24.4998	24.5638	23.9438	24.7084	23.9786	25.0305	24.3641	25.1516	23.8748	24.6313	23.9793	25.0459	24.1102	25.1008	0	1	0	3	0	1	tr|A0A4X1UGE4|A0A4X1UGE4_PIG	A0A4X1UGE4
F1RYT3	SCARB2	Lysosome membrane protein 2	F1RYT3	tr|F1RYT3|F1RYT3_PIG Lysosome membrane protein 2 OS=Sus scrofa OX=9823 GN=SCARB2 PE=1 SV=1	53.98	1	2.1	0.9145	5	FALSE	FALSE	-1.20476	21.3955	0.189933	21.5228		23.2993	1	1	1	0	1	1	21.4278	21.6177	23.2993		21.9979	20.7931	20.7102	21.3945	23.0795		21.6107	21.1294	20.8928	21.569	23.3317		21.6083	21.3301	1	0	1	1	1	1	tr|F1RYT3|F1RYT3_PIG	F1RYT3
Q06AS6	GNAI2	Guanine nucleotide-binding protein G(i) subunit alpha-2	Q06AS6	tr|Q06AS6|Q06AS6_PIG Guanine nucleotide-binding protein G(i) subunit alpha-2 OS=Sus scrofa OX=9823 GN=GNAI2 PE=1 SV=1	40.44	2	6.2	0.9997	5	TRUE	FALSE	-0.483083	22.9331	0.0532789	22.8457	8.48678	18.2434	1	1	0	1	1	1	22.8191	22.8723	14	22.4868	23.1747	22.6916	22.6579	23.2055		23.1802	23.3438	23.5842	22.284	22.8235		22.8908	22.7851	23.2286	1	0	0	2	1	1	tr|Q06AS6|Q06AS6_PIG	Q06AS6
Q28960	CBR1	Carbonyl reductase [NADPH] 1	Q28960	sp|Q28960|CBR1_PIG Carbonyl reductase [NADPH] 1 OS=Sus scrofa OX=9823 GN=CBR1 PE=1 SV=3	31.67	3	10.4	1	5	TRUE	FALSE	6.14359	17.0718	0.00695166	22.2245	5.60339	16.8017	1	1	0	1	0	1	22.2211	22.228	14	19.6034	14	20.1436	22.0599	22.5612		20.2968		21.0362	21.686	22.1792		20.0074		20.6806	2	2	0	1	0	0	sp|Q28960|CBR1_PIG	Q28960
D0G6R6	CDIPT	CDP-diacylglycerol--inositol 3-phosphatidyltransferase	D0G6R6	tr|D0G6R6|D0G6R6_PIG CDP-diacylglycerol--inositol 3-phosphatidyltransferase OS=Sus scrofa OX=9823 GN=CDIPT PE=1 SV=1	23.59	2	8	0.9994	5	TRUE	FALSE	0.190291	18.9803	0.00634546	19.7472	-0.113816	19.8488	1	1	1	1	1	1	19.744	19.7504	19.9057	19.7919	18.8851	19.0754	20.5004	21.0011	21.1598	21.4028	19.9719	20.8856	19.209	19.7016	19.9381	20.1959	18.4956	19.6124	0	2	0	1	0	2	tr|D0G6R6|D0G6R6_PIG	D0G6R6
A0A5G2RE71	ACTR2	Actin-related protein 2	A0A5G2RE71	tr|A0A5G2RE71|A0A5G2RE71_PIG Actin-related protein 2 OS=Sus scrofa OX=9823 GN=ACTR2 PE=3 SV=2	46.16	2	6.4	0.9999	5	TRUE	FALSE	0	14	0	14	-9.10459	18.5523	0	0	1	0	0	0	14	14	23.1046	14	14	14			23.7212						23.137				2	0	2	0	0	1	tr|A0A5G2RE71|A0A5G2RE71_PIG	A0A5G2RE71
A0A287B088	PSMB4	Proteasome subunit beta	A0A287B088	tr|A0A287B088|A0A287B088_PIG Proteasome subunit beta OS=Sus scrofa OX=9823 GN=PSMB4 PE=1 SV=1	29.03	2	9.1	1	5	TRUE	FALSE	1.31946	21.9083	0	14	-7.36324	17.6816	0	0	1	0	1	1	14	14	21.3632	14	21.2485	22.568			22.3278		22.0457	24.0887			21.3956		20.859	23.105	1	1	1	0	1	1	tr|A0A287B088|A0A287B088_PIG	A0A287B088
F1SGI2	KRT84	Keratin 84	F1SGI2	tr|F1SGI2|F1SGI2_PIG Keratin 84 OS=Sus scrofa OX=9823 GN=KRT84 PE=1 SV=3	63.77	7	3.4	1	5	TRUE	FALSE	-14.4231	21.2116	0	14	0	14	0	0	0	0	1	0	14	14	14	14	28.4231	14					27.6798						28.0336		0	0	0	0	5	0	tr|F1SGI2|F1SGI2_PIG	F1SGI2
A0A8D0VN38	SFXN3	Sidoreflexin	A0A8D0VN38	tr|A0A8D0VN38|A0A8D0VN38_PIG Sidoreflexin OS=Sus scrofa OX=9823 GN=SFXN3 PE=1 SV=1	35.9	2	5.5	0.9985	5	TRUE	FALSE	6.87038	17.4352	0	14	0	14	0	0	0	0	0	1	14	14	14	14	14	20.8704						21.6026						21.4074	0	1	0	2	0	2	tr|A0A8D0VN38|A0A8D0VN38_PIG	A0A8D0VN38
A0A287ADH9	CLIC4	Chloride intracellular channel protein	A0A287ADH9	tr|A0A287ADH9|A0A287ADH9_PIG Chloride intracellular channel protein OS=Sus scrofa OX=9823 GN=CLIC4 PE=1 SV=1	28.71	2	7.5	0.9995	5	TRUE	FALSE	0.413595	21.0085	0	14	7.29284	17.6464	0	0	0	1	1	1	14	14	14	21.2928	20.8017	21.2153				22.1668	21.1514	22.2885				21.6968	20.4121	21.7523	0	2	0	1	1	1	tr|A0A287ADH9|A0A287ADH9_PIG	A0A287ADH9
I3LCG5	PLBD1	Phospholipase B-like	I3LCG5	tr|I3LCG5|I3LCG5_PIG Phospholipase B-like OS=Sus scrofa OX=9823 GN=PLBD1 PE=1 SV=2	62.27	1	1.8	0.9375	5	FALSE	FALSE			-0.098863	20.6984		21.6081	1	1	1	0	0	0	20.7478	20.649	21.6081				20.4262	20.8217	21.7842				20.2128	20.6002	21.6405				0	1	2	0	1	1	tr|I3LCG5|I3LCG5_PIG	I3LCG5
F1SDA0	NFIX	Nuclear factor 1	F1SDA0	tr|F1SDA0|F1SDA0_PIG Nuclear factor 1 OS=Sus scrofa OX=9823 GN=NFIX PE=1 SV=4	55.06	1	2.2	0.9975	5	FALSE	FALSE			-0.138934	20.3282	2.15081	20.286	1	1	1	1	0	0	20.3977	20.2587	19.2106	21.3614			19.8004	20.1558	19.1111	21.6188			19.8626	20.2099	19.243	21.7654			1	1	0	1	1	1	tr|F1SDA0|F1SDA0_PIG	F1SDA0
A0A8W4FA00	PGRMC2	Progesterone receptor membrane component 2	A0A8W4FA00	tr|A0A8W4FA00|A0A8W4FA00_PIG Progesterone receptor membrane component 2 OS=Sus scrofa OX=9823 GN=PGRMC2 PE=1 SV=1	26.02	2	8.2	1	5	TRUE	FALSE	0.903672	20.5138	-0.145908	20.4987	7.35718	17.6786	1	1	0	1	1	1	20.5717	20.4258	14	21.3572	20.0619	20.9656	21.328	21.6765		22.9681	21.1486	22.7758	20.0366	20.377		21.7612	19.6724	21.5026	1	1	0	2	1	0	tr|A0A8W4FA00|A0A8W4FA00_PIG	A0A8W4FA00
A0A287A1M9	ARF4	ADP-ribosylation factor	A0A287A1M9	tr|A0A287A1M9|A0A287A1M9_PIG ADP-ribosylation factor OS=Sus scrofa OX=9823 GN=ARF4 PE=1 SV=2	21.58	3	5.3	0.9962	5	TRUE	FALSE	-0.34406	24.4651	-0.15055	24.6313	3.0953	23.1958	1	1	1	1	1	1	24.7066	24.5561	21.6481	24.7434	24.6371	24.293	25.3109	25.6548	22.7502	26.2024	25.5718	25.9512	24.1716	24.5073	21.6805	25.1474	24.2475	24.83	1	0	1	1	1	1	tr|A0A287A1M9|A0A287A1M9_PIG	A0A287A1M9
A0A5G2QCL1	C4A	Complement C4A (Rodgers blood group)	A0A5G2QCL1	tr|A0A5G2QCL1|A0A5G2QCL1_PIG Complement C4A (Rodgers blood group) OS=Sus scrofa OX=9823 GN=C4A PE=1 SV=1	194.14	2	1.1	0.9999	5	TRUE	FALSE	0	14	-0.200055	20.9534	0.96118	21.439	1	1	1	1	0	0	21.0534	20.8534	20.9584	21.9196	14	14	18.4879	18.7822	18.8906	20.2086			20.5184	20.8046	20.9908	22.3236			1	1	1	2	0	0	tr|A0A5G2QCL1|A0A5G2QCL1_PIG	A0A5G2QCL1
A0A075B7H9		Ig-like domain-containing protein	A0A075B7H9;A0A075B7I5;A0A075B7I9;A0A075B7J0	tr|A0A075B7H9|A0A075B7H9_PIG Ig-like domain-containing protein OS=Sus scrofa OX=9823 PE=4 SV=7	10.58	1	8.9	0.8645	5	FALSE	FALSE	0.0955471	24.63	-0.219208	25.8729	-0.298817	26.25	1	1	1	1	1	1	25.9825	25.7633	26.3994	26.1006	24.5822	24.6778	27.5869	27.862	28.5015	28.5595	26.517	27.336	25.4475	25.7145	26.4318	26.5046	24.1927	25.2148	1	1	1	1	1	0	tr|A0A075B7H9|A0A075B7H9_PIG	A0A075B7H9
Q5S3G4	COX5B	Cytochrome c oxidase subunit 5B, mitochondrial	Q5S3G4	sp|Q5S3G4|COX5B_PIG Cytochrome c oxidase subunit 5B, mitochondrial OS=Sus scrofa OX=9823 GN=COX5B PE=2 SV=1	13.77	1	6.2	0.8632	5	FALSE	FALSE		22.4023	-0.336394	22.9319	0.470854	22.7585	1	1	1	1	0	1	23.1001	22.7637	22.5231	22.994		22.4023	23.8564	24.0144	23.7772	24.6049		24.2125	22.565	22.7149	22.5555	23.398		22.9393	1	1	1	1	0	1	sp|Q5S3G4|COX5B_PIG	Q5S3G4
A0A4X1TUW4	SERPINB13	Serpin family B member 13	A0A4X1TUW4	tr|A0A4X1TUW4|A0A4X1TUW4_PIG Serpin family B member 13 OS=Sus scrofa OX=9823 GN=SERPINB13 PE=3 SV=1	44.94	2	3.6	0.9984	5	TRUE	FALSE	8.85434	18.4272	-0.472708	21.2231	-9.91304	18.9565	1	1	1	0	0	1	21.4595	20.9868	23.913	14	14	22.8543	20.9934	21.0151	23.9447			23.4421	20.9244	20.938	23.9454			23.3913	0	0	3	0	0	2	tr|A0A4X1TUW4|A0A4X1TUW4_PIG	A0A4X1TUW4
A0A287AIQ7	HM13	Histocompatibility minor 13	A0A287AIQ7	tr|A0A287AIQ7|A0A287AIQ7_PIG Histocompatibility minor 13 OS=Sus scrofa OX=9823 GN=HM13 PE=3 SV=3	46.87	1	2.8	0.9432	5	FALSE	FALSE	0.323472	22.36	-0.486809	22.2023		22.9593	1	1	1	0	1	1	22.4457	21.9589	22.9593		22.1983	22.5217	22.202	22.2096	23.2133		22.285	23.3319	21.9106	21.9101	22.9917		21.8087	23.0587	0	1	1	1	1	1	tr|A0A287AIQ7|A0A287AIQ7_PIG	A0A287AIQ7
A0A4X1U6G7	RAB5C	small monomeric GTPase	A0A4X1U6G7	tr|A0A4X1U6G7|A0A4X1U6G7_PIG small monomeric GTPase OS=Sus scrofa OX=9823 GN=RAB5C PE=1 SV=1	23.45	2	5.6	0.9983	5	TRUE	FALSE	1.3017	21.1208	-0.961694	21.0091	-6.5451	17.2726	1	1	1	0	1	1	21.49	20.5283	20.5451	14	20.47	21.7717	21.9568	21.4895	21.5097		21.2672	23.2923	20.9549	20.4795	20.5775		20.0804	22.3087	1	0	1	2	0	1	tr|A0A4X1U6G7|A0A4X1U6G7_PIG	A0A4X1U6G7
I3LAE8	CCDC47	PAT complex subunit CCDC47	I3LAE8	tr|I3LAE8|I3LAE8_PIG PAT complex subunit CCDC47 OS=Sus scrofa OX=9823 GN=CCDC47 PE=1 SV=2	55.78	3	5.6	1	5	TRUE	FALSE	7.46924	17.7346	-1.04437	21.2489	7.85129	17.9256	1	1	0	1	0	1	21.7711	20.7267	14	21.8513	14	21.4692	21.305	20.755		22.2399		22.057	21.236	20.6779		22.2553		22.0062	1	1	0	1	0	2	tr|I3LAE8|I3LAE8_PIG	I3LAE8
A0A286ZJF6	GPNMB	Glycoprotein nmb	A0A286ZJF6	tr|A0A286ZJF6|A0A286ZJF6_PIG Glycoprotein nmb OS=Sus scrofa OX=9823 GN=GPNMB PE=1 SV=2	63.11	1	1.2	0.6449	5	FALSE	FALSE	-0.904597	21.8242	-1.16196	21.5499	-0.379755	21.0632	1	1	1	1	1	1	22.1309	20.9689	21.2531	20.8733	22.2765	21.3719	21.5977	20.9301	21.2177	21.1948	22.0737	21.8926	21.5959	20.9201	21.2855	21.2774	21.8869	21.9089	1	1	1	0	1	1	tr|A0A286ZJF6|A0A286ZJF6_PIG	A0A286ZJF6
A0A5G2QCA3	ATL3	Atlastin GTPase 3	A0A5G2QCA3	tr|A0A5G2QCA3|A0A5G2QCA3_PIG Atlastin GTPase 3 OS=Sus scrofa OX=9823 GN=ATL3 PE=1 SV=1	60.41	2	5.4	0.9996	5	TRUE	FALSE	5.69932	16.8497	-1.21244	21.8497	0.441463	22.1565	1	1	1	1	0	1	22.4559	21.2435	21.9358	22.3772	14	19.6993	21.6273	20.9092	21.6049	22.4032		19.9245	21.9209	21.1947	21.9682	22.7812		20.2363	1	0	1	1	1	1	tr|A0A5G2QCA3|A0A5G2QCA3_PIG	A0A5G2QCA3
K7GKA5	MAGT1	Magnesium transporter protein 1	K7GKA5	tr|K7GKA5|K7GKA5_PIG Magnesium transporter protein 1 OS=Sus scrofa OX=9823 GN=MAGT1 PE=3 SV=3	47.84	2	4.1	1	5	TRUE	FALSE	6.7432	17.3716	-5.32845	16.6642	4.59187	16.2959	1	0	0	1	0	1	19.3284	14	14	18.5919	14	20.7432	19.0068			19.1248		21.4754	18.7934			18.9959		21.2802	0	1	1	1	0	2	tr|K7GKA5|K7GKA5_PIG	K7GKA5
A0A286ZMB2	GGH	folate gamma-glutamyl hydrolase	A0A286ZMB2	tr|A0A286ZMB2|A0A286ZMB2_PIG folate gamma-glutamyl hydrolase OS=Sus scrofa OX=9823 GN=GGH PE=1 SV=1	35.41	1	2.8	0.8996	5	FALSE	FALSE	0.635339	24.4966		24.4739	-3.93108	22.8354	1	0	1	1	1	1	24.4739		24.8009	20.8698	24.1789	24.8143	24.4001		25.2249	21.6507	24.4356	25.7944	23.9388		24.8333	21.2738	23.7894	25.3513	1	0	1	0	2	1	tr|A0A286ZMB2|A0A286ZMB2_PIG	A0A286ZMB2
A0A287ATV4	RAC3	Rac family small GTPase 3	A0A287ATV4;A0A4X1ULH9;A0A8W4FI56	tr|A0A287ATV4|A0A287ATV4_PIG Rac family small GTPase 3 OS=Sus scrofa OX=9823 GN=RAC3 PE=4 SV=1	21.37	1	4.2	0.7318	5	FALSE	FALSE		22.542		23.1655	-1.01418	23.046	0	1	1	1	0	1		23.1655	23.5531	22.5389		22.542		24.5861	24.9771	24.3198		24.5221		23.1167	23.5855	22.9429		23.0789	0	1	1	1	1	1	tr|A0A287ATV4|A0A287ATV4_PIG	A0A287ATV4
A0A287A0G9	EIF3K	Eukaryotic translation initiation factor 3 subunit K	A0A287A0G9	tr|A0A287A0G9|A0A287A0G9_PIG Eukaryotic translation initiation factor 3 subunit K OS=Sus scrofa OX=9823 GN=EIF3K PE=1 SV=1	24.97	1	5	0.9261	5	FALSE	FALSE		22.9442		22.7398	0.682326	22.9977	0	1	1	1	0	1		22.7398	22.6566	23.3389		22.9442		23.701	23.6212	24.6604		24.4649		22.691	22.689	23.7429		23.4812	0	1	1	1	1	1	tr|A0A287A0G9|A0A287A0G9_PIG	A0A287A0G9
P50667	MT-CO2	Cytochrome c oxidase subunit 2	P50667;Q69GF7	sp|P50667|COX2_PIG Cytochrome c oxidase subunit 2 OS=Sus scrofa OX=9823 GN=MT-CO2 PE=3 SV=1	26.17	1	3.1	0.403	5	FALSE	FALSE		22.7127				22.7631	0	0	0	1	0	1				22.7631		22.7127				24.544		24.6928				23.1671		23.2497	1	1	0	1	1	1	sp|P50667|COX2_PIG	P50667
A0A287AKA3	MACROH2A2	Core histone macro-H2A	A0A287AKA3;A0A287B3D7	tr|A0A287AKA3|A0A287AKA3_PIG Core histone macro-H2A OS=Sus scrofa OX=9823 GN=MACROH2A2 PE=1 SV=1	40.02	1	2.4	0.8455	5	FALSE	FALSE	-0.680717	22.5133		21.8769		22.62	0	1	0	1	1	1		21.8769		22.62	22.8537	22.173		22.0496		23.1529	22.8624	22.9051		21.8281		23.024	22.4641	22.71	0	1	1	1	1	1	tr|A0A287AKA3|A0A287AKA3_PIG	A0A287AKA3
A8W649	AQP5	Aquaporin-5	A8W649	sp|A8W649|AQP5_PIG Aquaporin-5 OS=Sus scrofa OX=9823 GN=AQP5 PE=2 SV=1	28.13	1	3.8	0.8721	5	FALSE	FALSE							0	0	0	0	0	0																			1	1	2	0	1	0	sp|A8W649|AQP5_PIG	A8W649
A0A287B883	PTMS	Parathymosin	A0A287B883	tr|A0A287B883|A0A287B883_PIG Parathymosin OS=Sus scrofa OX=9823 GN=PTMS PE=1 SV=2	30.12	1	4	0.9402	5	FALSE	FALSE				21.0718		19.3869	1	0	0	1	0	0	21.0718			19.3869			21.1907			20.3605			20.5368			19.7909			2	1	0	1	0	1	tr|A0A287B883|A0A287B883_PIG	A0A287B883
Q95266	CAMK2D	Calcium/calmodulin-dependent protein kinase type II subunit delta	Q95266	sp|Q95266|KCC2D_PIG Calcium/calmodulin-dependent protein kinase type II subunit delta OS=Sus scrofa OX=9823 GN=CAMK2D PE=2 SV=1	56.35	2	5.4	1	4	TRUE	FALSE	-1.6997	21.9817	8.38302	18.1915	-10.0425	19.0213	0	1	1	0	1	1	14	22.383	24.0425	14	22.8316	21.1319		22.1032	23.7661		22.3878	21.4115		22.3342	24.0749		22.442	21.6688	0	0	3	0	0	1	sp|Q95266|KCC2D_PIG	Q95266
A0A287AHN2	ATXN2L	Ataxin 2 like	A0A287AHN2	tr|A0A287AHN2|A0A287AHN2_PIG Ataxin 2 like OS=Sus scrofa OX=9823 GN=ATXN2L PE=1 SV=2	113.63	2	1.8	0.9943	4	TRUE	FALSE	-4.65885	16.3294	6.68452	17.3423	2.17875	20.0228	0	1	1	1	1	0	14	20.6845	18.9334	21.1122	18.6589	14		19.8957	18.148	20.6836	17.706			20.6357	18.9658	21.5162	18.2693		0	2	0	2	0	0	tr|A0A287AHN2|A0A287AHN2_PIG	A0A287AHN2
B5APU8	ARPC3	Actin-related protein 2/3 complex subunit 3	B5APU8	tr|B5APU8|B5APU8_PIG Actin-related protein 2/3 complex subunit 3 OS=Sus scrofa OX=9823 GN=ARPC3 PE=1 SV=1	20.53	2	11.2	1	4	TRUE	FALSE	-0.786643	21.0608	6.62759	17.3138	-7.92004	17.96	0	1	1	0	1	1	14	20.6276	21.92	14	21.4541	20.6675		21.7263	23.0221		22.3889	22.3257		20.5788	21.9524		21.0646	21.2045	0	1	2	0	0	1	tr|B5APU8|B5APU8_PIG	B5APU8
F1RMA3	CCAR2	Cell cycle and apoptosis regulator 2	F1RMA3	tr|F1RMA3|F1RMA3_PIG Cell cycle and apoptosis regulator 2 OS=Sus scrofa OX=9823 GN=CCAR2 PE=1 SV=3	101.83	4	3.8	1	4	TRUE	FALSE	6.23998	17.12	6.04291	17.0215	7.47414	17.7371	0	1	0	1	0	1	14	20.0429	14	21.4741	14	20.24		18.7911		20.5826		19.5476		19.9941		21.8781		20.777	0	0	0	4	0	0	tr|F1RMA3|F1RMA3_PIG	F1RMA3
A0A5G2QXD3	LOC100515166	IF rod domain-containing protein	A0A5G2QXD3	tr|A0A5G2QXD3|A0A5G2QXD3_PIG IF rod domain-containing protein OS=Sus scrofa OX=9823 GN=LOC100515166 PE=1 SV=2	49.68	18	2.6	0.9998	4	TRUE	FALSE	0.382256	24.2484	5.98651	16.9933	2.49249	23.1856	0	1	1	1	1	1	14	19.9865	21.9394	24.4318	24.0572	24.4395		19.6523	21.6085	24.4579	23.559	24.6647		19.9377	21.9718	24.8359	23.6677	24.9765	0	0	1	1	1	1	tr|A0A5G2QXD3|A0A5G2QXD3_PIG	A0A5G2QXD3
A0A8D0VTQ5	PRTN3	Proteinase 3	A0A8D0VTQ5	tr|A0A8D0VTQ5|A0A8D0VTQ5_PIG Proteinase 3 OS=Sus scrofa OX=9823 GN=PRTN3 PE=1 SV=1	29.07	3	15.3	1	4	TRUE	FALSE	0	14	5.75318	16.8766	0.924009	24.0689	0	1	1	1	0	0	14	19.7532	23.6069	24.5309	14	14		20.3665	24.2235	25.5044				19.7044	23.6393	24.9349			0	0	1	3	0	0	tr|A0A8D0VTQ5|A0A8D0VTQ5_PIG	A0A8D0VTQ5
A0A5G2R332	LOC100522130	Fumarylacetoacetase-like C-terminal domain-containing protein	A0A5G2R332	tr|A0A5G2R332|A0A5G2R332_PIG Fumarylacetoacetase-like C-terminal domain-containing protein OS=Sus scrofa OX=9823 GN=LOC100522130 PE=1 SV=2	34.84	3	17.8	1	4	TRUE	FALSE	7.54009	17.77	5.24706	16.6235	1.67207	21.5835	0	1	1	1	0	1	14	19.2471	20.7475	22.4196	14	21.5401		19.6677	21.1715	23.2005		22.5202		19.1983	20.7799	22.8236		22.0771	0	0	0	3	0	1	tr|A0A5G2R332|A0A5G2R332_PIG	A0A5G2R332
A0A287B3A4	SPTBN2	Spectrin beta chain	A0A287B3A4	tr|A0A287B3A4|A0A287B3A4_PIG Spectrin beta chain OS=Sus scrofa OX=9823 GN=SPTBN2 PE=3 SV=3	270.52	3	2.4	1	4	TRUE	FALSE	0	14	4.01286	16.0064	-7.537	17.7685	0	1	1	0	0	0	14	18.0129	21.537	14	14	14		15.4677	18.9952					17.9641	21.5694				0	0	2	2	0	0	tr|A0A287B3A4|A0A287B3A4_PIG	A0A287B3A4
A0A287B956	ACSF2	Medium-chain acyl-CoA ligase ACSF2, mitochondrial	A0A287B956	tr|A0A287B956|A0A287B956_PIG Medium-chain acyl-CoA ligase ACSF2, mitochondrial OS=Sus scrofa OX=9823 GN=ACSF2 PE=1 SV=1	68.07	3	10.2	1	4	TRUE	FALSE	6.9719	17.4859	1.50989	20.8873	8.31424	18.1571	1	1	0	1	0	1	20.1323	21.6422	14	22.3142	14	20.9719	19.5992	21.6034		22.6357		21.4926	19.5973	21.5934		22.7182		21.5089	0	2	0	2	0	0	tr|A0A287B956|A0A287B956_PIG	A0A287B956
A0A287B310	STOM	Stomatin	A0A287B310	tr|A0A287B310|A0A287B310_PIG Stomatin OS=Sus scrofa OX=9823 GN=STOM PE=1 SV=2	31.55	2	6.9	0.9998	4	TRUE	FALSE	0.178003	21.1483	1.49156	22.5095	-3.07838	20.3949	1	1	1	1	1	1	21.7638	23.2553	21.934	18.8557	21.0593	21.2373	21.7831	23.7691	22.4512	19.7297	21.409	22.3105	21.2287	23.2065	21.9664	19.2597	20.6697	21.7743	0	2	1	0	0	1	tr|A0A287B310|A0A287B310_PIG	A0A287B310
A0A5G2R8I7	SPATS2	Spermatogenesis associated serine rich 2	A0A5G2R8I7	tr|A0A5G2R8I7|A0A5G2R8I7_PIG Spermatogenesis associated serine rich 2 OS=Sus scrofa OX=9823 GN=SPATS2 PE=3 SV=1	59.22	3	9.5	1	4	TRUE	FALSE	0.15453	22.1942	0.944876	21.3199	0.307581	21.8435	1	1	1	1	1	1	20.8475	21.7923	21.6897	21.9972	22.117	22.2715	19.9664	21.4056	21.3063	21.9708	21.5662	22.4442	20.3124	21.7435	21.7221	22.4013	21.7274	22.8085	1	0	0	1	1	1	tr|A0A5G2R8I7|A0A5G2R8I7_PIG	A0A5G2R8I7
contam_P00711	LALBA	Alpha-lactalbumin	contam_P00711	sp|contam_P00711|LALBA_BOVIN Alpha-lactalbumin OS=Bos taurus GN=LALBA PE=1 SV=2	16.24	1	7	0.8979	4	FALSE	TRUE		20.4186	0.887605	21.7689	-2.98888	22.1636	1	1	1	1	1	0	21.3251	22.2127	23.658	20.6691	20.4186		22.9294	24.3114	25.7601	23.1281	22.3533		20.79	22.1639	23.6904	21.0731	20.029		0	1	2	1	0	0	sp|contam_P00711|LALBA_BOVIN	contam_P00711
A0A4X1UMD5	TPPP3	Tubulin polymerization-promoting protein family member 3	A0A4X1UMD5	tr|A0A4X1UMD5|A0A4X1UMD5_PIG Tubulin polymerization-promoting protein family member 3 OS=Sus scrofa OX=9823 GN=TPPP3 PE=1 SV=1	18.91	2	9.7	0.9975	4	TRUE	FALSE	-0.404236	22.4741	0.872501	22.1211	0.266304	20.2176	1	1	1	1	1	1	21.6849	22.5574	20.0844	20.3507	22.6762	22.272	22.1517	23.5186	21.049	21.6722	23.4735	23.7927	21.1499	22.5086	20.1168	20.7547	22.2867	22.809	0	2	1	0	0	1	tr|A0A4X1UMD5|A0A4X1UMD5_PIG	A0A4X1UMD5
P49171	RPS26	Small ribosomal subunit protein eS26	P49171;A0A8W4FIS8	sp|P49171|RS26_PIG Small ribosomal subunit protein eS26 OS=Sus scrofa OX=9823 GN=RPS26 PE=1 SV=4	13.01	2	24.3	0.9987	4	TRUE	FALSE	1.08651	19.584	0.76588	19.7971	-0.287606	20.6437	1	1	1	1	1	1	19.4141	20.18	20.7875	20.4999	19.0407	20.1273	21.0185	22.2787	22.8896	22.9589	20.9755	22.7854	18.8791	20.1312	20.8199	20.9039	18.6512	20.6642	0	1	0	1	0	2	sp|P49171|RS26_PIG	P49171
F1RR06	NMT1	Glycylpeptide N-tetradecanoyltransferase	F1RR06	tr|F1RR06|F1RR06_PIG Glycylpeptide N-tetradecanoyltransferase OS=Sus scrofa OX=9823 GN=NMT1 PE=1 SV=3	56.8	2	5.4	1	4	TRUE	FALSE	0.155163	22.2756	0.519305	22.4363	8.70624	18.3531	1	1	0	1	1	1	22.1767	22.696	14	22.7062	22.198	22.3532	21.7106	22.7243		23.0948	22.0623	22.941	21.6416	22.6472		23.1102	21.8085	22.8902	0	0	0	2	1	1	tr|F1RR06|F1RR06_PIG	F1RR06
A0A287A9H4	HNRNPH2	Heterogeneous nuclear ribonucleoprotein H2	A0A287A9H4	tr|A0A287A9H4|A0A287A9H4_PIG Heterogeneous nuclear ribonucleoprotein H2 OS=Sus scrofa OX=9823 GN=HNRNPH2 PE=1 SV=2	49.22	5	2	0.9957	4	TRUE	FALSE	6.26074	17.1304	0.509065	20.7276	0.152998	21.2803	1	1	1	1	0	1	20.473	20.9821	21.2038	21.3568	14	20.2607	20.3119	21.3153	21.5403	22.0502		21.1534	19.938	20.9333	21.2362	21.7608		20.7977	1	0	1	1	0	1	tr|A0A287A9H4|A0A287A9H4_PIG	A0A287A9H4
F1ST81	DBNL	Drebrin like	F1ST81	tr|F1ST81|F1ST81_PIG Drebrin like OS=Sus scrofa OX=9823 GN=DBNL PE=1 SV=4	48.06	1	2.3	0.9122	4	FALSE	FALSE	-0.184688	20.1266	0.369942	19.8542	0.187987	19.8794	1	1	1	1	1	1	19.6692	20.0392	19.7855	19.9734	20.2189	20.0342	19.3476	20.2119	19.9615	20.5064	20.2276	20.7664	19.1342	19.9904	19.8178	20.3774	19.8294	20.5712	1	0	1	1	0	1	tr|F1ST81|F1ST81_PIG	F1ST81
A0A287ARG2		UBC core domain-containing protein	A0A287ARG2;A0A5G2QZC6	tr|A0A287ARG2|A0A287ARG2_PIG UBC core domain-containing protein OS=Sus scrofa OX=9823 PE=1 SV=2	13.21	1	8.8	0.754	4	FALSE	FALSE		21.5653	0.346627	21.1886	-0.483916	21.7294	1	1	1	1	1	0	21.0152	21.3619	21.9713	21.4874	21.5653		21.9415	22.7825	23.3953	23.2683	22.8219		20.4802	21.3131	22.0037	21.8914	21.1757		0	1	1	1	1	0	tr|A0A287ARG2|A0A287ARG2_PIG	A0A287ARG2
A0A4X1VF05	SNX3	Sorting nexin-3	A0A4X1VF05	tr|A0A4X1VF05|A0A4X1VF05_PIG Sorting nexin-3 OS=Sus scrofa OX=9823 GN=SNX3 PE=1 SV=1	18.75	1	6.8	0.5889	4	FALSE	FALSE	0.0575738	20.2679	0.249464	19.7105	0.138848	19.7465	1	1	1	1	1	1	19.5857	19.8352	19.6771	19.816	20.2391	20.2967	20.1901	20.9339	20.7792	21.2749	21.1738	21.9549	19.0507	19.7864	19.7095	20.22	19.8496	20.8337	1	1	0	0	1	1	tr|A0A4X1VF05|A0A4X1VF05_PIG	A0A4X1VF05
A0A287AUY5	HDGFL3	HDGF like 3	A0A287AUY5	tr|A0A287AUY5|A0A287AUY5_PIG HDGF like 3 OS=Sus scrofa OX=9823 GN=HDGFL3 PE=1 SV=1	22.61	1	7.4	0.7551	4	FALSE	FALSE	-0.199821	22.0454	0.178886	21.215		21.3771	1	1	0	1	1	1	21.1256	21.3045		21.3771	22.1453	21.9455	22.0519	22.7251		23.158	23.402	23.9256	20.5906	21.2557		21.7811	21.7558	22.4825	0	1	0	1	1	1	tr|A0A287AUY5|A0A287AUY5_PIG	A0A287AUY5
P30356	ALOX5AP	Arachidonate 5-lipoxygenase-activating protein (Fragment)	P30356;A0A4X1TIT9	sp|P30356|AL5AP_PIG Arachidonate 5-lipoxygenase-activating protein (Fragment) OS=Sus scrofa OX=9823 GN=ALOX5AP PE=2 SV=1	17.33	1	5.2	0.5605	4	FALSE	FALSE	-0.11959	20.7452	0.0391342	21.0449	-0.165069	21.5642	1	1	1	1	1	1	21.0254	21.0645	21.6468	21.4817	20.805	20.6854	22.9517	23.4852	24.0708	24.2626	23.0616	23.6655	20.4903	21.0157	21.6791	21.8857	20.4154	21.2224	1	0	1	1	0	1	sp|P30356|AL5AP_PIG	P30356
A0A287BQI8	LOC100155249	IF rod domain-containing protein	A0A287BQI8	tr|A0A287BQI8|A0A287BQI8_PIG IF rod domain-containing protein OS=Sus scrofa OX=9823 GN=LOC100155249 PE=1 SV=2	65.39	13	4.1	1	4	TRUE	FALSE	-5.31672	16.6584	0	14	-5.19583	16.5979	0	0	1	0	1	0	14	14	19.1958	14	19.3167	14			18.4104		18.3639				19.2282		18.9271		0	2	1	0	1	0	tr|A0A287BQI8|A0A287BQI8_PIG	A0A287BQI8
P23687	PREP	Prolyl endopeptidase	P23687	sp|P23687|PPCE_PIG Prolyl endopeptidase OS=Sus scrofa OX=9823 GN=PREP PE=1 SV=1	80.72	3	3.9	0.9999	4	TRUE	FALSE	3.72671	15.8634	0	14	-5.0694	16.5347	0	0	1	0	0	1	14	14	19.0694	14	14	17.7267			17.9388			17.1522			19.1018			18.2637	0	0	4	0	0	0	sp|P23687|PPCE_PIG	P23687
F1RT28	SEC63	SEC63 homolog, protein translocation regulator	F1RT28	tr|F1RT28|F1RT28_PIG SEC63 homolog, protein translocation regulator OS=Sus scrofa OX=9823 GN=SEC63 PE=1 SV=3	87.86	3	4.7	1	4	TRUE	FALSE	0	14	0	14	4.5654	16.2827	0	0	0	1	0	0	14	14	14	18.5654	14	14				18.0984						18.9694			0	0	0	2	2	0	tr|F1RT28|F1RT28_PIG	F1RT28
A0A5G2QPE1	CAPN2	Calpain-2 catalytic subunit	A0A5G2QPE1	tr|A0A5G2QPE1|A0A5G2QPE1_PIG Calpain-2 catalytic subunit OS=Sus scrofa OX=9823 GN=CAPN2 PE=1 SV=1	79.84	2	3	0.9999	4	TRUE	FALSE	0	14	0	14	5.18403	16.592	0	0	0	1	0	0	14	14	14	19.184	14	14				18.8775						19.588			0	1	0	1	1	1	tr|A0A5G2QPE1|A0A5G2QPE1_PIG	A0A5G2QPE1
A0A287AAG7	PDPR	Pyruvate dehydrogenase phosphatase regulatory subunit	A0A287AAG7	tr|A0A287AAG7|A0A287AAG7_PIG Pyruvate dehydrogenase phosphatase regulatory subunit OS=Sus scrofa OX=9823 GN=PDPR PE=1 SV=1	99.38	3	2.5	1	4	TRUE	FALSE	5.60326	16.8016	0	14	5.8764	16.9382	0	0	0	1	0	1	14	14	14	19.8764	14	19.6033				19.231		19.1571				20.2804		20.1402	0	0	0	3	0	1	tr|A0A287AAG7|A0A287AAG7_PIG	A0A287AAG7
A0A5G2QNM8	COPG1	Coatomer subunit gamma	A0A5G2QNM8	tr|A0A5G2QNM8|A0A5G2QNM8_PIG Coatomer subunit gamma OS=Sus scrofa OX=9823 GN=COPG1 PE=1 SV=2	99.35	2	2.4	1	4	TRUE	FALSE	6.83647	17.4182	0	14	6.59514	17.2976	0	0	0	1	0	1	14	14	14	20.5951	14	20.8365				19.7911		20.2316				20.9991		21.3735	0	0	0	1	0	3	tr|A0A5G2QNM8|A0A5G2QNM8_PIG	A0A5G2QNM8
F1RPD2	UQCRC2	Cytochrome b-c1 complex subunit 2, mitochondrial	F1RPD2	tr|F1RPD2|F1RPD2_PIG Cytochrome b-c1 complex subunit 2, mitochondrial OS=Sus scrofa OX=9823 GN=UQCRC2 PE=1 SV=3	48.18	2	6.2	0.9999	4	TRUE	FALSE	6.80481	17.4024	0	14	8.13814	18.0691	0	0	0	1	0	1	14	14	14	22.1381	14	20.8048				22.7491		21.615				22.5421		21.3418	0	1	0	2	0	1	tr|F1RPD2|F1RPD2_PIG	F1RPD2
F1RL89	PDE6A	Phosphodiesterase	F1RL89	tr|F1RL89|F1RL89_PIG Phosphodiesterase OS=Sus scrofa OX=9823 GN=PDE6A PE=1 SV=3	100.04	1	1	0.4383	4	FALSE	FALSE	0.0774195	24.3787	-0.0609593	24.3096	-0.142739	24.1911	1	1	1	1	1	1	24.3401	24.2792	24.2625	24.1197	24.34	24.4174	22.5385	22.9719	22.9585	23.1727	22.8687	23.6696	23.8051	24.2304	24.2948	24.5237	23.9504	24.9544	0	1	1	1	0	1	tr|F1RL89|F1RL89_PIG	F1RL89
A0A287BMK8	IMPDH2	Inosine-5'-monophosphate dehydrogenase	A0A287BMK8	tr|A0A287BMK8|A0A287BMK8_PIG Inosine-5'-monophosphate dehydrogenase OS=Sus scrofa OX=9823 GN=IMPDH2 PE=1 SV=2	58.89	2	4.3	0.9999	4	TRUE	FALSE	-0.740688	21.7135	-0.151385	18.381	-2.67016	18.9358	1	1	1	1	1	1	18.4567	18.3053	20.2709	17.6008	22.0838	21.3431	17.798	18.141	20.11	17.7967	21.7555	21.7383	17.9216	18.2565	20.3033	18.0048	21.6943	21.8801	0	0	2	0	1	1	tr|A0A287BMK8|A0A287BMK8_PIG	A0A287BMK8
I3LND2	SEC62	Translocation protein SEC62	I3LND2	tr|I3LND2|I3LND2_PIG Translocation protein SEC62 OS=Sus scrofa OX=9823 GN=SEC62 PE=1 SV=3	45.71	1	3	0.8949	4	FALSE	FALSE	0.184285	21.3995	-0.171802	21.4535	-1.07193	21.1818	1	1	1	1	1	1	21.5394	21.3676	21.7178	20.6458	21.3074	21.4917	21.3783	21.7008	22.0543	21.3393	21.4766	22.3843	21.0044	21.3189	21.7502	21.0498	20.9178	22.0287	1	1	0	1	0	1	tr|I3LND2|I3LND2_PIG	I3LND2
A0A287A5S7	DDAH2	Dimethylarginine dimethylaminohydrolase 2	A0A287A5S7	tr|A0A287A5S7|A0A287A5S7_PIG Dimethylarginine dimethylaminohydrolase 2 OS=Sus scrofa OX=9823 GN=DDAH2 PE=3 SV=1	29.7	3	10.9	1	4	TRUE	FALSE	1.35355	20.4306	-0.210518	19.5635	-3.31595	20.2703	1	1	1	1	1	1	19.6688	19.4583	21.9283	18.6123	19.7538	21.1073	19.5076	19.7914	22.2648	19.3057	19.923	22	19.1337	19.4095	21.9606	19.0163	19.3642	21.6443	0	0	1	1	1	1	tr|A0A287A5S7|A0A287A5S7_PIG	A0A287A5S7
F1RYW2	CALML5	Calmodulin like 5	F1RYW2	tr|F1RYW2|F1RYW2_PIG Calmodulin like 5 OS=Sus scrofa OX=9823 GN=CALML5 PE=3 SV=1	16.64	1	8.1	0.9042	4	FALSE	FALSE	0.236822	21.9709	-0.220997	20.7787	-0.576179	21.2554	1	1	1	1	1	1	20.8892	20.6682	21.5435	20.9673	21.8525	22.0893	21.8155	22.0888	22.9675	22.7482	23.1091	24.0694	20.3542	20.6194	21.5759	21.3713	21.4629	22.6263	0	0	1	1	1	1	tr|F1RYW2|F1RYW2_PIG	F1RYW2
A0A5G2QLF4	HIBCH	3-hydroxyisobutyryl-CoA hydrolase	A0A5G2QLF4	tr|A0A5G2QLF4|A0A5G2QLF4_PIG 3-hydroxyisobutyryl-CoA hydrolase OS=Sus scrofa OX=9823 GN=HIBCH PE=1 SV=1	43.25	2	6	1	4	TRUE	FALSE	0	14	-0.484182	20.8476	0.427486	21.0088	1	1	1	1	0	0	21.0897	20.6055	20.795	21.2225	14	14	20.4924	20.5026	20.6955	21.4798			20.5546	20.5567	20.8274	21.6265			1	0	0	3	0	0	tr|A0A5G2QLF4|A0A5G2QLF4_PIG	A0A5G2QLF4
F1ST43	ACADVL	Very long-chain specific acyl-CoA dehydrogenase, mitochondrial	F1ST43	tr|F1ST43|F1ST43_PIG Very long-chain specific acyl-CoA dehydrogenase, mitochondrial OS=Sus scrofa OX=9823 GN=ACADVL PE=1 SV=4	69.8	2	4.9	1	4	TRUE	FALSE	5.51037	16.7552	-0.493285	19.9305	0.936388	19.8841	1	1	1	1	0	1	20.1771	19.6838	19.4159	20.3523	14	19.5104	18.9335	18.9345	18.67	19.9633		19.3205	19.6421	19.635	19.4483	20.7563		20.0474	0	1	0	2	0	1	tr|F1ST43|F1ST43_PIG	F1ST43
Q95274	TMSB4	Thymosin beta-4	Q95274	sp|Q95274|TYB4_PIG Thymosin beta-4 OS=Sus scrofa OX=9823 GN=TMSB4 PE=3 SV=3	5.05	1	25	0.6561	4	FALSE	FALSE	0.699944	20.9423	-0.517599	22.0104	-0.553953	21.8937	1	1	1	1	1	1	22.2692	21.7516	22.1707	21.6167	20.5924	21.2923	25.1955	25.1723	25.5947	25.3976	23.849	25.2724	21.7342	21.7029	22.2031	22.0208	20.2028	21.8293	0	1	1	1	0	1	sp|Q95274|TYB4_PIG	Q95274
Q19AZ8	F2	Prothrombin	Q19AZ8;F1SIB1	sp|Q19AZ8|THRB_PIG Prothrombin OS=Sus scrofa OX=9823 GN=F2 PE=2 SV=1	70.02	1	1.3	0.6551	4	FALSE	FALSE			-0.525109	21.5425	1.78454	21.1624	1	1	1	1	0	0	21.8051	21.28	20.2701	22.0546			20.924	20.8933	19.8868	22.0282			21.2701	21.2312	20.3025	22.4586			1	1	1	1	0	0	sp|Q19AZ8|THRB_PIG	Q19AZ8
A0A4X1TG29	PDCD4	Programmed cell death protein 4	A0A4X1TG29	tr|A0A4X1TG29|A0A4X1TG29_PIG Programmed cell death protein 4 OS=Sus scrofa OX=9823 GN=PDCD4 PE=1 SV=1	51.81	2	4.1	0.9996	4	TRUE	FALSE	0.442742	21.1348	-0.693531	18.9363	0	14	1	1	0	0	1	1	19.283	18.5895	14	14	20.9135	21.3562	18.6858	18.4866			20.6465	21.8127	18.748	18.5407			20.5239	21.8932	1	0	0	0	1	2	tr|A0A4X1TG29|A0A4X1TG29_PIG	A0A4X1TG29
O19063	APCS	Serum amyloid P-component	O19063	sp|O19063|SAMP_PIG Serum amyloid P-component OS=Sus scrofa OX=9823 GN=APCS PE=2 SV=1	25.63	2	8	0.9999	4	TRUE	FALSE	0	14	-0.907842	21.813	-4.18216	19.995	1	1	1	1	0	0	22.2669	21.3591	22.0861	17.904	14	14	22.6082	22.1948	22.9252	19.0999			21.7319	21.3103	22.1185	18.308			1	1	1	1	0	0	sp|O19063|SAMP_PIG	O19063
P00336	LDHB	L-lactate dehydrogenase B chain	P00336;A0A5G2QHL7	sp|P00336|LDHB_PIG L-lactate dehydrogenase B chain OS=Sus scrofa OX=9823 GN=LDHB PE=1 SV=3	36.59	2	2.7	0.9963	4	TRUE	FALSE	1.77735	20.8027	-0.985824	21.0109	1.68591	20.6501	1	1	1	1	1	1	21.5038	20.518	19.8072	21.4931	19.9141	21.6914	21.4301	20.9386	20.2312	22.2739	20.1707	22.6715	20.9688	20.4692	19.8395	21.8971	19.5245	22.2284	1	0	0	1	1	1	sp|P00336|LDHB_PIG	P00336
A0A287AWH6	NDUFV3	NADH:ubiquinone oxidoreductase subunit V3	A0A287AWH6	tr|A0A287AWH6|A0A287AWH6_PIG NADH:ubiquinone oxidoreductase subunit V3 OS=Sus scrofa OX=9823 GN=NDUFV3 PE=1 SV=2	46.52	3	10.3	1	4	TRUE	FALSE	5.06111	16.5306	-1.05702	19.591	7.89424	17.9471	1	1	0	1	0	1	20.1195	19.0625	14	21.8942	14	19.0611	19.3453	18.7827		21.9747		19.3408	19.5845	19.0137		22.2982		19.5981	0	1	0	3	0	0	tr|A0A287AWH6|A0A287AWH6_PIG	A0A287AWH6
I3L6W6	DNAJC1	DnaJ heat shock protein family (Hsp40) member C1	I3L6W6	tr|I3L6W6|I3L6W6_PIG DnaJ heat shock protein family (Hsp40) member C1 OS=Sus scrofa OX=9823 GN=DNAJC1 PE=4 SV=2	62.65	2	2.8	0.9971	4	TRUE	FALSE	6.01163	17.0058	-1.33118	20.4446	7.46306	17.7315	1	1	0	1	0	1	21.1102	19.779	14	21.4631	14	20.0116	20.336	19.4992		21.5435		20.2913	20.5751	19.7302		21.8671		20.5486	0	1	0	2	0	1	tr|I3L6W6|I3L6W6_PIG	I3L6W6
F1STK8	C9H11orf54	Chromosome 9 C11orf54 homolog	F1STK8	tr|F1STK8|F1STK8_PIG Chromosome 9 C11orf54 homolog OS=Sus scrofa OX=9823 GN=C9H11orf54 PE=1 SV=2	35.18	2	4.8	0.9995	4	TRUE	FALSE	-0.818476	22.0972	-1.51288	19.9664	-2.74829	22.0964	1	1	1	1	1	1	20.7229	19.21	23.4706	20.7223	22.5064	21.688	20.8418	19.8233	24.0872	21.6958	22.9557	22.8607	20.1879	19.1612	23.5029	21.1263	22.1169	22.2249	0	0	2	0	1	1	tr|F1STK8|F1STK8_PIG	F1STK8
A0A8D0MDS1	STAU1	Staufen double-stranded RNA binding protein 1	A0A8D0MDS1	tr|A0A8D0MDS1|A0A8D0MDS1_PIG Staufen double-stranded RNA binding protein 1 OS=Sus scrofa OX=9823 GN=STAU1 PE=1 SV=1	75.64	3	3.9	0.9997	4	TRUE	FALSE	6.22006	17.11	-3.48999	15.745	7.91131	17.9557	1	0	0	1	0	1	17.49	14	14	21.9113	14	20.2201	16.1683			21.4443		19.9522	16.955			22.3153		20.757	0	0	0	3	0	1	tr|A0A8D0MDS1|A0A8D0MDS1_PIG	A0A8D0MDS1
A0A286ZXS0	SPTAN1	Spectrin alpha, non-erythrocytic 1	A0A286ZXS0	tr|A0A286ZXS0|A0A286ZXS0_PIG Spectrin alpha, non-erythrocytic 1 OS=Sus scrofa OX=9823 GN=SPTAN1 PE=1 SV=1	274.48	3	1.2	1	4	TRUE	FALSE	0	14	-5.7421	16.871	5.90312	16.9516	1	0	0	1	0	0	19.7421	14	14	19.9031	14	14	16.5598			17.5755			19.2071			20.3071			0	0	1	3	0	0	tr|A0A286ZXS0|A0A286ZXS0_PIG	A0A286ZXS0
A0A480UV25	TUBB4A	Tubulin beta chain	A0A480UV25	tr|A0A480UV25|A0A480UV25_PIG Tubulin beta chain OS=Sus scrofa OX=9823 GN=TUBB4A PE=1 SV=1	49.55	9	6.1	0.9998	4	TRUE	FALSE	-0.019993	24.0649	-8.41115	18.2056	-9.84649	18.9232	1	0	1	0	1	1	22.4111	14	23.8465	14	24.0749	24.0549	22.0155		23.9486		24.0096	24.713	21.8761		23.8789		23.6853	24.5919	0	1	1	0	1	1	tr|A0A480UV25|A0A480UV25_PIG	A0A480UV25
contam_P12763	AHSG	Alpha-2-HS-glycoprotein	contam_P12763	sp|contam_P12763|FETUA_BOVIN Alpha-2-HS-glycoprotein OS=Bos taurus GN=AHSG PE=1 SV=2	38.39	3	8.1	1	4	FALSE	TRUE		24.4958					0	0	0	0	0	1						24.4958						25.6685						25.0328	0	0	1	0	0	3	sp|contam_P12763|FETUA_BOVIN	contam_P12763
A5GFS8	VAPB	Vesicle-associated membrane protein-associated protein B	A5GFS8;A0A287B186	sp|A5GFS8|VAPB_PIG Vesicle-associated membrane protein-associated protein B OS=Sus scrofa OX=9823 GN=VAPB PE=3 SV=1	27.04	1	5.8	0.9992	4	FALSE	FALSE		22.1041					0	0	0	0	1	0					22.1041						22.4539						21.7146		1	1	0	0	1	1	sp|A5GFS8|VAPB_PIG	A5GFS8
A0A480K1R7	SERF1A	Small EDRK-rich factor 1 isoform 2	A0A480K1R7	tr|A0A480K1R7|A0A480K1R7_PIG Small EDRK-rich factor 1 isoform 2 OS=Sus scrofa OX=9823 GN=SERF1A PE=3 SV=1	7.36	1	12.9	0.6232	4	FALSE	FALSE		19.5068		21.1722		21.0277	1	0	0	1	1	0	21.1722			21.0277	19.5068		24.0984			24.8086	22.7634		20.6371			21.4317	19.1172		0	1	0	1	0	2	tr|A0A480K1R7|A0A480K1R7_PIG	A0A480K1R7
A0A286ZTU8	TXLNA	Taxilin alpha	A0A286ZTU8	tr|A0A286ZTU8|A0A286ZTU8_PIG Taxilin alpha OS=Sus scrofa OX=9823 GN=TXLNA PE=3 SV=2	61.7	2	3.7	0.9994	4	FALSE	FALSE							0	0	0	0	0	0																			1	0	1	0	1	1	tr|A0A286ZTU8|A0A286ZTU8_PIG	A0A286ZTU8
A0A4X1SI63	PRXL2A	Peroxiredoxin-like 2A	A0A4X1SI63	tr|A0A4X1SI63|A0A4X1SI63_PIG Peroxiredoxin-like 2A OS=Sus scrofa OX=9823 GN=PRXL2A PE=1 SV=1	25.6	2	10.5	1	4	FALSE	FALSE							0	0	0	0	0	0																			0	1	0	1	0	2	tr|A0A4X1SI63|A0A4X1SI63_PIG	A0A4X1SI63
A0A5G2QXX3	QSOX1	Sulfhydryl oxidase	A0A5G2QXX3	tr|A0A5G2QXX3|A0A5G2QXX3_PIG Sulfhydryl oxidase OS=Sus scrofa OX=9823 GN=QSOX1 PE=1 SV=1	81.54	1	1.8	0.753	4	FALSE	FALSE							0	0	0	0	0	0																			1	1	0	0	1	1	tr|A0A5G2QXX3|A0A5G2QXX3_PIG	A0A5G2QXX3
A0A8X9AEQ6	ARPC5	Actin-related protein 2/3 complex subunit 5	A0A8X9AEQ6	tr|A0A8X9AEQ6|A0A8X9AEQ6_PIG Actin-related protein 2/3 complex subunit 5 OS=Sus scrofa OX=9823 GN=ARPC5 PE=1 SV=1	16.65	1	7.8	0.7597	4	FALSE	FALSE						21.213	0	0	1	0	0	0			21.213						22.3151						21.2454				0	1	1	0	1	1	tr|A0A8X9AEQ6|A0A8X9AEQ6_PIG	A0A8X9AEQ6
F1SHU0	HIBADH	3-hydroxyisobutyrate dehydrogenase, mitochondrial	F1SHU0	tr|F1SHU0|F1SHU0_PIG 3-hydroxyisobutyrate dehydrogenase, mitochondrial OS=Sus scrofa OX=9823 GN=HIBADH PE=1 SV=5	35.37	1	3.9	0.8808	4	FALSE	FALSE				21.4338		21.6251	1	0	0	1	0	0	21.4338			21.6251			21.6596			22.7056			20.8988			22.0291			1	1	0	1	0	1	tr|F1SHU0|F1SHU0_PIG	F1SHU0
contam_O76013	KRT36	Keratin, type I cuticular Ha6	contam_O76013	sp|contam_O76013|KRT36_HUMAN Keratin, type I cuticular Ha6 OS=Homo sapiens GN=KRT36 PE=2 SV=1	52.21	6	7.1	1	4	FALSE	TRUE						23.0915	0	0	0	1	0	0				23.0915						23.1175						23.4955			0	0	0	4	0	0	sp|contam_O76013|KRT36_HUMAN	contam_O76013
A0A5G2R924	SPTA1	Spectrin alpha, erythrocytic 1	A0A5G2R924	tr|A0A5G2R924|A0A5G2R924_PIG Spectrin alpha, erythrocytic 1 OS=Sus scrofa OX=9823 GN=SPTA1 PE=1 SV=1	280.81	3	1.4	1	3	TRUE	FALSE	0	14	9.25215	18.6261	0	14	0	1	0	0	0	0	14	23.2521	14	14	14	14		20.5539						23.2034					0	3	0	0	0	0	tr|A0A5G2R924|A0A5G2R924_PIG	A0A5G2R924
A0A8D1VJQ6	TIAL1	TIA1 cytotoxic granule associated RNA binding protein like 1	A0A8D1VJQ6	tr|A0A8D1VJQ6|A0A8D1VJQ6_PIG TIA1 cytotoxic granule associated RNA binding protein like 1 OS=Sus scrofa OX=9823 GN=TIAL1 PE=1 SV=1	43.63	2	5.6	0.9989	3	TRUE	FALSE	7.41022	17.7051	8.18025	18.0901	7.60516	17.8026	0	1	0	1	0	1	14	22.1802	14	21.6052	14	21.4102		22.5134		22.2986		22.3029		22.1315		22.0092		21.9472	0	1	0	1	0	1	tr|A0A8D1VJQ6|A0A8D1VJQ6_PIG	A0A8D1VJQ6
A0A287BDW2	EPB41	Protein 4.1	A0A287BDW2	tr|A0A287BDW2|A0A287BDW2_PIG Protein 4.1 OS=Sus scrofa OX=9823 GN=EPB41 PE=1 SV=2	96.69	3	3.6	1	3	TRUE	FALSE	0	14	7.93938	17.9697	0	14	0	1	0	0	0	0	14	21.9394	14	14	14	14		20.9338						21.8906					0	3	0	0	0	0	tr|A0A287BDW2|A0A287BDW2_PIG	A0A287BDW2
F1SGR0	EIF3M	Eukaryotic translation initiation factor 3 subunit M	F1SGR0	tr|F1SGR0|F1SGR0_PIG Eukaryotic translation initiation factor 3 subunit M OS=Sus scrofa OX=9823 GN=EIF3M PE=1 SV=1	42.49	2	7.2	0.9998	3	TRUE	FALSE	7.26189	17.6309	7.58038	17.7902	7.89695	17.9485	0	1	0	1	0	1	14	21.5804	14	21.8969	14	21.2619		21.8311		22.5079		22.0721		21.5316		22.301		21.7989	0	1	0	2	0	0	tr|F1SGR0|F1SGR0_PIG	F1SGR0
F1SKM0	UQCRC1	Ubiquinol-cytochrome c reductase core protein 1	F1SKM0	tr|F1SKM0|F1SKM0_PIG Ubiquinol-cytochrome c reductase core protein 1 OS=Sus scrofa OX=9823 GN=UQCRC1 PE=1 SV=3	52.67	2	4	0.9988	3	TRUE	FALSE	8.52335	18.2617	7.07511	17.5376	0.457644	21.3964	0	1	1	1	0	1	14	21.0751	21.1676	21.6252	14	22.5234		20.9722	21.068	21.8826		22.9799		21.0263	21.2	22.0292		23.0603	0	0	0	2	0	1	tr|F1SKM0|F1SKM0_PIG	F1SKM0
A0A8D1L3X4	PRDX5	Peroxiredoxin-5	A0A8D1L3X4	tr|A0A8D1L3X4|A0A8D1L3X4_PIG Peroxiredoxin-5 OS=Sus scrofa OX=9823 GN=PRDX5 PE=1 SV=1	18.05	2	17.1	0.9999	3	TRUE	FALSE	0	14	6.96184	17.4809	0	14	0	1	0	0	0	0	14	20.9618	14	14	14	14		22.0606						20.9131					0	1	1	0	1	0	tr|A0A8D1L3X4|A0A8D1L3X4_PIG	A0A8D1L3X4
A0A4X1U6S6	MRPL12	Mitochondrial ribosomal protein L12	A0A4X1U6S6	tr|A0A4X1U6S6|A0A4X1U6S6_PIG Mitochondrial ribosomal protein L12 OS=Sus scrofa OX=9823 GN=MRPL12 PE=1 SV=1	21.22	2	11.6	0.9993	3	TRUE	FALSE	0	14	6.77466	17.3873	4.16286	16.0814	0	1	0	1	0	0	14	20.7747	14	18.1629	14	14		22.388		20.1364				20.7259		18.5669			0	1	0	2	0	0	tr|A0A4X1U6S6|A0A4X1U6S6_PIG	A0A4X1U6S6
A0A8D0VT29	CRABP2	Cellular retinoic acid-binding protein 2	A0A8D0VT29	tr|A0A8D0VT29|A0A8D0VT29_PIG Cellular retinoic acid-binding protein 2 OS=Sus scrofa OX=9823 GN=CRABP2 PE=1 SV=1	15.71	2	13	1	3	TRUE	FALSE	0.421964	21.2463	6.59495	17.2975	-2.19334	22.7895	0	1	1	1	1	1	14	20.5949	23.8862	21.6928	21.0353	21.4573		22.0156	25.3102	23.4737	22.292	23.4374		20.5462	23.9186	22.0968	20.6457	21.9943	0	0	1	2	0	0	tr|A0A8D0VT29|A0A8D0VT29_PIG	A0A8D0VT29
A0A5G2QNT7	NAPA	NSF attachment protein alpha	A0A5G2QNT7	tr|A0A5G2QNT7|A0A5G2QNT7_PIG NSF attachment protein alpha OS=Sus scrofa OX=9823 GN=NAPA PE=1 SV=1	33.16	2	7.4	0.9984	3	TRUE	FALSE	0	14	6.03967	17.0198	0	14	0	1	0	0	0	0	14	20.0397	14	14	14	14		20.3729						19.9909					0	1	1	0	0	1	tr|A0A5G2QNT7|A0A5G2QNT7_PIG	A0A5G2QNT7
A1IU54	CPE	Carboxypeptidase E	A1IU54	tr|A1IU54|A1IU54_PIG Carboxypeptidase E OS=Sus scrofa OX=9823 GN=CPE PE=1 SV=1	53.19	2	4	0.9999	3	TRUE	FALSE	4.23676	16.1184	4.83981	16.4199	-0.123664	19.7848	0	1	1	1	0	1	14	18.8398	19.8467	19.723	14	18.2368		18.6166	19.6268	19.86		18.573		18.791	19.8791	20.127		18.7738	0	0	1	2	0	0	tr|A1IU54|A1IU54_PIG	A1IU54
F1REX8	HIP1R	Huntingtin interacting protein 1 related	F1REX8	tr|F1REX8|F1REX8_PIG Huntingtin interacting protein 1 related OS=Sus scrofa OX=9823 GN=HIP1R PE=1 SV=3	119.68	2	1.6	0.9982	3	TRUE	FALSE	6.45005	17.225	3.08075	15.5404	-2.92557	20.2462	0	1	1	1	0	1	14	17.0808	21.709	18.7834	14	20.4501		15.4139	20.0455	17.4769		19.3427		17.032	21.7414	19.1874		20.987	0	0	2	0	0	1	tr|F1REX8|F1REX8_PIG	F1REX8
B8Y648	UBE2L3	Ubiquitin conjugating enzyme E2 L3	B8Y648	tr|B8Y648|B8Y648_PIG Ubiquitin conjugating enzyme E2 L3 OS=Sus scrofa OX=9823 GN=UBE2L3 PE=1 SV=1	17.85	2	11.7	0.9997	3	TRUE	FALSE	-0.559101	21.802	1.61333	22.1143	-0.978223	21.9285	1	1	1	1	1	1	21.3077	22.921	22.4176	21.4394	22.0815	21.5224	22.4266	24.5343	24.0343	23.4129	23.5308	23.6952	20.7726	22.8722	22.45	21.8434	21.6919	22.0594	1	1	0	0	0	1	tr|B8Y648|B8Y648_PIG	B8Y648
Q29041	FCN2	Ficolin-2	Q29041;A0A8W4FNY0	sp|Q29041|FCN2_PIG Ficolin-2 OS=Sus scrofa OX=9823 GN=FCN2 PE=1 SV=1	34.66	2	7.4	1	3	TRUE	FALSE	0	14	1.31292	20.5715	9.43941	18.7197	1	1	0	1	0	0	19.915	21.228	14	23.4394	14	14	20.034	21.8413		24.4129			19.38	21.1792		23.8434			1	1	0	1	0	0	sp|Q29041|FCN2_PIG	Q29041
F1SAJ9	MAPRE2	Microtubule-associated protein RP/EB family member 2	F1SAJ9	tr|F1SAJ9|F1SAJ9_PIG Microtubule-associated protein RP/EB family member 2 OS=Sus scrofa OX=9823 GN=MAPRE2 PE=1 SV=5	30.85	2	7.6	0.9954	3	TRUE	FALSE	5.08214	16.5411	0.974817	18.7561	0.444918	20.3501	1	1	1	1	0	1	18.2687	19.2435	20.1276	20.5726	14	19.0821	18.61	20.0792	20.9667	21.7685		20.4773	17.7337	19.1947	20.16	20.9766		19.6191	0	0	1	2	0	0	tr|F1SAJ9|F1SAJ9_PIG	F1SAJ9
A0A5G2QLQ1	DLAT	Acetyltransferase component of pyruvate dehydrogenase complex	A0A5G2QLQ1	tr|A0A5G2QLQ1|A0A5G2QLQ1_PIG Acetyltransferase component of pyruvate dehydrogenase complex OS=Sus scrofa OX=9823 GN=DLAT PE=1 SV=1	69.14	2	2.5	0.9996	3	TRUE	FALSE	3.0498	21.6436	0.886578	22.8523	2.38666	22.3969	1	1	1	1	1	1	22.409	23.2956	21.2036	23.5902	20.1187	23.1685	21.206	22.587	20.4983	23.2419	19.246	23.0193	21.874	23.2468	21.236	23.9942	19.7291	23.7054	0	1	0	1	0	1	tr|A0A5G2QLQ1|A0A5G2QLQ1_PIG	A0A5G2QLQ1
C5HGF3	TMCO1	Calcium load-activated calcium channel	C5HGF3	sp|C5HGF3|TMCO1_PIG Calcium load-activated calcium channel OS=Sus scrofa OX=9823 GN=TMCO1 PE=2 SV=1	21.16	1	8	0.7831	3	FALSE	FALSE	3.94288	20.0227	0.790601	21.2369	-2.2336	20.958	1	1	1	1	1	1	20.8416	21.6322	22.0748	19.8412	18.0513	21.9941	22.1829	23.4679	23.9139	22.0372	19.7229	24.3893	20.3066	21.5835	22.1072	20.2452	17.6617	22.5311	0	1	1	0	0	1	sp|C5HGF3|TMCO1_PIG	C5HGF3
A0A4X1W928	CCT7	T-complex protein 1 subunit eta	A0A4X1W928	tr|A0A4X1W928|A0A4X1W928_PIG T-complex protein 1 subunit eta OS=Sus scrofa OX=9823 GN=CCT7 PE=1 SV=1	60	1	1.8	0.5581	3	FALSE	FALSE	-0.157262	20.8343	0.552848	20.8272	-0.889463	21.355	1	1	1	1	1	1	20.5508	21.1036	21.7998	20.9103	20.9129	20.7556	19.5229	20.5701	21.2696	20.737	20.2153	20.7815	20.0157	21.0548	21.8322	21.3143	20.5233	21.2926	1	0	1	0	0	1	tr|A0A4X1W928|A0A4X1W928_PIG	A0A4X1W928
F1S7J6	SAFB	Scaffold attachment factor B	F1S7J6	tr|F1S7J6|F1S7J6_PIG Scaffold attachment factor B OS=Sus scrofa OX=9823 GN=SAFB PE=1 SV=3	110.07	2	1.5	0.9966	3	TRUE	FALSE	2.61326	15.9474	0.48821	17.4961	1.44552	18.6737	1	1	1	1	1	1	17.252	17.7402	17.9509	19.3965	14.6408	17.254	15.8564	16.839	17.053	18.8554	13.5755	16.9122	16.717	17.6915	17.9833	19.8005	14.2512	17.791	0	0	1	2	0	0	tr|F1S7J6|F1S7J6_PIG	F1S7J6
R4JU57	LSM14A	LSm14A	R4JU57	tr|R4JU57|R4JU57_PIG LSm14A OS=Sus scrofa OX=9823 GN=LSM14A PE=2 SV=1	50.55	2	3.9	0.9996	3	TRUE	FALSE	-0.186334	21.7835	0.479497	22.1309	1.2453	21.7241	1	1	1	1	1	1	21.8911	22.3706	21.1014	22.3467	21.8766	21.6903	21.4955	22.4693	21.2035	22.8057	21.8114	22.3485	21.3561	22.3218	21.1338	22.7507	21.4871	22.2273	0	0	0	2	0	1	tr|R4JU57|R4JU57_PIG	R4JU57
A0A287AE42	ECH1	Enoyl-CoA hydratase 1	A0A287AE42	tr|A0A287AE42|A0A287AE42_PIG Enoyl-CoA hydratase 1 OS=Sus scrofa OX=9823 GN=ECH1 PE=1 SV=1	39.96	1	2.4	0.8277	3	FALSE	FALSE		18.7174	0.426855	19.0672		20.0074	1	1	0	1	0	1	18.8538	19.2806		20.0074		18.7174	18.3206	19.2418		20.3289		19.238	18.3187	19.2318		20.4114		19.2544	0	1	0	1	0	1	tr|A0A287AE42|A0A287AE42_PIG	A0A287AE42
A0A5G2QQN1	HMGN1	High mobility group nucleosome binding domain 1	A0A5G2QQN1	tr|A0A5G2QQN1|A0A5G2QQN1_PIG High mobility group nucleosome binding domain 1 OS=Sus scrofa OX=9823 GN=HMGN1 PE=1 SV=1	10.75	2	25.7	0.9993	3	TRUE	FALSE	5.82162	16.9108	0.236803	19.6551	0.778595	20.0676	1	1	1	1	0	1	19.5367	19.7735	19.6783	20.4569	14	19.8216	21.8781	22.6092	22.5174	23.6528		23.2168	19.0017	19.7248	19.7107	20.8609		20.3586	0	1	0	1	0	1	tr|A0A5G2QQN1|A0A5G2QQN1_PIG	A0A5G2QQN1
Q9MYT8	ATP5ME	ATP synthase subunit e, mitochondrial	Q9MYT8	sp|Q9MYT8|ATP5I_PIG ATP synthase subunit e, mitochondrial OS=Sus scrofa OX=9823 GN=ATP5ME PE=1 SV=4	8.23	1	16.9	0.9272	3	FALSE	FALSE		21.3174	0.232846	22.2727		22.5558	1	1	0	1	0	1	22.1562	22.3891		22.5558		21.3174	24.4976	25.2248		25.7518		24.7126	21.6212	22.3403		22.9599		21.8544	0	1	0	1	0	1	sp|Q9MYT8|ATP5I_PIG	Q9MYT8
A0A287APN0	CSRP1	Cysteine and glycine-rich protein 1	A0A287APN0	tr|A0A287APN0|A0A287APN0_PIG Cysteine and glycine-rich protein 1 OS=Sus scrofa OX=9823 GN=CSRP1 PE=1 SV=1	32.57	1	5.5	0.912	3	FALSE	FALSE	0.193397	20.8845	0.131641	20.9865	0.48259	20.8843	1	1	1	1	1	1	20.9207	21.0523	20.643	21.1256	20.7878	20.9812	20.847	21.473	21.067	21.9065	21.0444	21.9613	20.3857	21.0036	20.6754	21.5296	20.3982	21.5182	0	0	1	1	0	1	tr|A0A287APN0|A0A287APN0_PIG	A0A287APN0
A0A286ZRL1	CLPP	ATP-dependent Clp protease proteolytic subunit	A0A286ZRL1	tr|A0A286ZRL1|A0A286ZRL1_PIG ATP-dependent Clp protease proteolytic subunit OS=Sus scrofa OX=9823 GN=CLPP PE=1 SV=1	29.81	2	6.6	0.9964	3	TRUE	FALSE	5.98989	16.9949	0.0898752	20.3778	0.54383	21.0613	1	1	1	1	0	1	20.3328	20.4227	20.7894	21.3332	14	19.9899	20.4517	21.036	21.406	22.3068		21.1626	19.7978	20.3739	20.8218	21.7372		20.5269	0	1	1	1	0	0	tr|A0A286ZRL1|A0A286ZRL1_PIG	A0A286ZRL1
A1E295	CTSB	Cathepsin B	A1E295	sp|A1E295|CATB_PIG Cathepsin B OS=Sus scrofa OX=9823 GN=CTSB PE=1 SV=1	36.88	2	5.7	1	3	TRUE	FALSE	-1.41853	20.8981	0	14	-8.29148	18.1457	0	0	1	0	1	1	14	14	22.2915	14	21.6074	20.1889			22.628		21.7766	21.0815			22.3239		21.2178	20.7259	0	0	1	0	1	1	sp|A1E295|CATB_PIG	A1E295
A0A8W4FEH7	DARS1	Aspartate--tRNA ligase, cytoplasmic	A0A8W4FEH7	tr|A0A8W4FEH7|A0A8W4FEH7_PIG Aspartate--tRNA ligase, cytoplasmic OS=Sus scrofa OX=9823 GN=DARS1 PE=1 SV=1	53.54	3	6.4	1	3	TRUE	FALSE	-6.2994	17.1497	0	14	4.13255	16.0663	0	0	0	1	1	0	14	14	14	18.1325	20.2994	14				17.7842	19.4268					18.5366	19.9098		0	0	0	3	0	0	tr|A0A8W4FEH7|A0A8W4FEH7_PIG	A0A8W4FEH7
F1RWZ4	ECI2	Enoyl-CoA delta isomerase 2	F1RWZ4	tr|F1RWZ4|F1RWZ4_PIG Enoyl-CoA delta isomerase 2 OS=Sus scrofa OX=9823 GN=ECI2 PE=1 SV=3	45.34	2	5.1	1	3	TRUE	FALSE	3.44438	15.7222	0	14	6.00383	17.0019	0	0	0	1	0	1	14	14	14	20.0038	14	17.4444				20.1998		17.8395				20.4078		17.9814	0	0	0	2	0	1	tr|F1RWZ4|F1RWZ4_PIG	F1RWZ4
A0A4X1UBK2	KYAT3	Kynurenine--oxoglutarate transaminase 3	A0A4X1UBK2	tr|A0A4X1UBK2|A0A4X1UBK2_PIG Kynurenine--oxoglutarate transaminase 3 OS=Sus scrofa OX=9823 GN=KYAT3 PE=1 SV=1	52.79	2	4.5	0.9999	3	TRUE	FALSE	0	14	0	14	6.24135	17.1207	0	0	0	1	0	0	14	14	14	20.2414	14	14				20.6299						20.6454			0	0	0	2	0	1	tr|A0A4X1UBK2|A0A4X1UBK2_PIG	A0A4X1UBK2
F1S924	CCDC124	Coiled-coil domain containing 124	F1S924	tr|F1S924|F1S924_PIG Coiled-coil domain containing 124 OS=Sus scrofa OX=9823 GN=CCDC124 PE=1 SV=1	25.87	3	13.9	1	3	TRUE	FALSE	0	14	0	14	6.5473	17.2736	0	0	0	1	0	0	14	14	14	20.5473	14	14				21.7432						20.9513			0	1	0	2	0	0	tr|F1S924|F1S924_PIG	F1S924
A0A287AC61	LOC100621844	IF rod domain-containing protein	A0A287AC61;F1SGI4	tr|A0A287AC61|A0A287AC61_PIG IF rod domain-containing protein OS=Sus scrofa OX=9823 GN=LOC100621844 PE=1 SV=3	54.37	10	3.7	0.9993	3	TRUE	FALSE	0	14	0	14	7.21568	17.6078	0	0	0	1	0	0	14	14	14	21.2157	14	14				21.0424						21.6197			1	1	0	1	0	0	tr|A0A287AC61|A0A287AC61_PIG	A0A287AC61
A0A286ZNS2	ME2	Malic enzyme	A0A286ZNS2	tr|A0A286ZNS2|A0A286ZNS2_PIG Malic enzyme OS=Sus scrofa OX=9823 GN=ME2 PE=1 SV=1	75.47	2	2.8	0.9946	3	TRUE	FALSE	7.78193	17.891	0	14	7.66668	17.8333	0	0	0	1	0	1	14	14	14	21.6667	14	21.7819				21.3601		21.6746				22.0707		22.3189	0	0	0	2	0	1	tr|A0A286ZNS2|A0A286ZNS2_PIG	A0A286ZNS2
F1SLU9	P3H3	procollagen-proline 3-dioxygenase	F1SLU9	tr|F1SLU9|F1SLU9_PIG procollagen-proline 3-dioxygenase OS=Sus scrofa OX=9823 GN=P3H3 PE=1 SV=3	80.71	2	2.6	1	3	TRUE	FALSE	1.42704	20.4088	-0.0606229	18.8452	0	14	1	1	0	0	1	1	18.8755	18.8149	14	14	19.6953	21.1223	17.6725	18.1063			18.8226	20.9731	18.3405	18.7661			19.3057	21.6593	0	0	1	0	0	2	tr|F1SLU9|F1SLU9_PIG	F1SLU9
I3LJY8	HSD17B12	Very-long-chain 3-oxoacyl-CoA reductase	I3LJY8	tr|I3LJY8|I3LJY8_PIG Very-long-chain 3-oxoacyl-CoA reductase OS=Sus scrofa OX=9823 GN=HSD17B12 PE=1 SV=2	34.47	1	3.5	0.9293	3	FALSE	FALSE	1.33092	20.7407	-0.501327	20.2285		20.533	1	1	0	1	1	1	20.4792	19.9778		20.533	20.0752	21.4061	20.4985	20.4916		21.407	20.425	22.4794	19.9441	19.929		20.937	19.6857	21.9431	0	1	0	1	0	1	tr|I3LJY8|I3LJY8_PIG	I3LJY8
A7YX24	SNCG	Gamma-synuclein	A7YX24	tr|A7YX24|A7YX24_PIG Gamma-synuclein OS=Sus scrofa OX=9823 GN=SNCG PE=1 SV=1	13.03	2	14.3	0.9998	3	TRUE	FALSE	1.58593	18.5221	-0.537769	17.8105	1.60479	20.2162	1	1	1	1	1	1	18.0793	17.5416	19.4138	21.0186	17.7292	19.3151	19.0056	18.9622	20.8378	22.7995	18.9858	21.2952	17.5443	17.4928	19.4462	21.4226	17.3396	19.8521	0	0	0	2	0	1	tr|A7YX24|A7YX24_PIG	A7YX24
A0A8W4FMW8		Uncharacterized protein	A0A8W4FMW8	tr|A0A8W4FMW8|A0A8W4FMW8_PIG Uncharacterized protein OS=Sus scrofa OX=9823 PE=4 SV=1	27.6	1	3.9	0.5471	3	FALSE	FALSE	-0.745072	23.0964	-0.587759	23.2303	-0.204748	22.8384	1	1	1	1	1	1	23.5242	22.9364	22.9408	22.736	23.4689	22.7238	23.5436	23.4502	23.4579	23.61	23.8187	23.797	22.9892	22.8877	22.9732	23.14	23.0793	23.2608	0	1	0	1	0	1	tr|A0A8W4FMW8|A0A8W4FMW8_PIG	A0A8W4FMW8
G8ENL5	EWSR1	EWS	G8ENL5	tr|G8ENL5|G8ENL5_PIG EWS OS=Sus scrofa OX=9823 GN=EWSR1 PE=1 SV=1	68.41	2	5	0.9997	3	TRUE	FALSE	6.27222	17.1361	-0.613646	21.4513	9.26319	18.6316	1	1	0	1	0	1	21.7581	21.1445	14	23.2632	14	20.2722	21.5969	21.4777		23.9566		21.1649	21.2231	21.0957		23.6672		20.8092	0	0	0	2	0	1	tr|G8ENL5|G8ENL5_PIG	G8ENL5
P11607	ATP2A2	Sarcoplasmic/endoplasmic reticulum calcium ATPase 2	P11607	sp|P11607|AT2A2_PIG Sarcoplasmic/endoplasmic reticulum calcium ATPase 2 OS=Sus scrofa OX=9823 GN=ATP2A2 PE=1 SV=1	114.72	1	1.2	0.8461	3	FALSE	FALSE			-0.692668	21.43	-0.520159	21.8371	1	1	1	1	0	0	21.7764	21.0837	22.0972	21.577			20.1481	19.9498	20.9666	20.8033			21.2413	21.0349	22.1296	21.981			0	1	1	1	0	0	sp|P11607|AT2A2_PIG	P11607
F1SK17	PLIN1	Perilipin 1	F1SK17	tr|F1SK17|F1SK17_PIG Perilipin 1 OS=Sus scrofa OX=9823 GN=PLIN1 PE=1 SV=3	60.72	2	4.9	0.9999	3	TRUE	FALSE	6.87584	17.4379	-0.795142	20.5626	0	14	1	1	0	0	0	1	20.9602	20.165	14	14	14	20.8758	19.9796	19.6788				20.949	20.4251	20.1163				21.4128	1	1	0	0	0	1	tr|F1SK17|F1SK17_PIG	F1SK17
A0A286ZFW3	APOH	Beta-2-glycoprotein 1	A0A286ZFW3	tr|A0A286ZFW3|A0A286ZFW3_PIG Beta-2-glycoprotein 1 OS=Sus scrofa OX=9823 GN=APOH PE=1 SV=1	38.25	1	2.3	0.6927	3	FALSE	FALSE			-0.803581	22.7511		22.8358	1	1	0	1	0	0	23.1529	22.3493		22.8358			22.9917	22.6825		23.5292			22.6178	22.3005		23.2398			1	1	0	1	0	0	tr|A0A286ZFW3|A0A286ZFW3_PIG	A0A286ZFW3
P29700	AHSG	Alpha-2-HS-glycoprotein (Fragment)	P29700;F1SFI7	sp|P29700|FETUA_PIG Alpha-2-HS-glycoprotein (Fragment) OS=Sus scrofa OX=9823 GN=AHSG PE=1 SV=1	38.4	1	2.8	0.9201	3	FALSE	FALSE	0.0540538	21.758	-0.938875	23.0157	-0.65622	22.6667	1	1	1	1	1	1	23.4852	22.5463	22.9948	22.3386	21.731	21.785	23.6041	23.1596	23.6114	23.3121	22.1802	22.9578	22.9501	22.4975	23.0272	22.7426	21.3414	22.322	1	1	0	0	1	0	sp|P29700|FETUA_PIG	P29700
A0A5G2QWB6		Filaggrin	A0A5G2QWB6	tr|A0A5G2QWB6|A0A5G2QWB6_PIG Filaggrin OS=Sus scrofa OX=9823 PE=4 SV=1	100.8	2	3	0.9999	3	TRUE	FALSE	-2.04658	21.291	-1.36383	20.9054	5.66334	16.8317	1	1	0	1	1	1	21.5874	20.2235	14	19.6633	22.3142	20.2677	19.9287	19.0592		18.8593	20.9859	19.6628	21.0523	20.1747		20.0673	21.9247	20.8046	1	0	0	0	2	0	tr|A0A5G2QWB6|A0A5G2QWB6_PIG	A0A5G2QWB6
O19062	CRP	C-reactive protein	O19062;A0A4X1VQN0	sp|O19062|CRP_PIG C-reactive protein OS=Sus scrofa OX=9823 GN=CRP PE=2 SV=1	24.91	1	5.4	0.9352	3	FALSE	FALSE			-2.44372	20.1699	1.37059	20.6317	1	1	1	1	0	0	21.3918	18.9481	19.9464	21.317			21.9961	20.0468	21.0484	22.7759			20.8567	18.8993	19.9788	21.721			1	0	0	2	0	0	sp|O19062|CRP_PIG	O19062
A0A287AXH1	SMPD3	sphingomyelin phosphodiesterase	A0A287AXH1	tr|A0A287AXH1|A0A287AXH1_PIG sphingomyelin phosphodiesterase OS=Sus scrofa OX=9823 GN=SMPD3 PE=3 SV=1	71.27	2	3	0.9993	3	TRUE	FALSE	0	14	-3.33839	15.6692	-7.14378	17.5719	1	0	1	0	0	0	17.3384	14	21.1438	14	14	14	16.3105		20.6136				16.8034		21.1762				0	0	2	0	0	1	tr|A0A287AXH1|A0A287AXH1_PIG	A0A287AXH1
P27917	APOC3	Apolipoprotein C-III	P27917	sp|P27917|APOC3_PIG Apolipoprotein C-III OS=Sus scrofa OX=9823 GN=APOC3 PE=1 SV=2	10.7	2	19.8	1	3	TRUE	FALSE	0	14	-3.86611	15.9331	5.07316	16.5366	1	0	0	1	0	0	17.8661	14	14	19.0732	14	14	19.2074			21.2691			17.3311			19.4772			1	0	0	2	0	0	sp|P27917|APOC3_PIG	P27917
A0A5G2QT83	PHB2	Prohibitin	A0A5G2QT83	tr|A0A5G2QT83|A0A5G2QT83_PIG Prohibitin OS=Sus scrofa OX=9823 GN=PHB2 PE=1 SV=2	33.37	3	9.7	1	3	TRUE	FALSE	0.237241	20.5737	-5.15053	16.5753	1.46316	20.6849	1	0	1	1	1	1	19.1505	14	19.9534	21.4165	20.4551	20.6924	18.6174		19.9179	21.738	20.2523	21.213	18.6155		19.9858	21.8205	20.0656	21.2294	0	0	0	3	0	0	tr|A0A5G2QT83|A0A5G2QT83_PIG	A0A5G2QT83
O97557	TUFT1	Tuftelin (Fragment)	O97557;A0A4X1W2Q2	sp|O97557|TUFT1_PIG Tuftelin (Fragment) OS=Sus scrofa OX=9823 GN=TUFT1 PE=2 SV=1	21.95	2	12.8	1	3	TRUE	FALSE	0	14	-5.6392	16.8196	-9.15065	18.5753	1	0	1	0	0	0	19.6392	14	23.1507	14	14	14	19.9805		23.9897				19.1042		23.183				0	0	3	0	0	0	sp|O97557|TUFT1_PIG	O97557
Q9GL51	PAFAH1B1	Platelet-activating factor acetylhydrolase IB subunit alpha	Q9GL51;A0A4X1UCH0	sp|Q9GL51|LIS1_PIG Platelet-activating factor acetylhydrolase IB subunit alpha OS=Sus scrofa OX=9823 GN=PAFAH1B1 PE=2 SV=3	46.62	3	7.1	1	3	TRUE	FALSE	-1.14401	20.5152	-7.20582	17.6029	-3.07918	21.1971	1	0	1	1	1	1	21.2058	14	22.7367	19.6575	21.0872	19.9432	20.6085		22.6372	19.9149	20.8202	20.3997	20.6708		22.7691	20.0616	20.6976	20.4801	0	0	3	0	0	0	sp|Q9GL51|LIS1_PIG	Q9GL51
F1SCD0	LOC396685	Serpin domain-containing protein	F1SCD0	tr|F1SCD0|F1SCD0_PIG Serpin domain-containing protein OS=Sus scrofa OX=9823 GN=LOC396685 PE=1 SV=3	46.61	3	6.1	1	3	TRUE	FALSE	5.76494	16.8825	-7.23823	17.6191	0.469362	20.9528	1	0	1	1	0	1	21.2382	14	20.7181	21.1874	14	19.7649	20.7051		20.6826	21.5089		20.2856	20.7032		20.7505	21.5914		20.3019	0	1	0	1	0	1	tr|F1SCD0|F1SCD0_PIG	F1SCD0
A0A287AQV3	PLD3	5'-3' exonuclease PLD3	A0A287AQV3	tr|A0A287AQV3|A0A287AQV3_PIG 5'-3' exonuclease PLD3 OS=Sus scrofa OX=9823 GN=PLD3 PE=1 SV=1	57.9	2	4.2	0.9962	3	TRUE	FALSE	9.84777	18.9239	-10.4872	19.2436	-2.91623	22.7117	1	0	1	1	0	1	24.4872	14	24.1698	21.2536	14	23.8478	24.0212		24.2015	21.6422		24.4355	23.9522		24.2022	21.6576		24.3848	0	0	1	1	0	1	tr|A0A287AQV3|A0A287AQV3_PIG	A0A287AQV3
P50447	SERPINA1	Alpha-1-antitrypsin	P50447	sp|P50447|A1AT_PIG Alpha-1-antitrypsin OS=Sus scrofa OX=9823 GN=SERPINA1 PE=2 SV=1	47.16	1	1.9	0.5851	3	FALSE	FALSE					-1.48767	21.8573	0	0	1	1	0	0			22.6011	21.1135					22.5657	21.4349					22.6335	21.5175			1	1	0	1	0	0	sp|P50447|A1AT_PIG	P50447
F1S9A4	NUCB2	EF-hand domain-containing protein	F1S9A4	tr|F1S9A4|F1S9A4_PIG EF-hand domain-containing protein OS=Sus scrofa OX=9823 GN=NUCB2 PE=3 SV=2	55.89	1	2.3	0.7381	3	FALSE	FALSE	-0.973034	20.7321		20.304	-0.962606	20.098	0	1	1	1	1	1		20.304	20.5793	19.6167	21.2186	20.2456		20.1397	20.4184	19.8127	20.8903	20.6407		20.2552	20.6117	20.0207	20.829	20.7825	0	0	1	0	1	1	tr|F1S9A4|F1S9A4_PIG	F1S9A4
A0A287A7Q7	EIF5	Eukaryotic translation initiation factor 5	A0A287A7Q7	tr|A0A287A7Q7|A0A287A7Q7_PIG Eukaryotic translation initiation factor 5 OS=Sus scrofa OX=9823 GN=EIF5 PE=3 SV=1	49.02	1	2.1	0.8326	3	FALSE	FALSE		20.225		21.419	0.281756	21.1056	0	1	1	1	0	1		21.419	20.9647	21.2465		20.225		21.3802	20.9293	21.568		20.7457		21.3702	20.9971	21.6505		20.762	0	1	0	1	0	1	tr|A0A287A7Q7|A0A287A7Q7_PIG	A0A287A7Q7
F1RU33	BANF1	Barrier-to-autointegration factor	F1RU33	tr|F1RU33|F1RU33_PIG Barrier-to-autointegration factor OS=Sus scrofa OX=9823 GN=BANF1 PE=1 SV=1	10.04	1	15.7	0.9415	3	FALSE	FALSE	0.120497	23.3754		24.0163	1.04321	23.4389	0	1	1	1	1	1		24.0163	22.9173	23.9605	23.3151	23.4356		25.852	24.7564	26.1565	24.9868	25.8308		23.9675	22.9497	24.3645	22.9256	23.9726	0	0	0	1	1	1	tr|F1RU33|F1RU33_PIG	F1RU33
A0A286ZIZ9	REXO2	Oligoribonuclease, mitochondrial	A0A286ZIZ9	tr|A0A286ZIZ9|A0A286ZIZ9_PIG Oligoribonuclease, mitochondrial OS=Sus scrofa OX=9823 GN=REXO2 PE=1 SV=2	26.88	1	4.2	0.9124	3	FALSE	FALSE		23.0176				23.2022	0	0	1	0	0	1			23.2022			23.0176			24.0413			24.4127			23.2346			23.5546	1	1	1	0	0	0	tr|A0A286ZIZ9|A0A286ZIZ9_PIG	A0A286ZIZ9
A0A4X1V1H8	PLA2G4E	Phospholipase A2	A0A4X1V1H8	tr|A0A4X1V1H8|A0A4X1V1H8_PIG Phospholipase A2 OS=Sus scrofa OX=9823 GN=PLA2G4E PE=4 SV=1	96.9	1	1.2	0.8708	3	FALSE	FALSE		21.5911		21.3309		22.6047	1	0	1	0	1	0	21.3309		22.6047		21.5911		20.1697		21.9412		20.7603		20.7958		22.637		21.2016		1	0	1	0	1	0	tr|A0A4X1V1H8|A0A4X1V1H8_PIG	A0A4X1V1H8
A0PFK5	CAPZA1	F-actin-capping protein subunit alpha-1	A0PFK5;Q29221;A0A8W4FH92	sp|A0PFK5|CAZA1_PIG F-actin-capping protein subunit alpha-1 OS=Sus scrofa OX=9823 GN=CAPZA1 PE=1 SV=1	33	1	3.5	0.914	3	FALSE	FALSE	-1.92836	21.4125		21.4048		20.3818	0	1	0	1	1	1		21.4048		20.3818	22.3767	20.4483		22.125		21.4622	22.9329	21.728		21.356		20.7858	21.9871	20.9853	0	0	1	0	1	1	sp|A0PFK5|CAZA1_PIG	A0PFK5
P10775	RNH1	Ribonuclease inhibitor	P10775;A0A5S6IIV1	sp|P10775|RINI_PIG Ribonuclease inhibitor OS=Sus scrofa OX=9823 GN=RNH1 PE=1 SV=1	48.99	1	3.3	0.9344	3	FALSE	FALSE		21.1984				20.859	0	0	0	1	0	1				20.859		21.1984				20.996		21.5346				21.263		21.7354	0	1	0	1	0	1	sp|P10775|RINI_PIG	P10775
A0A287AG39	SNRPB	Small nuclear ribonucleoprotein-associated protein	A0A287AG39;A0A4X1USC1	tr|A0A287AG39|A0A287AG39_PIG Small nuclear ribonucleoprotein-associated protein OS=Sus scrofa OX=9823 GN=SNRPB PE=3 SV=1	23.65	1	3.5	0.6068	3	FALSE	FALSE		21.1964				20.9287	0	0	0	1	0	1				20.9287		21.1964				21.8027		22.2696				21.3327		21.7334	0	0	1	1	0	1	tr|A0A287AG39|A0A287AG39_PIG	A0A287AG39
I3LCA2	CCT8	T-complex protein 1 subunit theta	I3LCA2	tr|I3LCA2|I3LCA2_PIG T-complex protein 1 subunit theta OS=Sus scrofa OX=9823 GN=CCT8 PE=1 SV=2	59.94	1	2.7	0.9993	3	FALSE	FALSE	-0.0889941	20.4158		19.5204		21.6781	1	0	1	0	1	1	19.5204		21.6781		20.4603	20.3713	18.2372		20.8927		19.5074	20.1419	18.9853		21.7105		20.0707	20.9082	0	0	1	0	1	1	tr|I3LCA2|I3LCA2_PIG	I3LCA2
A0A4X1VQR6	GLIPR2	GLI pathosis related 2	A0A4X1VQR6	tr|A0A4X1VQR6|A0A4X1VQR6_PIG GLI pathosis related 2 OS=Sus scrofa OX=9823 GN=GLIPR2 PE=1 SV=1	17.21	1	8.4	0.8738	3	FALSE	FALSE		19.9439		18.4929		21.5842	0	1	0	1	1	0		18.4929		21.5842	19.9439			19.9135		23.3651	21.2005			18.4441		21.9882	19.5543		0	0	0	1	1	1	tr|A0A4X1VQR6|A0A4X1VQR6_PIG	A0A4X1VQR6
A0A5G2QIE0	VPS29	Vacuolar protein sorting-associated protein 29	A0A5G2QIE0	tr|A0A5G2QIE0|A0A5G2QIE0_PIG Vacuolar protein sorting-associated protein 29 OS=Sus scrofa OX=9823 GN=VPS29 PE=1 SV=1	20.48	1	5.5	0.8775	3	FALSE	FALSE	0.64239	19.5856				19.4998	0	0	1	0	1	1			19.4998		19.2644	19.9068			20.6019		20.1991	21.5649			19.5322		18.8748	20.4437	0	0	1	1	1	0	tr|A0A5G2QIE0|A0A5G2QIE0_PIG	A0A5G2QIE0
A0A286ZLE8		Ribosomal protein eL8/eL30/eS12/Gadd45 domain-containing protein	A0A286ZLE8;A0A4X1W4V1	tr|A0A286ZLE8|A0A286ZLE8_PIG Ribosomal protein eL8/eL30/eS12/Gadd45 domain-containing protein OS=Sus scrofa OX=9823 PE=3 SV=2	8.24	1	16.2	0.5684	3	FALSE	FALSE				22.1174			0	1	0	0	0	0		22.1174						24.5381						22.0686					0	1	1	1	0	0	tr|A0A286ZLE8|A0A286ZLE8_PIG	A0A286ZLE8
A0A286ZLN6		Uncharacterized protein	A0A286ZLN6;A0A286ZUL8;A0A287A3T6	tr|A0A286ZLN6|A0A286ZLN6_PIG Uncharacterized protein OS=Sus scrofa OX=9823 PE=4 SV=2	16.43	2	15.7	1	3	FALSE	FALSE							0	0	0	0	0	0																			0	0	1	2	0	0	tr|A0A286ZLN6|A0A286ZLN6_PIG	A0A286ZLN6
A0A287B2G1	TANC2	Tetratricopeptide repeat, ankyrin repeat and coiled-coil containing 2	A0A287B2G1	tr|A0A287B2G1|A0A287B2G1_PIG Tetratricopeptide repeat, ankyrin repeat and coiled-coil containing 2 OS=Sus scrofa OX=9823 GN=TANC2 PE=3 SV=2	220.08	1	0.4	0.3805	3	FALSE	FALSE				25.5766		23.2934	0	1	0	1	0	0		25.5766		23.2934				23.4427		21.5197				25.5279		23.6974			0	2	0	1	0	0	tr|A0A287B2G1|A0A287B2G1_PIG	A0A287B2G1
A0A287BQ14	PDAP1	PDGFA associated protein 1	A0A287BQ14	tr|A0A287BQ14|A0A287BQ14_PIG PDGFA associated protein 1 OS=Sus scrofa OX=9823 GN=PDAP1 PE=1 SV=2	20.53	3	17.1	1	3	FALSE	FALSE							0	0	0	0	0	0																			0	1	0	1	0	1	tr|A0A287BQ14|A0A287BQ14_PIG	A0A287BQ14
A0A4X1UV69	APEX1	DNA repair nuclease/redox regulator APEX1	A0A4X1UV69	tr|A0A4X1UV69|A0A4X1UV69_PIG DNA repair nuclease/redox regulator APEX1 OS=Sus scrofa OX=9823 GN=APEX1 PE=1 SV=1	35.38	1	2.8	0.601	3	FALSE	FALSE						20.618	0	0	0	1	0	0				20.618						21.5915						21.022			0	0	0	2	0	1	tr|A0A4X1UV69|A0A4X1UV69_PIG	A0A4X1UV69
A0A8W4FFA0	LSM12	LSM12 homolog	A0A8W4FFA0	tr|A0A8W4FFA0|A0A8W4FFA0_PIG LSM12 homolog OS=Sus scrofa OX=9823 GN=LSM12 PE=1 SV=1	21.69	1	4.6	0.774	3	FALSE	FALSE							0	0	0	0	0	0																			0	1	0	1	0	1	tr|A0A8W4FFA0|A0A8W4FFA0_PIG	A0A8W4FFA0
E7EI20	ARHGDIA	Rho GDP-dissociation inhibitor 1	E7EI20	tr|E7EI20|E7EI20_PIG Rho GDP-dissociation inhibitor 1 OS=Sus scrofa OX=9823 GN=ARHGDIA PE=2 SV=1	23.38	1	5.4	0.8596	3	FALSE	FALSE						20.1069	0	0	0	1	0	0				20.1069						21.7178						20.5109			0	0	1	1	0	1	tr|E7EI20|E7EI20_PIG	E7EI20
F1RKZ5	CCDC116	Coiled-coil domain containing 116	F1RKZ5	tr|F1RKZ5|F1RKZ5_PIG Coiled-coil domain containing 116 OS=Sus scrofa OX=9823 GN=CCDC116 PE=4 SV=4	55.73	1	3.5	0.4151	3	FALSE	FALSE							0	0	0	0	0	0																			1	1	0	1	0	0	tr|F1RKZ5|F1RKZ5_PIG	F1RKZ5
F1S268	CREG1	Cellular repressor of E1A stimulateds 1	F1S268	tr|F1S268|F1S268_PIG Cellular repressor of E1A stimulateds 1 OS=Sus scrofa OX=9823 GN=CREG1 PE=1 SV=1	24.2	1	5.4	0.9431	3	FALSE	FALSE						24.1305	0	0	1	0	0	0			24.1305						25.2326						24.1629				0	0	3	0	0	0	tr|F1S268|F1S268_PIG	F1S268
F1S5Q1	GFPT2	glutamine--fructose-6-phosphate transaminase (isomerizing)	F1S5Q1	tr|F1S5Q1|F1S5Q1_PIG glutamine--fructose-6-phosphate transaminase (isomerizing) OS=Sus scrofa OX=9823 GN=GFPT2 PE=4 SV=3	77.02	1	2.3	0.4019	3	FALSE	FALSE							0	0	0	0	0	0																			0	0	1	0	1	1	tr|F1S5Q1|F1S5Q1_PIG	F1S5Q1
contam_P08515		Glutathione S-transferase class-mu 26 kDa isozyme	contam_P08515	sp|contam_P08515|GST26_SCHJA Glutathione S-transferase class-mu 26 kDa isozyme OS=Schistosoma japonicum PE=1 SV=3	25.48	2	11	0.9999	3	FALSE	TRUE							0	0	0	0	0	0																			0	0	0	1	0	2	sp|contam_P08515|GST26_SCHJA	contam_P08515
contam_Q3SY84	KRT71	Keratin, type II cytoskeletal 71	contam_Q3SY84	sp|contam_Q3SY84|K2C71_HUMAN Keratin, type II cytoskeletal 71 OS=Homo sapiens GN=KRT71 PE=1 SV=3	57.26	30	4	1	3	FALSE	TRUE				24.2428		20.5916	1	0	0	1	0	0	24.2428			20.5916			23.2148			20.4183			23.7077			20.9956			2	0	0	1	0	0	sp|contam_Q3SY84|K2C71_HUMAN	contam_Q3SY84
I3LRS5	ALDH1A1	aldehyde dehydrogenase (NAD(+))	I3LRS5	tr|I3LRS5|I3LRS5_PIG aldehyde dehydrogenase (NAD(+)) OS=Sus scrofa OX=9823 GN=ALDH1A1 PE=1 SV=2	54.81	3	4.2	1	2	TRUE	FALSE	0	14	9.43447	18.7172	-5.52102	16.7605	0	1	1	0	0	0	14	23.4345	19.521	14	14	14		23.2113	19.3012					23.3857	19.5534				0	2	0	0	0	0	tr|I3LRS5|I3LRS5_PIG	I3LRS5
A0A287AS29	NME1	Nucleoside diphosphate kinase	A0A287AS29	tr|A0A287AS29|A0A287AS29_PIG Nucleoside diphosphate kinase OS=Sus scrofa OX=9823 GN=NME1 PE=1 SV=1	17.1	3	7.9	0.9802	2	TRUE	FALSE	0.809466	20.5209	7.61013	17.8051	-7.48038	17.7402	0	1	1	0	1	1	14	21.6101	21.4804	14	20.1162	20.9257		22.8609	22.7345		21.2029	22.7358		21.5613	21.5128		19.7266	21.4626	0	1	1	0	0	0	tr|A0A287AS29|A0A287AS29_PIG	A0A287AS29
A0A287BN06	PZP	Pregnancy zone protein	A0A287BN06	tr|A0A287BN06|A0A287BN06_PIG Pregnancy zone protein OS=Sus scrofa OX=9823 GN=PZP PE=1 SV=3	158.93	2	1.3	0.9866	2	TRUE	FALSE	0	14	6.80338	17.4017	0	14	0	1	0	0	0	0	14	20.8034	14	14	14	14		18.9572						20.7546					0	1	0	1	0	0	tr|A0A287BN06|A0A287BN06_PIG	A0A287BN06
A0A480QG80	IARS2	isoleucine--tRNA ligase	A0A480QG80	tr|A0A480QG80|A0A480QG80_PIG isoleucine--tRNA ligase OS=Sus scrofa OX=9823 GN=IARS2 PE=1 SV=1	113.45	2	2.7	0.9999	2	TRUE	FALSE	0	14	6.72971	17.3649	8.23204	18.116	0	1	0	1	0	0	14	20.7297	14	22.232	14	14		19.6909		21.5535				20.6809		22.636			0	0	0	2	0	0	tr|A0A480QG80|A0A480QG80_PIG	A0A480QG80
A0A4X1V1H9	NDUFS1	NADH-ubiquinone oxidoreductase 75 kDa subunit, mitochondrial	A0A4X1V1H9	tr|A0A4X1V1H9|A0A4X1V1H9_PIG NADH-ubiquinone oxidoreductase 75 kDa subunit, mitochondrial OS=Sus scrofa OX=9823 GN=NDUFS1 PE=1 SV=1	79.49	2	2.8	0.9994	2	TRUE	FALSE	0	14	6.05433	17.0272	7.05649	17.5282	0	1	0	1	0	0	14	20.0543	14	21.0565	14	14		19.1174		20.4798				20.0055		21.4605			0	0	0	2	0	0	tr|A0A4X1V1H9|A0A4X1V1H9_PIG	A0A4X1V1H9
A0A8W4FGD5	HMGCL	hydroxymethylglutaryl-CoA lyase	A0A8W4FGD5	tr|A0A8W4FGD5|A0A8W4FGD5_PIG hydroxymethylglutaryl-CoA lyase OS=Sus scrofa OX=9823 GN=HMGCL PE=1 SV=1	34.27	2	7.4	0.9992	2	TRUE	FALSE	0	14	4.6956	16.3478	6.06705	17.0335	0	1	0	1	0	0	14	18.6956	14	20.067	14	14		19.1162		20.8479				18.6468		20.4711			0	0	0	2	0	0	tr|A0A8W4FGD5|A0A8W4FGD5_PIG	A0A8W4FGD5
Q52I78	NAMPT	Nicotinamide phosphoribosyltransferase	Q52I78	sp|Q52I78|NAMPT_PIG Nicotinamide phosphoribosyltransferase OS=Sus scrofa OX=9823 GN=NAMPT PE=2 SV=2	55.34	2	5.9	0.9998	2	TRUE	FALSE	-5.43075	16.7154	4.07193	16.036	-6.72262	17.3613	0	1	1	0	1	0	14	18.0719	20.7226	14	19.4307	14		17.6346	20.2886		18.8294			18.0231	20.755		19.0412		0	0	2	0	0	0	sp|Q52I78|NAMPT_PIG	Q52I78
F1S9S9	FUBP1	Far upstream element binding protein 1	F1S9S9	tr|F1S9S9|F1S9S9_PIG Far upstream element binding protein 1 OS=Sus scrofa OX=9823 GN=FUBP1 PE=1 SV=3	69.75	2	3.5	1	2	TRUE	FALSE	7.31845	17.6592	2.73234	19.6371	7.02097	17.5105	1	1	0	1	0	1	18.2709	21.0033	14	21.021	14	21.3184	17.2903	20.517		20.895		21.3917	17.7359	20.9545		21.425		21.8554	0	0	0	0	0	2	tr|F1S9S9|F1S9S9_PIG	F1S9S9
F2Z5J5	ERH	Enhancer of rudimentary homolog	F2Z5J5	tr|F2Z5J5|F2Z5J5_PIG Enhancer of rudimentary homolog OS=Sus scrofa OX=9823 GN=ERH PE=1 SV=1	12.25	1	10.6	0.9419	2	FALSE	FALSE		22.7526	1.29551	21.8715	1.90962	22.2179	1	1	1	1	0	1	21.2237	22.5192	21.2631	23.1727		22.7526	22.8281	24.6179	23.3652	25.6317		25.4108	20.6887	22.4704	21.2955	23.5767		23.2896	0	1	0	1	0	0	tr|F2Z5J5|F2Z5J5_PIG	F2Z5J5
P59083	PHPT1	14 kDa phosphohistidine phosphatase	P59083	sp|P59083|PHP14_PIG 14 kDa phosphohistidine phosphatase OS=Sus scrofa OX=9823 GN=PHPT1 PE=1 SV=2	13.92	2	23.8	0.9999	2	TRUE	FALSE	2.91901	15.4595	0.811392	17.3154	3.93679	15.9684	1	1	0	1	0	1	16.9097	17.7211	14	17.9368	14	16.919	17.6661	18.9719		19.5478		18.7292	16.3747	17.6723		18.3408		17.456	0	1	0	1	0	0	sp|P59083|PHP14_PIG	P59083
F1SV40	SF3A3	Splicing factor 3a subunit 3	F1SV40	tr|F1SV40|F1SV40_PIG Splicing factor 3a subunit 3 OS=Sus scrofa OX=9823 GN=SF3A3 PE=1 SV=1	58.86	1	1.8	0.6461	2	FALSE	FALSE	1.31093	18.6982	0.740419	18.5439	0.505761	19.4925	1	1	1	1	1	1	18.1737	18.9141	19.2397	19.7454	18.0427	19.3537	17.515	18.7498	19.0787	19.9413	17.7144	19.7488	17.6387	18.8654	19.272	20.1494	17.6532	19.8907	0	0	0	1	0	1	tr|F1SV40|F1SV40_PIG	F1SV40
A0A4X1V930	LUC7L2	RNA-binding protein Luc7-like	A0A4X1V930	tr|A0A4X1V930|A0A4X1V930_PIG RNA-binding protein Luc7-like OS=Sus scrofa OX=9823 GN=LUC7L2 PE=1 SV=1	46.49	2	6.4	0.9985	2	TRUE	FALSE	5.8249	16.9125	0.728904	17.1364	6.05902	17.0295	1	1	0	1	0	1	16.772	17.5009	14	20.059	14	19.8249	16.5283	17.7516		20.67		20.6351	16.2369	17.4521		20.463		20.3619	0	0	0	1	0	1	tr|A0A4X1V930|A0A4X1V930_PIG	A0A4X1V930
D0G0C8	CCT2	T-complex protein 1 subunit beta	D0G0C8	tr|D0G0C8|D0G0C8_PIG T-complex protein 1 subunit beta OS=Sus scrofa OX=9823 GN=CCT2 PE=1 SV=1	57.41	1	1.7	0.5522	2	FALSE	FALSE			0.641356	18.0191		18.1815	1	1	0	1	0	0	17.6984	18.3397		18.1815			16.6247	17.7604		17.9624			17.1634	18.291		18.5855			0	1	0	1	0	0	tr|D0G0C8|D0G0C8_PIG	D0G0C8
A0A286ZS85	PRRC2C	Proline rich coiled-coil 2C	A0A286ZS85	tr|A0A286ZS85|A0A286ZS85_PIG Proline rich coiled-coil 2C OS=Sus scrofa OX=9823 GN=PRRC2C PE=1 SV=2	316.81	2	0.7	1	2	TRUE	FALSE	4.12123	16.0606	0.472699	18.9473	2.61453	18.2913	1	1	1	1	0	1	18.7109	19.1836	16.984	19.5985	14	18.1212	15.9093	16.8764	14.6801	17.6515		16.3734	18.1759	19.1348	17.0164	20.0025		18.6582	0	0	1	1	0	0	tr|A0A286ZS85|A0A286ZS85_PIG	A0A286ZS85
F1RRS3	NSF	Vesicle-fusing ATPase	F1RRS3	tr|F1RRS3|F1RRS3_PIG Vesicle-fusing ATPase OS=Sus scrofa OX=9823 GN=NSF PE=1 SV=3	83.49	1	1.1	0.4164	2	FALSE	FALSE	-0.720166	19.0261	0.448258	18.6831	-0.9865	19.6737	1	1	1	1	1	1	18.4589	18.9072	20.1669	19.1804	19.3862	18.666	16.8306	17.7732	19.0364	18.4067	18.0882	18.0915	17.9239	18.8584	20.1993	19.5845	18.9966	19.203	0	0	0	1	0	1	tr|F1RRS3|F1RRS3_PIG	F1RRS3
A0A287ABU0	CCDC9	Coiled-coil domain containing 9	A0A287ABU0	tr|A0A287ABU0|A0A287ABU0_PIG Coiled-coil domain containing 9 OS=Sus scrofa OX=9823 GN=CCDC9 PE=4 SV=1	63.81	2	3.8	0.9993	2	TRUE	FALSE	0	14	0.317062	18.617	5.36633	16.6832	1	1	0	1	0	0	18.4585	18.7755	14	19.3663	14	14	17.8612	18.6726		19.6237			17.9235	18.7268		19.7703			0	1	0	1	0	0	tr|A0A287ABU0|A0A287ABU0_PIG	A0A287ABU0
A0A287BRL8	MARCKS	Myristoylated alanine-rich C-kinase substrate	A0A287BRL8	tr|A0A287BRL8|A0A287BRL8_PIG Myristoylated alanine-rich C-kinase substrate OS=Sus scrofa OX=9823 GN=MARCKS PE=1 SV=1	31.56	1	5.1	0.9371	2	FALSE	FALSE		20.0056	0.25131	21.6964	0.393797	21.5316	1	1	1	1	1	0	21.5708	21.8221	21.3347	21.7285	20.0056		21.6897	22.4354	21.9514	22.7021	20.4549		21.0357	21.7733	21.3671	22.1325	19.616		0	1	1	0	0	0	tr|A0A287BRL8|A0A287BRL8_PIG	A0A287BRL8
I3LD72	EHD2	EH domain containing 2	I3LD72	tr|I3LD72|I3LD72_PIG EH domain containing 2 OS=Sus scrofa OX=9823 GN=EHD2 PE=1 SV=1	61.19	1	1.7	0.9808	2	FALSE	FALSE	-0.44243	20.8577	0.239958	20.4897	0.871689	20.5683	1	1	1	1	1	1	20.3697	20.6096	20.1325	21.0042	21.0789	20.6365	19.3891	20.1234	19.6496	20.8782	20.4287	20.7097	19.8346	20.5609	20.1649	21.4082	20.6894	21.1735	0	1	0	0	1	0	tr|I3LD72|I3LD72_PIG	I3LD72
I3LLY3	ACTN1	Alpha-actinin-1	I3LLY3	tr|I3LLY3|I3LLY3_PIG Alpha-actinin-1 OS=Sus scrofa OX=9823 GN=ACTN1 PE=1 SV=2	102.96	7	1.2	0.9998	2	TRUE	FALSE	-0.415649	20.8655	0.177222	20.4372	-1.37431	21.3487	1	1	1	1	1	1	20.3486	20.5258	22.0358	20.6615	21.0733	20.6577	18.6899	19.3615	20.8749	19.8574	19.745	20.0528	19.8135	20.477	22.0682	21.0655	20.6838	21.1947	0	0	0	0	1	1	tr|I3LLY3|I3LLY3_PIG	I3LLY3
A0A287BMH8	NHP2	H/ACA ribonucleoprotein complex subunit 2	A0A287BMH8	tr|A0A287BMH8|A0A287BMH8_PIG H/ACA ribonucleoprotein complex subunit 2 OS=Sus scrofa OX=9823 GN=NHP2 PE=1 SV=1	20.05	1	5.6	0.8173	2	FALSE	FALSE		17.701	0.022331	20.1495		20.371	1	1	0	1	1	0	20.1383	20.1606		20.371	17.701		21.0646	21.5813		22.1519	18.9577		19.6033	20.1119		20.775	17.3114		0	1	0	1	0	0	tr|A0A287BMH8|A0A287BMH8_PIG	A0A287BMH8
A0A287A3T1	TOLLIP	Toll interacting protein	A0A287A3T1	tr|A0A287A3T1|A0A287A3T1_PIG Toll interacting protein OS=Sus scrofa OX=9823 GN=TOLLIP PE=3 SV=2	29.78	2	8.5	1	2	TRUE	FALSE	0	14	0	14	-9.89505	18.9475	0	0	1	0	0	0	14	14	23.895	14	14	14			24.7341						23.9274				0	0	2	0	0	0	tr|A0A287A3T1|A0A287A3T1_PIG	A0A287A3T1
I3LEF8	HSD17B4	Hydroxysteroid 17-beta dehydrogenase 4	I3LEF8	tr|I3LEF8|I3LEF8_PIG Hydroxysteroid 17-beta dehydrogenase 4 OS=Sus scrofa OX=9823 GN=HSD17B4 PE=1 SV=2	79.99	2	2.6	0.9996	2	TRUE	FALSE	7.18892	17.5945	0	14	-9.1621	18.5811	0	0	1	0	0	1	14	14	23.1621	14	14	21.1889			22.2642			20.8471			23.1945			21.7259	0	0	2	0	0	0	tr|I3LEF8|I3LEF8_PIG	I3LEF8
A0A480QHA4	GDA	Guanine deaminase	A0A480QHA4	tr|A0A480QHA4|A0A480QHA4_PIG Guanine deaminase OS=Sus scrofa OX=9823 GN=GDA PE=1 SV=1	51.01	2	4.8	1	2	TRUE	FALSE	9.26518	18.6326	0	14	-8.44798	18.224	0	0	1	0	0	1	14	14	22.448	14	14	23.2652			22.1171			23.4904			22.4804			23.8022	0	0	0	0	0	2	tr|A0A480QHA4|A0A480QHA4_PIG	A0A480QHA4
A0A8D0V1W3	LGALSL	Galectin	A0A8D0V1W3	tr|A0A8D0V1W3|A0A8D0V1W3_PIG Galectin OS=Sus scrofa OX=9823 GN=LGALSL PE=1 SV=1	20.26	2	12.6	0.9997	2	TRUE	FALSE	5.73406	16.867	0	14	-8.34557	18.1728	0	0	1	0	0	1	14	14	22.3456	14	14	19.7341			23.5997			21.5442			22.378			20.271	0	0	1	0	1	0	tr|A0A8D0V1W3|A0A8D0V1W3_PIG	A0A8D0V1W3
A0A8W4FPX3	GLTP	Glycolipid transfer protein	A0A8W4FPX3	tr|A0A8W4FPX3|A0A8W4FPX3_PIG Glycolipid transfer protein OS=Sus scrofa OX=9823 GN=GLTP PE=1 SV=1	23.82	2	8.6	0.9998	2	TRUE	FALSE	0	14	0	14	-6.31612	17.1581	0	0	1	0	0	0	14	14	20.3161	14	14	14			20.8332						20.3485				0	0	2	0	0	0	tr|A0A8W4FPX3|A0A8W4FPX3_PIG	A0A8W4FPX3
A0A8W4FAY4	ARL8B	ADP-ribosylation factor-like protein 8B	A0A8W4FAY4	tr|A0A8W4FAY4|A0A8W4FAY4_PIG ADP-ribosylation factor-like protein 8B OS=Sus scrofa OX=9823 GN=ARL8B PE=1 SV=1	21.54	2	5.4	0.9999	2	TRUE	FALSE	-6.73386	17.3669	0	14	-4.46432	21.0969	0	0	1	1	1	0	14	14	23.329	18.8647	20.7339	14			24.2936	20.1862	21.5311				23.3614	19.2687	20.3443		0	0	2	0	0	0	tr|A0A8W4FAY4|A0A8W4FAY4_PIG	A0A8W4FAY4
A0A4X1VYM7	THRAP3	Thyroid hormone receptor-associated protein 3	A0A4X1VYM7	tr|A0A4X1VYM7|A0A4X1VYM7_PIG Thyroid hormone receptor-associated protein 3 OS=Sus scrofa OX=9823 GN=THRAP3 PE=1 SV=1	108.96	2	2.1	0.998	2	TRUE	FALSE	2.32241	15.1612	0	14	3.55036	15.7752	0	0	0	1	0	1	14	14	14	17.5504	14	16.3224				16.905		15.8762				17.9544		16.8594	0	0	0	2	0	0	tr|A0A4X1VYM7|A0A4X1VYM7_PIG	A0A4X1VYM7
A0A287A6A7	STAU2	Double-stranded RNA-binding protein Staufen homolog 2	A0A287A6A7	tr|A0A287A6A7|A0A287A6A7_PIG Double-stranded RNA-binding protein Staufen homolog 2 OS=Sus scrofa OX=9823 GN=STAU2 PE=1 SV=2	69.53	3	4	0.9993	2	TRUE	FALSE	0	14	0	14	5.24018	16.6201	0	0	0	1	0	0	14	14	14	19.2402	14	14				18.8511						19.6442			0	0	0	2	0	0	tr|A0A287A6A7|A0A287A6A7_PIG	A0A287A6A7
A0A286ZMT9	BCLAF1	BCL2 associated transcription factor 1	A0A286ZMT9	tr|A0A286ZMT9|A0A286ZMT9_PIG BCL2 associated transcription factor 1 OS=Sus scrofa OX=9823 GN=BCLAF1 PE=1 SV=1	100.36	2	2	0.9953	2	TRUE	FALSE	0	14	0	14	6.01696	17.0085	0	0	0	1	0	0	14	14	14	20.017	14	14				19.7535						20.421			0	0	0	2	0	0	tr|A0A286ZMT9|A0A286ZMT9_PIG	A0A286ZMT9
A0A288CFU5	PTBP3	Polypyrimidine tract binding protein 3	A0A288CFU5	tr|A0A288CFU5|A0A288CFU5_PIG Polypyrimidine tract binding protein 3 OS=Sus scrofa OX=9823 GN=PTBP3 PE=1 SV=1	59.94	3	1.6	0.9977	2	TRUE	FALSE	0	14	0	14	7.06509	17.5325	0	0	0	1	0	0	14	14	14	21.0651	14	14				21.7585						21.4691			0	0	0	2	0	0	tr|A0A288CFU5|A0A288CFU5_PIG	A0A288CFU5
A0A287AH24	PDCD6IP	Programmed cell death 6 interacting protein	A0A287AH24	tr|A0A287AH24|A0A287AH24_PIG Programmed cell death 6 interacting protein OS=Sus scrofa OX=9823 GN=PDCD6IP PE=1 SV=1	96.99	1	1.3	0.9281	2	FALSE	FALSE	0.15534	19.8957	-0.0205426	20.1021	-1.137	19.9756	1	1	1	1	1	1	20.1124	20.0918	20.5441	19.4071	19.818	19.9734	18.484	18.9579	19.4135	18.6334	18.5201	19.3989	19.5773	20.043	20.5765	19.8111	19.4285	20.5104	0	0	1	1	0	0	tr|A0A287AH24|A0A287AH24_PIG	A0A287AH24
[truncated: 161 more rows]
[truncated: 37 more columns]

## Sheet: Info_DDA_FP
ProjectID: ID_24233
Raw Files (sorted by the measurement order)	Percent of samples analyzed on LCMS	Measurement finished at	sample
20240918_E2_NEO5_Rozmaric_Ogrodnik_MPLGmbH_Academic_MPLID24223_C1_CTRL_LacZ_50p.raw	0.5	2024-09-18_16:01:08	ctrl_LacZ
[truncated: 7 more rows]

## Sheet: RESULTS
DOWNREGULATED																				UPREGULATED
[truncated: 72 more rows]
