# Supplementary material for: Transcription-independent induction of rapid-onset senescence is integral to healing
Source: Nat Cell Biol. 2026 May 28;28(6):1281–99. doi: 10.1038/s41556-026-01948-2 (PMC13279267; doi:10.1038/s41556-026-01948-2)
Supplement: Supplementary file 8 — Supplementary Table 5. [file 41556_2026_1948_MOESM8_ESM.xlsx]

## Sheet: LacZ raPOOL
raPOOL	Target NCBI Gene ID	Target symbol	Target species	Oligo name	Oligo seq	Oligo num	Transcript acc	Start pos	Ratio
lacZ-RP1	945006	NA	NA	NA	TGAATCCGTAATCATGGTCA	1	NC_000913.3	2	1
lacZ-RP2	945006	NA	NA	NA	CGCTATTACGCCAGCTGGCG	2	NC_000913.3	102	1
lacZ-RP3	945006	NA	NA	NA	CTCAGGAAGATCGCACTCCA	3	NC_000913.3	224	1
lacZ-RP4	945006	NA	NA	NA	CATCGTAACCGTGCATCTGC	4	NC_000913.3	273	1
lacZ-RP5	945006	NA	NA	NA	ATAATTCGCGTCTGGCCTTC	5	NC_000913.3	409	1
lacZ-RP6	945006	NA	NA	NA	GACGGCAAACGACTGTCCTG	6	NC_000913.3	490	1
lacZ-RP7	945006	NA	NA	NA	TCCAGATAACTGCCGTCACT	7	NC_000913.3	577	1
lacZ-RP8	945006	NA	NA	NA	ATCATCATTAAAGCGAGTGG	8	NC_000913.3	686	1
lacZ-RP9	945006	NA	NA	NA	GATAATTTCACCGCCGAAAG	9	NC_000913.3	821	1
lacZ-RP10	945006	NA	NA	NA	AGTTTCGGGTTTTCGACGTT	10	NC_000913.3	883	1
lacZ-RP11	945006	NA	NA	NA	CGACATCGCAGGCTTCTGCT	11	NC_000913.3	975	1
lacZ-RP12	945006	NA	NA	NA	TGACGGTTAACGCCTCGAAT	12	NC_000913.3	1054	1
lacZ-RP13	945006	NA	NA	NA	GTGTACCACAGCGGATGGTT	13	NC_000913.3	1183	1
lacZ-RP14	945006	NA	NA	NA	GTTCGCTCATCGCCGGTAGC	14	NC_000913.3	1299	1
lacZ-RP15	945006	NA	NA	NA	GATTAGCGCCGTGGCCTGAT	15	NC_000913.3	1386	1
lacZ-RP16	945006	NA	NA	NA	GCAAATAATATCGGTGGCCG	16	NC_000913.3	1484	1
lacZ-RP17	945006	NA	NA	NA	TGGGCGTATTCGCAAAGGAT	17	NC_000913.3	1603	1
lacZ-RP18	945006	NA	NA	NA	CAGACGAAGCCGCCCTGTAA	18	NC_000913.3	1687	1
lacZ-RP19	945006	NA	NA	NA	TCGTTCGGCGTATCGCCAAA	19	NC_000913.3	1777	1
lacZ-RP20	945006	NA	NA	NA	TTTGCCCGGATAAACGGAAC	20	NC_000913.3	1887	1
lacZ-RP21	945006	NA	NA	NA	GGAGCTCGTTATCGCTATGA	21	NC_000913.3	1938	1
lacZ-RP22	945006	NA	NA	NA	CATGCGGTCGCGTTCGGTTG	22	NC_000913.3	2107	1
lacZ-RP23	945006	NA	NA	NA	TGCCAACGCTTATTACCCAG	23	NC_000913.3	2254	1
lacZ-RP24	945006	NA	NA	NA	AGCGGTGCACGGGTGAACTG	24	NC_000913.3	2350	1
lacZ-RP25	945006	NA	NA	NA	GTCAATGCGGGTCGCTTCAC	25	NC_000913.3	2390	1
lacZ-RP26	945006	NA	NA	NA	CACGCGTGAGCGGTCGTAAT	26	NC_000913.3	2509	1
lacZ-RP27	945006	NA	NA	NA	GGTAATCGCCATTTGACCAC	27	NC_000913.3	2585	1
lacZ-RP28	945006	NA	NA	NA	TTGCGGCCCTAATCCGAGCC	28	NC_000913.3	2693	1
lacZ-RP29	945006	NA	NA	NA	TTCGCTCGGGAAGACGTACG	29	NC_000913.3	2786	1
lacZ-RP30	945006	NA	NA	NA	TGTTGACTGTAGCGGCTGAT	30	NC_000913.3	2878	1

## Sheet: p21 raPOOL
raPOOL	Oligo seq	Oligo num	Transcript acc	Start pos	Ratio
Pig_CDKN1A-RP1	ACGCTCTGCTCAGCTCAGAG	1	XM_013977858.2	43	1
Pig_CDKN1A-RP2	AACACAGCACATACAACGCC	2	XM_013977858.2	106	1
Pig_CDKN1A-RP3	ATCTGATGTGCATCCCTGGT	3	XM_013977858.2	154	1
Pig_CDKN1A-RP4	ATCAGTGCATCGCAGTCCTG	4	XM_013977858.2	235	1
Pig_CDKN1A-RP5	GGTCTCAGTGATGAAGTCGA	5	XM_013977858.2	293	1
Pig_CDKN1A-RP6	CAGGTAGATCTTGGGCAGAC	6	XM_013977858.2	356	1
Pig_CDKN1A-RP7	ACATGGTCCTCCTGAGACGT	7	XM_013977858.2	454	1
Pig_CDKN1A-RP8	TTTCCTGCCCTGGGAGGTGC	8	XM_013977858.2	545	1
Pig_CDKN1A-RP9	AATCTGTCATGCTGGTCTGC	9	XM_013977858.2	570	1
Pig_CDKN1A-RP10	TTTCCAGCAGGACAAGGCTT	10	XM_013977858.2	649	1
Pig_CDKN1A-RP11	GGTATGTACATGAGGAGGAG	11	XM_013977858.2	759	1
Pig_CDKN1A-RP12	TTCTAATGCCAGAAGCTCGG	12	XM_013977858.2	804	1
Pig_CDKN1A-RP13	GAAAGGGATGAGGAGAGCTT	13	XM_013977858.2	901	1
Pig_CDKN1A-RP14	TCTCAGGGAGAGAGGAAATG	14	XM_013977858.2	925	1
Pig_CDKN1A-RP15	ATGAAACTGTGAGCCAAGGG	15	XM_013977858.2	1003	1
Pig_CDKN1A-RP16	CCCCTTCAAAGTGCTATCTG	16	XM_013977858.2	1090	1
Pig_CDKN1A-RP17	CAAGGGGACCTCAAAGTTGT	17	XM_013977858.2	1137	1
Pig_CDKN1A-RP18	TACTTTCACTGGACAGAGGG	18	XM_013977858.2	1249	1
Pig_CDKN1A-RP19	AAAGTGCAGGGGAAGCCAAT	19	XM_013977858.2	1326	1
Pig_CDKN1A-RP20	ACATGGAGAAGGGTAGAGGA	20	XM_013977858.2	1399	1
Pig_CDKN1A-RP21	CTGAGAAGGTGTTAAGGGGA	21	XM_013977858.2	1423	1
Pig_CDKN1A-RP22	TATGTCTAGCATGCCCCCTT	22	XM_013977858.2	1498	1
Pig_CDKN1A-RP23	ATTCAAGGAGGCCTGTCAGA	23	XM_013977858.2	1600	1
Pig_CDKN1A-RP24	CTCATCCCCATTCTCCTGAT	24	XM_013977858.2	1634	1
Pig_CDKN1A-RP25	GGTGGAGGGAATGGAAAAAG	25	XM_013977858.2	1718	1
Pig_CDKN1A-RP26	CCACCATCTTCAAACACCTG	26	XM_013977858.2	1783	1
Pig_CDKN1A-RP27	AACAACTCCCAACTCTCAGG	27	XM_013977858.2	1847	1
Pig_CDKN1A-RP28	ACAGGAGCTGGAAGGTGTTT	28	XM_013977858.2	1930	1
Pig_CDKN1A-RP29	TGGAGACAGAAGAACCAGGA	29	XM_013977858.2	1990	1
Pig_CDKN1A-RP30	TGCAGTATACTCGGCACTGT	30	XM_013977858.2	2080	1
