# Supplementary material for: Transcription-independent induction of rapid-onset senescence is integral to healing
Source: Nat Cell Biol. 2026 May 28;28(6):1281–99. doi: 10.1038/s41556-026-01948-2 (PMC13279267; doi:10.1038/s41556-026-01948-2)
Supplement: Supplementary file 9 — Supplementary Table 6. [file 41556_2026_1948_MOESM9_ESM.xlsx]

## Sheet: Info
Operator: Natascha Hartl, Weiqiang Chen
Raw Files (sorted by the measurement order)
20221114_E1_RSLC5_Ring_Ogrodnik_MPLGmbH_Academic_proteome_poolA.raw
20221114_E1_RSLC5_Ring_Ogrodnik_MPLGmbH_Academic_proteome_poolB.raw
20221114_E1_RSLC5_Ring_Ogrodnik_MPLGmbH_Academic_proteome_poolC.raw
20221114_E1_RSLC5_Ring_Ogrodnik_MPLGmbH_Academic_proteome_poolD.raw
20221114_E1_RSLC5_Ring_Ogrodnik_MPLGmbH_Academic_proteome_poolE.raw
20221114_E1_RSLC5_Ring_Ogrodnik_MPLGmbH_Academic_proteome_poolF.raw
20221114_E1_RSLC5_Ring_Ogrodnik_MPLGmbH_Academic_proteome_poolG.raw
20221114_E1_RSLC5_Ring_Ogrodnik_MPLGmbH_Academic_proteome_poolH.raw
20221114_E1_RSLC5_Ring_Ogrodnik_MPLGmbH_Academic_proteome_Insol.raw
Data processing DB search: MaxQuant 2.1.4.0, 2022.04_UP000008227_9823_Sus_scrofa(Pig)_1protein_per_gene.fasta + contaminant DB Search parameters: MS2 reporter ions with TMT11 isobaric label , trypsin/P with 2 miss cleavage sites, with oxidation(M), protein N-term acetylation, deamidation(NQ) as variable, and carbamidomethylation (C) as fixed modification. All data filtered at 1% PSM+protein+site …
Glossary of parameter terms in the ProteinGroups table: Score: quality of the protein identification – the higher the better. It is a combined score of all peptide search engine scores. There are no strict limits for good and bad though. For statistical reasons the maximum is 323.31. Q-value: False-discovery rate estimate, probability that this ID is a false positive, which means the smaller the …
Disclaimer: The identification of post-translational modifications relies on algorithms and statistics, which means that a certain degree of error is intrinsic to the method. For this reason PTM identifications must be interpreted carefully. The “score” and the “PEP” provide an estimate for the quality of an identification. Usually scores above 100 can be considered reliable. PTM identifications …

## Sheet: protein_groups
																						Sorted																		log2(protein_intensity_corrected_median_normalized)
Protein.IDs	Protein.Name	Gene.Name	Majority.protein.IDs	Peptide.counts..all.	Peptide.counts..razor.unique.	Peptide.counts..unique.	Fasta.headers	Number.of.proteins	Peptides	Razor...unique.peptides	Unique.peptides	Sequence.coverage....	Unique...razor.sequence.coverage....	Unique.sequence.coverage....	Mol..weight..kDa.	Sequence.length	Sequence.lengths	Q.value	Score	iBAQ.peptides	iBAQ	MS.MS.count	Peptide.sequences	id	Peptide.IDs	Peptide.is.razor	Mod..peptide.IDs	Evidence.IDs	MS.MS.IDs	Best.MS.MS	Deamidation..N..site.IDs	Deamidation..NQ..site.IDs	Oxidation..M..site.IDs	Phospho..STY..site.IDs	Deamidation..N..site.positions	Deamidation..NQ..site.positions	Oxidation..M..site.positions	Phospho..STY..site.positions	Taxonomy.IDs	protein intensity pig33 control	protein intensity pig34 control	protein intensity pig35 control	protein intensity pig36 control	protein intensity pig33 15min	protein intensity pig34 15min	protein intensity pig35 15min	protein intensity pig36 15min	protein intensity pig33 long	protein intensity pig34 long
F2Z5Q6;A0A287BPA1;F1SML8;A0A287A356	40S ribosomal protein S6	RPS6	F2Z5Q6;A0A287BPA1	16;9;2;1	16;9;2;1	16;9;2;1	tr|F2Z5Q6|F2Z5Q6_PIG 40S ribosomal protein S6 OS=Sus scrofa OX=9823 GN=RPS6 PE=1 SV=4;tr|A0A287BPA1|A0A287BPA1_PIG 40S ribosomal protein S6 OS=Sus scrofa OX=9823 PE=3 SV=2	4	16	16	16	49	49	49	28.68	249	249;198;209;76	0	66.055	8	191470000	27	ASTSKSESSQK;DIPGLTDTTVPR;EEAAEYAK;GCIVDANLSVLNLVIVK;GHSCYRPR;ISGGNDK;LIEVDDER;LIEVDDERK;LNISFPATGCQK;LSSLRASTSK;LSSLRASTSKSESSQK;MATEVAADALGEEWK;NKEEAAEYAK;QGVLTHGR;RLSSLRASTSK;RQEQIAK	6395	5073;8554;12138;19603;21040;27987;33062;33063;34323;35738;35739;36954;39285;42867;46233;46753	True;True;True;True;True;True;True;True;True;True;True;True;True;True;True;True	5855;9802;13889;22359;24044;32027;37742;37743;39139;40736;40737;40738;42077;42078;45053;49221;53049;53630	10135;16975;24418;39362;39363;42948;56982;66770;66771;66772;66773;69430;69431;72126;72127;72128;72129;72130;72131;72132;72133;74140;74141;74142;79171;79172;85888;92119;92120;92981;92982	14549;24035;24036;34882;56144;56145;56146;61375;61376;80931;94727;94728;94729;94730;98409;98410;98411;102339;102340;102341;102342;102343;102344;102345;102346;102347;102348;102349;102350;102351;102352;102353;102354;102355;104986;104987;104988;104989;104990;111918;111919;111920;121130;129743;129744;129745;129746;129747;129748;129749;129750;129751;129752;129753;129754;129755;130879;130880	14549;24036;34882;56146;61375;80931;94727;94729;98410;102344;102350;104990;111920;121130;129743;130880			2959	12042;12043;12044;12045;12046;12047;16287			32	235;236;240;241;242;244;246	-1;-1;-1;-1	18.181	18.0886	18.0803	18.0189	18.4587	18.1214	18.2431	17.9791	17.694	17.6041
A0A287BAY9;REV__A0A287BGS7	Albumin	ALB	A0A287BAY9	76;1	76;1	3;0	tr|A0A287BAY9|A0A287BAY9_PIG Albumin OS=Sus scrofa OX=9823 GN=ALB PE=1 SV=2	2	76	76	3	75.4	75.4	2.6	75.774	659	659;378	0	323.31	42	15422000000	2056	AACLLPK;ADFTEISK;CCTESLVNR;CCTESLVNRR;DELPADLNPLEHDFVEDK;DELPADLNPLEHDFVEDKEVCK;DLGEQYFK;DTYKSEIAHR;DVFLGTFLYEYSR;DVFLGTFLYEYSRR;DVFSECCQAADK;EAKDVFLGTFLYEYSR;ECCDKPLLEK;ECCHGDLLECADDR;ECCHGDLLECADDRADLAK;EDPPACYATVFDK;EEPERNECFLQHK;EEPERNECFLQHKNDNPDIPK;EFVEGTFTFHADLCTLPEDEK;EHYGDLADCCEK;EHYGDLADCCEKEEPER;EHYGDLADCCEKEEPERNECFLQHK;EKVLTSAAK;EVTEFAK;FKDLGEQYFK;FQPLVDEPK;FWGKYLYEIAR;GLVLIAFSQHLQQC…	2154	103;932;6165;6166;7632;7633;8909;10633;10745;10746;10752;11461;11733;11734;11735;12036;12534;12535;12881;13467;13468;13469;13874;16731;17899;18535;19084;21825;21826;24565;24858;24941;24942;25607;28562;28656;28657;29709;30217;30499;31167;31275;31276;32518;32667;33290;35368;38548;38609;38610;41154;41155;41171;41353;43627;44327;45013;45014;45768;45775;45776;46453;46454;49511;49512;49741;54202;57400;…	True;True;True;True;True;True;True;True;True;True;True;True;True;True;True;True;True;True;True;True;True;True;True;True;True;True;True;True;True;True;True;True;True;True;True;True;True;True;True;True;True;True;True;True;True;True;True;True;True;True;True;True;True;True;True;True;True;True;True;True;True;True;True;True;True;True;True;True;True;True;True;True;True;True;True;True	110;1065;1066;7100;7101;7102;7103;8766;8767;8768;10190;12192;12320;12321;12327;12328;13126;13425;13426;13427;13767;14345;14346;14347;14741;15418;15419;15420;15871;19138;20433;21167;21774;24931;24932;28128;28471;28566;28567;29364;32687;32789;32790;33998;34569;34908;34909;35658;35775;35776;37150;37151;37312;37995;40303;40304;44122;44123;44193;44194;44195;47294;47295;47311;47509;50060;50879;51659;51…	171;172;173;174;175;176;177;178;179;180;181;182;183;184;185;186;187;188;189;190;191;192;193;194;195;196;197;198;199;200;201;1894;1895;1896;1897;1898;1899;1900;1901;1902;1903;1904;1905;1906;1907;1908;1909;1910;1911;1912;1913;1914;1915;1916;1917;1918;1919;1920;1921;1922;1923;1924;1925;1926;1927;1928;1929;1930;12317;12318;12319;12320;12321;12322;12323;12324;12325;12326;12327;12328;12329;12330;12331;…	236;237;238;239;240;241;242;243;244;245;246;247;248;249;250;251;252;253;254;255;256;257;258;259;260;261;262;263;264;265;266;267;268;269;270;271;272;273;274;275;276;2838;2839;2840;2841;2842;2843;2844;2845;2846;2847;2848;2849;2850;2851;2852;2853;2854;2855;2856;2857;2858;2859;2860;2861;2862;2863;2864;2865;2866;2867;2868;2869;2870;2871;2872;2873;2874;2875;2876;2877;2878;2879;2880;2881;2882;2883;2884;…	259;2893;17557;17568;21607;21644;24885;30215;30587;30634;30652;32743;33453;33582;33622;34587;35936;35952;37136;38863;38873;38874;40196;48412;51379;53386;54926;63523;63529;71668;72424;72673;72700;74919;82570;82902;82924;85659;86890;88055;89994;90247;90362;93414;93891;95303;101121;109826;110009;110017;117145;117146;117173;117582;122770;124748;126695;126699;128778;128788;128805;130226;130235;139632;…	644;645;646;647;648;649;650;651;652	449;450;451;1815;1816;1817		4475;4476;4477;15037;15038	126;164;172;331;367;469;522;547;614	126;234;331;332;481;614		123;296;334;337;544	-1;-1	23.3517	22.9509	23.2107	23.4293	23.3477	23.354	23.4048	23.9356	23.5693	23.1655
A0A287B9H1;REV__A0A480J3N6;REV__A0A287A3C8	Plectin	PLEC	A0A287B9H1	316;1;1	316;1;1	316;1;1	tr|A0A287B9H1|A0A287B9H1_PIG Plectin OS=Sus scrofa OX=9823 GN=PLEC PE=1 SV=1	3	316	316	316	58.6	58.6	58.6	607.81	5422	5422;858;1755	0	323.31	331	122150000	668	AAEEAEEAR;AAEEAEEARER;AALAHSEEIAASQAAAAK;AALEEVER;ADEGQLSPATR;ADQLTGLSLLPLSEEAAR;AEAEAAR;AEAELLQQQK;AEEAEAQK;AEEAEAQKR;AEEDAQR;AEEESRSTSEK;AEEQAVR;AELELELGR;AEMEVLLASK;AEQESAR;AETEQGEQQR;AEVTEAAR;AEVVETTR;AFEETQIDIPGGGR;AGELVYTDSEAR;AGLVGPELHEK;AGTLSITEFADMLSGSAGGFR;AGVVGPELHEK;AHAFAVQQK;AHEEHLK;AKLEQLFQDEVAK;ALAEEAK;ALQALEELR;ALVPAAELLESR;APQRASEVER;APVPASELVAAGVLSQAQFEQLQDGR;AQAEAQQPVFDALR;AQAE…	2113	157;158;342;357;910;1080;1202;1215;1295;1296;1301;1316;1344;1489;1533;1608;1692;1742;1747;1811;2069;2219;2339;2372;2396;2416;2844;2892;3355;3542;4028;4100;4121;4122;4124;4128;4314;4403;4487;4698;5424;5425;5442;5831;6050;6191;6794;6842;7088;7592;8071;8200;8746;8970;9045;9190;9706;9733;9734;9735;9736;9825;10286;10494;10880;11041;11307;11333;11334;11370;11572;11596;11725;11727;12259;12365;12660;1313…	True;True;True;True;True;True;True;True;True;True;True;True;True;True;True;True;True;True;True;True;True;True;True;True;True;True;True;True;True;True;True;True;True;True;True;True;True;True;True;True;True;True;True;True;True;True;True;True;True;True;True;True;True;True;True;True;True;True;True;True;True;True;True;True;True;True;True;True;True;True;True;True;True;True;True;True;True;True;True;True…	174;175;376;392;1039;1040;1041;1255;1396;1410;1512;1513;1518;1534;1570;1738;1790;1877;1984;2042;2048;2115;2398;2571;2719;2720;2755;2779;2801;3270;3324;3835;4041;4610;4611;4704;4727;4728;4730;4734;4950;4951;5051;5152;5383;6270;6271;6272;6291;6726;6727;6969;7132;7811;7866;8143;8720;9253;9419;10016;10254;10332;10507;11117;11148;11149;11150;11151;11152;11153;11154;11251;11779;12024;12470;12657;12960;…	312;313;628;653;1855;1856;1857;1858;1859;1860;1861;1862;1863;2260;2261;2498;2499;2523;2758;2759;2760;2770;2771;2802;2866;3143;3144;3219;3364;3615;3616;3715;3716;3727;3816;3817;4286;4617;4618;4879;4880;4881;4882;4931;4966;5001;5002;5700;5776;6663;6664;6995;6996;6997;6998;7946;7947;8129;8130;8159;8160;8161;8163;8167;8168;8499;8500;8501;8643;8644;8815;8816;8817;9175;9176;9177;10804;10805;10806;10807…	444;445;861;890;2786;2787;2788;2789;2790;2791;2792;2793;2794;2795;2796;2797;2798;2799;3389;3390;3391;3392;3756;3757;3793;4181;4182;4183;4184;4185;4186;4199;4200;4243;4352;4706;4707;4814;5030;5442;5443;5593;5594;5595;5611;5723;5724;6356;6832;6833;6834;7215;7216;7217;7218;7219;7220;7221;7222;7282;7283;7284;7337;7375;7376;7377;8245;8338;9509;9510;9511;9947;9948;9949;9950;9951;9952;11258;11259;11551;…	444;445;861;890;2796;3391;3756;3793;4181;4186;4199;4243;4352;4706;4814;5030;5442;5595;5611;5723;6356;6833;7220;7284;7337;7375;8245;8338;9509;9949;11258;11551;11588;11590;11593;11598;12038;12210;12483;13005;15465;15475;15506;16780;17270;17671;19196;19300;19989;21470;22706;23204;24526;25062;25203;25804;27446;27518;27522;27527;27530;27725;28990;29757;31037;31625;32406;32459;32461;32546;33013;33046;3…	630;631;632;633;634;635	438;439;1808;1809	1033;1034;1035;1036;1037;1038;1039;1040;1041;1042;1043;1044;1045;1046;1047;1048	4362;4363;4364;4365;4366;4367;4368;4369;4370;4371;4372;4373;4374;4375;4376;4377;4378;4379;4380;4381;4382;4383;15022	1085;1345;3732;3736;4391;4395	881;913;1324;1456	1153;1705;1765;3351;3416;3667;3740;4326;4661;4685;4778;4904;4951;5110;5173;5329	884;886;888;906;1105;1232;1327;1458;2173;2655;2777;5122;5123;5124;5127;5128;5134;5351;5354;5356;5360;5361;5364	-1;-1;-1	22.2482	22.4	22.2204	22.058	22.4208	22.294	22.2809	22.0279	21.9561	22.0311
I3LUR7	Collagen type VI alpha 3 chain	COL6A3	I3LUR7	162	162	162	tr|I3LUR7|I3LUR7_PIG Collagen type VI alpha 3 chain OS=Sus scrofa OX=9823 GN=COL6A3 PE=1 SV=2	1	162	162	162	64	64	64	317.8	2911	2911	0	323.31	158	755320000	663	AADQAELEEIAFDPSLVFIPTEFR;AAEGVPR;ACCGVPCK;ACNLEVILGFDGSR;ADIVFLLDGSINFR;AELQHIATNDNFVFTVPEFR;ALEFVAR;ALGFLGGELANVGLALDFVVDHHFTR;ALGSAIYYTVENVFESAPNPR;ALNLGYALDFAQR;AQVLDAVK;ASEALRQEGVQALILVGLER;ASPLQGVLSSLLAPLR;DAVLALK;DEVQNAVR;DFVMNLVNSLDVGGDNIR;DGLVLPSAELK;DGVPQVIVVLTDRPSK;DILTESAGSR;DIVFLVDGSSALGPANFQAIR;DLPDFLK;DQNIFVAQK;DSFQEVLR;DVVFLIDGSEGVR;DVVFLIDGSQTAGPEFQYIR;EFLYDVIK;EHFQLVR;ELPNIEER;EL…	7122	139;173;753;806;990;1518;3061;3146;3174;3327;4490;4660;4917;7195;7715;7919;8129;8289;8535;8617;9100;9846;10159;10941;10942;12808;13363;14343;14360;14587;15305;16625;17120;17340;19042;19097;19098;19862;20148;20530;20853;20873;21216;21511;21682;22226;22373;22374;23869;23927;24548;24549;25556;25678;25697;25972;26016;26152;26153;26383;27408;27919;28036;28397;28582;28767;31424;31425;31540;31541;32987;…	True;True;True;True;True;True;True;True;True;True;True;True;True;True;True;True;True;True;True;True;True;True;True;True;True;True;True;True;True;True;True;True;True;True;True;True;True;True;True;True;True;True;True;True;True;True;True;True;True;True;True;True;True;True;True;True;True;True;True;True;True;True;True;True;True;True;True;True;True;True;True;True;True;True;True;True;True;True;True;True…	152;192;869;926;1138;1139;1771;1772;3508;3602;3635;3801;3802;5155;5340;5660;8273;8859;8860;9082;9083;9084;9085;9317;9515;9778;9870;9871;10401;11274;11634;12542;12543;14658;15303;16387;16406;16664;16665;17500;19018;19569;19809;21725;21787;21788;22658;22978;23418;23419;23828;23829;23857;23858;24235;24560;24759;25406;25578;25579;27326;27392;28106;28107;29308;29440;29441;29461;29769;29820;29976;29977…	270;271;272;349;350;351;1586;1587;1588;1589;1590;1591;1668;1669;1670;1671;1672;2053;2054;2055;2056;2057;2058;2059;2060;3195;3196;3197;3198;6169;6170;6171;6314;6356;6357;6601;6602;6603;6604;6605;6606;6607;8820;8821;9103;9104;9662;9663;9664;14337;15335;15336;15337;15689;15690;15691;15692;15693;15694;15695;15696;15697;15698;15699;16103;16520;16521;16934;16935;16936;16937;16938;16939;16940;16941;1707…	371;372;373;497;498;499;2407;2408;2409;2410;2411;2412;2515;2516;2517;2518;2519;2520;2521;2522;3101;3102;3103;3104;3105;3106;3107;3108;3109;3110;3111;3112;3113;4783;4784;4785;4786;4787;4788;4789;4790;8863;8864;8865;8866;8867;9041;9095;9096;9415;9416;9417;9418;9419;9420;9421;9422;9423;9424;9425;9426;9427;9428;12488;12489;12490;12890;12891;12892;13748;13749;13750;13751;13752;13753;13754;20345;21820;…	373;497;2409;2518;3109;4788;8863;9041;9095;9419;12488;12890;13749;20345;21821;22301;22856;23426;23987;24179;25364;27761;28655;31171;31199;36739;38582;41227;41281;41918;43924;47912;49273;49806;54720;54947;54949;57208;57936;59301;60649;60968;61728;62398;62920;64890;65397;65398;69870;70020;71601;71605;74762;75064;75107;75921;76244;76572;76576;77034;79475;80744;81164;82208;82635;83214;90823;90828;910…	2236;2237;2238;2239;2240;2241;2242;2243;2244;2245;2246;2247;2248;2249;2250;2251;2252;2253;2254;2255;2256;2257;2258;2259;2260;2261;2262;2263;2264;2265	1393;1394;2496	3279;3280;3281;3282;3283;3284;3285;3286;3287;3288;3289	13454;13455;13456;13457;13458	296;394;396;459;533;534;669;720;731;903;917;964;1013;1020;1085;1095;1287;1297;1311;1482;1639;1782;1993;2225;2238;2239;2262;2291;2304;2578	669;964;1019	292;514;535;577;665;1088;1563;1872;1900;1982;2278	954;955;957;1644;1773	-1	22.4327	22.4019	22.1977	21.5476	21.6729	22.447	21.5114	21.7939	21.3375	21.9876
A0A5G2QQE9;CON__tr|Q862S4|Q862S4_BOVIN	Collagen type I alpha 1 chain	COL1A1	A0A5G2QQE9	81;3	81;3	77;3	tr|A0A5G2QQE9|A0A5G2QQE9_PIG Collagen type I alpha 1 chain OS=Sus scrofa OX=9823 GN=COL1A1 PE=1 SV=1	2	81	81	77	65.5	65.5	63	140.88	1477	1477;114	0	323.31	79	7142000000	633	ADDANVVR;ALLLQGSNEIEIR;DGAPGPK;DGEAGAQGPPGPAGPAGER;DGLNGLPGPIGPPGPR;DLEVDTTLK;DRDLEVDTTLK;DVWKPVPCQICVCDNGNVLCDDVICDEIK;EGAPGAEGSPGR;EGAPGAEGSPGRDGAPGPK;FTYSVIYDGCTSHTGAWGK;GAAGEPGK;GAAGLPGPK;GADGAPGK;GADGAPGKDGVR;GANGAPGNDGAK;GDAGAPGAPGSQGAPGLQGMPGER;GDAGPAGPK;GDAGPPGPAGPTGPPGPIGSVGAPGPK;GDKGETGEQGDR;GDRGDAGPK;GDRGESGPAGPPGAPGAPGAPGPVGPAGK;GDTGPRGPR;GEAGPQGAR;GEAGPQGARGSEGPQGVR;GEPGDAGAK;GEPGPPG…	3326	875;3271;7954;7999;8125;8868;9933;10960;12918;12919;18929;19191;19195;19231;19232;19405;19661;19662;19663;19776;19858;19861;19908;19979;19980;20201;20206;20207;20208;20209;20249;20274;20276;20278;20279;20474;20475;20500;20501;21787;21788;21790;21949;22049;22099;22102;22294;22296;22333;22346;22348;22420;22706;22764;22828;23025;23027;23028;23031;23667;23682;23745;36971;38900;38901;38902;40473;40474…	True;True;True;True;True;True;True;True;True;True;True;True;True;True;True;True;True;True;True;True;True;True;True;True;True;True;True;True;True;True;True;True;True;True;True;True;True;True;True;True;True;True;True;True;True;True;True;True;True;True;True;True;True;True;True;True;True;True;True;True;True;True;True;True;True;True;True;True;True;True;True;True;True;True;True;True;True;True;True;True…	1002;3736;3737;9123;9170;9171;9312;10147;11380;12563;12564;14785;14786;21599;21895;21899;21937;21938;22128;22129;22130;22131;22132;22421;22422;22423;22554;22555;22653;22657;22717;22797;22798;22799;23040;23047;23048;23049;23050;23100;23126;23127;23129;23131;23132;23133;23352;23353;23379;23380;24888;24889;24891;24892;25081;25196;25256;25262;25486;25487;25489;25530;25544;25547;25632;25633;25973;2603…	1790;1791;6494;6495;6496;6497;6498;6499;6500;6501;6502;6503;15758;15844;15845;15846;15847;15848;15849;15850;15851;15852;15853;15854;15855;15856;15857;15858;15859;15860;15861;15862;15863;15864;15865;15866;15867;15868;15869;15870;16096;16097;17512;17513;19712;19713;19714;21886;21887;21888;21889;21890;26031;26032;26033;26034;26035;38079;38080;38081;38082;38083;38084;38085;38596;38597;38598;38599;386…	2692;2693;2694;9274;9275;9276;9277;9278;9279;9280;9281;9282;9283;9284;9285;9286;22397;22521;22522;22523;22524;22525;22526;22527;22528;22529;22530;22531;22532;22533;22534;22535;22536;22537;22538;22539;22540;22541;22542;22543;22544;22545;22546;22547;22548;22549;22550;22551;22552;22553;22554;22555;22556;22557;22844;22845;22846;24762;24763;28051;28052;28053;28054;31253;31254;31255;31256;31257;31258;3…	2692;9286;22397;22522;22845;24763;28053;31260;37298;37301;54452;55139;55149;55250;55266;55649;56255;56292;56309;56836;57189;57201;57334;57547;57557;58057;58074;58077;58078;58079;58264;58325;58357;58414;58468;59022;59024;59122;59153;63392;63396;63399;63909;64257;64392;64426;65066;65069;65206;65255;65289;65651;66426;66534;66758;67512;67521;67523;67528;69415;69434;69573;105027;110692;110710;110714;1…	1026;1027;1028;1029;1030;1031;1032	684;685;686;1990;1991;1992;1993;1994	1609;1610;1611;1612;1613;1614;1615;1616	6968;6969;6970;6971;6972;6973;6974;6975;6976;15476;15477	68;216;687;692;1266;1359;1381	216;345;354;606;687;692;972;1089	168;288;567;716;987;1251;1280;1364	350;500;533;774;780;975;978;1010;1050;1056;1258	-1;-1	23.3422	22.9086	22.7698	22.1657	21.7753	23.276	21.7797	22.1449	21.344	22.7394
F1RW75	Desmoplakin	DSP	F1RW75	224	224	224	tr|F1RW75|F1RW75_PIG Desmoplakin OS=Sus scrofa OX=9823 GN=DSP PE=1 SV=3	1	224	224	224	68	68	68	331.61	2883	2883	0	323.31	163	536470000	590	AASEDSSK;AASEDSSKR;ACGSEMLQK;AEEELAR;AEFQEEAK;AELIVQPELK;AESGPDLR;AESGPDLRYEMTCGGIGGGGGGGGGGTSR;AFIGFEGVK;AHGDLQK;AHGSATETISK;AQEDALQQK;AQIDGLTR;AQQIHSQTSQQYPLYDLDLGK;ATGLEMSQR;ATLEAESR;AVEDRFDQQK;AVTGFDDPFSGK;AVTGYNDPETGNIISLFQAMNK;CIDVHLK;CLEEENAQLQR;CTVTEQNSDGYGQTGTMSR;DANSENCNK;DEATGLCLLPLK;DFLQGSSCIAGIYNETTK;DKSEEVQK;DLIDFDDR;DLIDFDDRQQIYTAEK;DMLANFR;DNYQAFCK;DVLEGQLR;DYELQLASYSSGLETLLNIPIK;…	5004	558;559;785;1311;1368;1502;1645;1646;1848;2430;2441;4188;4280;4393;5261;5289;5554;5872;5875;6375;6436;6766;7085;7539;7826;8702;8953;8954;9353;9551;10793;11039;12237;13392;13657;13943;13967;14460;14688;14689;14707;14834;15530;15791;15827;16066;16258;16261;16890;16895;17608;17959;17978;18144;19297;20381;20689;21285;21571;21572;21696;21819;23872;24905;25558;25692;26117;26136;26184;26475;28132;28133;…	True;True;True;True;True;True;True;True;True;True;True;True;True;True;True;True;True;True;True;True;True;True;True;True;True;True;True;True;True;True;True;True;True;True;True;True;True;True;True;True;True;True;True;True;True;True;True;True;True;True;True;True;True;True;True;True;True;True;True;True;True;True;True;True;True;True;True;True;True;True;True;True;True;True;True;True;True;True;True;True…	644;645;646;647;903;1528;1598;1754;1921;1922;1923;2154;2816;2828;4799;4912;5040;6074;6107;6424;6776;6779;6780;6781;6782;7339;7407;7775;7776;7777;7778;7779;7780;7781;7782;8139;8140;8665;8976;8977;9969;9970;10237;10238;10705;10948;12374;12655;13998;15333;15334;15623;15624;15943;15969;15970;16516;16786;16787;16788;16808;16961;17759;18058;18101;18374;18588;18589;18592;19310;19315;20111;20112;20500;20…	1134;1135;1136;1137;1138;1139;1140;1141;1142;1637;1638;2784;2785;2915;2916;3174;3175;3420;3421;3422;3423;3424;3425;3426;3427;3428;3429;3430;3431;3432;3433;3434;3435;3436;3437;3438;3439;3440;3441;3442;3443;3444;3445;3446;3447;3448;3449;3450;3451;3452;3453;3454;3455;3456;3457;3458;3459;3460;3461;3462;3463;3464;3465;3466;3467;3468;3469;3470;3471;3472;3473;3474;3475;3476;3477;3478;3479;3480;3481;3872…	1692;1693;1694;1695;1696;1697;1698;1699;1700;1701;2471;2472;4216;4217;4423;4424;4758;4759;4760;5113;5114;5115;5116;5117;5118;5119;5120;5121;5122;5123;5124;5125;5126;5127;5128;5129;5130;5131;5132;5133;5134;5135;5136;5137;5138;5139;5140;5141;5142;5143;5144;5145;5146;5147;5148;5149;5150;5151;5152;5153;5154;5155;5156;5157;5158;5159;5160;5161;5162;5163;5164;5165;5166;5167;5168;5169;5170;5171;5172;5173…	1692;1698;2471;4217;4424;4759;5118;5252;5793;7401;7421;11706;11977;12193;15023;15099;15792;16935;16947;18327;18462;19115;19986;21374;22070;24428;25032;25038;26452;27056;30867;31621;35127;38622;39261;40338;40373;41483;42312;42315;42346;42700;44504;45302;45382;46187;46640;46655;48716;48726;50712;51736;51795;52338;55405;58752;60092;61888;62619;62623;62970;63496;69880;72599;74771;75089;76503;76537;76…	1586;1587;1588;1589;1590;1591;1592;1593;1594;1595;1596;1597;1598;1599;1600;1601;1602;1603;1604;1605;1606;1607;1608;1609;1610;1611;1612;1613;1614;1615	967;968;969;970;971;972;973;974;2232;2233;2234;2235;2236	2304;2305;2306;2307;2308;2309;2310;2311;2312;2313;2314;2315;2316;2317;2318;2319;2320;2321;2322;2323;2324;2325;2326;2327;2328;2329;2330;2331;2332	9720;9721;9722;9723;9724;9725;9726;9727;9728;9729;9730;9731;9732;9733;9734;9735;9736;9737;9738;9739;9740;9741;9742;9743;9744;9745;9746;9747;9748;9749;9750;9751;9752;15939;15940;15941;15942;15943;15944;16787;16788;16789	76;86;228;266;446;602;723;733;753;766;774;965;1057;1060;1206;1217;1266;1423;1769;1780;1871;1874;2148;2274;2349;2355;2428;2432;2574;2754	4;12;60;61;126;184;235;602;1769;2220;2536;2574;2830	17;30;71;92;127;140;158;211;220;293;563;608;617;679;688;792;924;993;1212;1549;1728;1987;2056;2217;2363;2486;2569;2696;2805	2;7;18;22;28;31;46;56;58;62;65;72;104;111;113;185;187;232;606;929;930;953;1234;1413;1555;1594;1717;1929;1930;1935;1958;2009;2216;2218;2533;2535;2588;2597;2827;2832;2833;2837	-1	22.278	22.5455	22.3075	22.3075	22.9	22.3462	22.626	22.0869	22.0862	22.2315
A0A287BN15	Keratin 14	KRT14	A0A287BN15	52	52	10	tr|A0A287BN15|A0A287BN15_PIG Keratin 14 OS=Sus scrofa OX=9823 GN=KRT14 PE=1 SV=2	1	52	52	10	68.2	68.2	20	56.01	515	515	0	323.31	33	5045200000	413	ADLEMQIESLK;ADLEMQIESLKEELAYLR;ADLEMQIESLKEELAYLRK;ALEEANADLEVK;APSAYGGLSVTSSR;ASLENSLEETK;CEMEQQNQEYK;DAEDWFFSK;DAEDWFFSKTEELNR;DYSPYFK;DYSPYFKTIEDLR;EELAYLR;EELAYLRK;EVATNSELVQSGK;EVATNSELVQSGKSEISELRR;GQVGGDVNVEMDAAPGVDLSR;GSCGIGGGSSR;ILNEMRDQYEK;ILTATVDNANVVLQIDNAR;IRDWYQR;ISSILGGGSYR;ISSILGGGSYRAPSAYGGLSVTSSR;KDAEDWFFSK;KNHEEEMNALR;KNHEEEMNALRGQVGGDVNVEMDAAPGVDLSR;LAADDFR;LAADDFRTKYETELNLR;L…	2534	1006;1007;1008;3045;4040;4832;6255;6953;6954;11134;11135;12417;12418;16389;16390;22617;22780;27135;27227;27858;28110;28111;28905;29893;29894;30658;30661;31106;31107;31988;37975;37976;39067;42678;42679;44119;47285;47378;48582;48583;54489;55482;55486;56626;57456;59811;60294;61566;61972;61973;62884;63135	True;True;True;True;True;True;True;True;True;True;True;True;True;True;True;True;True;True;True;True;True;True;True;True;True;True;True;True;True;True;True;True;True;True;True;True;True;True;True;True;True;True;True;True;True;True;True;True;True;True;True;True	1164;1165;1166;1167;3490;3491;4624;4625;4626;5548;5549;5550;5551;7199;7200;7201;7202;7203;7988;7989;12760;12761;12762;14199;14200;18750;18751;18752;18753;18754;18755;25864;25865;25866;26053;26054;31064;31162;31163;31878;32177;32178;32179;33079;34205;34206;34207;34208;35087;35091;35592;35593;35594;36569;43405;43406;43407;43408;43409;43410;43411;43412;43413;44805;44806;44807;44808;48979;48980;48981…	2124;2125;2126;2127;2128;2129;2130;2131;2132;2133;2134;2135;2136;2137;2138;2139;2140;2141;2142;2143;2144;6083;6084;6085;6086;6087;6088;6089;6090;6091;6092;6093;6094;6095;6096;6097;6098;6099;6100;6101;6102;6103;6104;6105;6106;6107;6108;6109;6110;6111;6112;6113;6114;6115;6116;6117;6118;6119;6120;6121;6122;6123;6124;6125;6126;6127;6128;6129;6130;6131;6132;6133;6134;6135;6136;6137;6138;6139;6140;6141…	3201;3202;3203;3204;3205;3206;3207;3208;3209;3210;3211;3212;3213;3214;3215;3216;3217;3218;3219;3220;3221;3222;3223;3224;3225;3226;3227;3228;3229;3230;3231;8736;8737;8738;8739;8740;8741;8742;8743;8744;8745;8746;8747;8748;8749;8750;8751;8752;8753;8754;8755;8756;8757;8758;8759;8760;8761;8762;8763;8764;8765;8766;8767;8768;8769;8770;8771;8772;8773;8774;8775;8776;8777;8778;8779;8780;8781;8782;8783;8784…	3221;3229;3231;8824;11300;13495;18036;19609;19683;31891;31900;35545;35557;47183;47215;66183;66597;78912;79078;80575;81538;81555;83662;86095;86099;88489;88512;89826;89879;92110;108463;108484;111380;120478;120596;124017;132160;132427;136350;136379;158421;161120;161134;164475;167090;173928;175355;179069;180451;180464;182601;183238	376;377;378;379;380;787;788;789;790;791;792	252;547;548;549;550;551;1887;1888;1889;1890;1891;1892;1893;1894	601;602;603;1288;1289;1290;1291;1292;1293;1294	2501;2502;5635;5636;5637;5638;5639;5640;5641;5642;5643;5644;5645;5646;5647;5648;5649;5650;5651;5652;5653;5654;5655;5656;15252;15253;15254;15255	164;166;183;252;262;295;301;357;363;400;438	48;163;164;166;232;262;363;368;382;383;389;400;437;509	55;162;255;280;300;315;394;411;434;496	50;51;52;53;54;58;65;69;70;76;81;87;89;90;91;171;202;206;324;364;369;375;380;393;401;405;505;506	-1	21.0806	21.4494	21.0357	21.2903	21.7806	21.1599	21.2606	21.1901	21.1372	21.1578
P09571;A0A5G2RBB4	Serotransferrin	TF	P09571;A0A5G2RBB4	62;54	62;54	52;44	sp|P09571|TRFE_PIG Serotransferrin OS=Sus scrofa OX=9823 GN=TF PE=1 SV=2;tr|A0A5G2RBB4|A0A5G2RBB4_PIG Serotransferrin OS=Sus scrofa OX=9823 GN=TF PE=3 SV=1	2	62	62	52	84.6	84.6	72.8	76.967	696	696;702	0	323.31	46	2461500000	413	ADRDQYELLCR;APNHAVVAR;AVASFFSSSCVPCADPVNFPK;AVKNGPLVSCVK;CACSNHEPYFGYAGAFNCLK;CDAWSINSGGK;CGLVPVLAENYK;DDKVTCVAEELLK;DDTQCLAR;DKSPDFQLFSSSHGK;DLLFRDDTQCLAR;DNPQTHYYAVAVVK;DQVVQQNTDGK;DQYELLCR;DSANGFLK;EADAVTLDAGLVFEAGLAPYNLK;EADAVTLDAGLVFEAGLAPYNLKPVVAEFYGQK;ECLANNHER;EDAGDVAFVK;EEISPDSSK;EEISPDSSKNECK;EEISPDSSKNECKK;EPVDNAENCHLAR;FDQFFGEGCAPGSQR;GDVAFVK;GSNFQWNQLQGK;GYLAVAVVK;HSTVLENLPDK;HVTDCSS…	7369	1087;3982;5493;5672;6091;6172;6326;7408;7495;8705;9010;9488;9900;9905;10071;11253;11254;11771;11818;12394;12395;12396;15141;17316;19922;23003;23907;25224;25405;25962;29385;30251;30308;30331;31251;33487;37068;38998;39280;39620;39621;40432;41831;43562;43563;43850;46665;46944;47715;48046;48047;51071;52270;52810;53235;53909;54521;57249;61421;62255;62268;64517	True;True;True;True;True;True;True;True;True;True;True;True;True;True;True;True;True;True;True;True;True;True;True;True;True;True;True;True;True;True;True;True;True;True;True;True;True;True;True;True;True;True;True;True;True;True;True;True;True;True;True;True;True;True;True;True;True;True;True;True;True;True	1262;4559;4560;6352;6353;6555;7017;7018;7109;7110;7280;7281;8519;8619;9973;10295;10873;11345;11346;11347;11352;11536;12899;12900;12901;13469;13470;13471;13472;13522;14173;14174;14175;17320;17321;17322;19785;22734;26318;26319;27371;28915;29139;29140;29756;29757;29758;33635;33636;34612;34685;34719;35748;38212;42224;42225;44696;44697;45048;45438;45439;45440;46450;48026;49976;49977;49978;49979;49980;…	2271;2272;2273;2274;2275;2276;2277;2278;2279;2280;2281;2282;2283;2284;7829;7830;7831;7832;7833;7834;7835;7836;7837;7838;7839;7840;7841;10931;10932;10933;10934;10935;10936;10937;10938;10939;10940;10941;10942;10943;10944;10945;10946;10947;11451;11452;11453;11454;12155;12156;12157;12158;12159;12160;12161;12162;12163;12164;12165;12166;12167;12168;12169;12170;12171;12172;12344;12345;12346;12347;12348;…	3407;3408;3409;3410;3411;3412;3413;3414;3415;3416;3417;3418;3419;3420;3421;3422;3423;3424;11099;11100;11101;11102;11103;11104;11105;11106;11107;11108;11109;11110;11111;11112;11113;11114;11115;11116;15621;15622;15623;15624;15625;15626;15627;15628;15629;15630;15631;15632;15633;15634;15635;15636;15637;15638;15639;15640;15641;15642;15643;15644;15645;15646;16405;16406;16407;16408;17355;17356;17357;173…	3409;11114;15644;16408;17364;17581;18166;20975;21279;24435;25135;26892;27992;27999;28475;32248;32257;33753;33887;35490;35496;35498;43604;49753;57361;67351;69986;73964;74416;75877;85006;87055;87208;87353;90180;95826;105338;111117;111909;112973;112980;115474;118602;122601;122635;123501;130741;131278;133496;134646;134656;145263;150148;152676;154008;156119;158489;166346;178648;181176;181226;186674	1211;1376;2355;2356;2357;2358;2359;2360;2361;2362;2363;2364;2365;2366;2367;2368;2369;2370;2371;2372;2373;2374;2375;2376;2377;2378;2379;2380	1431;1432;1433;1434;1435;1436;1437	3420;3421;3422;3423;3424		13;17;32;75;105;109;165;185;197;244;272;329;341;365;377;415;422;425;446;448;449;518;519;550;574;582;585;593	377;448;497;518;519;550;585	131;313;470;566;630		-1;-1	20.9979	20.619	20.9642	21.1965	21.126	21.1439	21.1697	21.7455	21.3989	21.0013
F1SLX2	Alpha-2-macroglobulin	A2M	F1SLX2	77	77	72	tr|F1SLX2|F1SLX2_PIG Alpha-2-macroglobulin OS=Sus scrofa OX=9823 GN=A2M PE=1 SV=3	1	77	77	72	61.1	61.1	57.9	166.96	1504	1504	0	323.31	73	319680000	384	AAEVTIQSTGTFSK;AFFSVLGDLLGSAMR;AGTHTLPVEQGDMK;AHCICGNGR;ALLAYAFALAGNQEK;ATVFNYLPK;AVDQSVLLLK;AVDQSVLLLKPEAELSPTTVYNLLPVK;DHSPCYGYQWVSEEHEEAYHTANLVFSQSK;DLFNCVSFTVPR;DVYSFLQDMGLR;EDFPFALEVQTLPPTCEPK;EEGTEVELTGK;ELVFYYLIMSK;EVLQSLDAEAVK;EVTFNSLLCPSDAGASEQLSLK;FQVNNDNLLLLQQISLPAVPGEYSITATGK;FSGELNSQGCFSQSVETK;GATQEFK;GATQEFKK;GCVYLQTSLK;GEGFTLK;GGHALMNMVR;GGVDDEVTLSAYVTIALLEIPLAVTHPVVR;GIPFFGQVR;GSF…	5977	217;1826;2337;2404;3232;5426;5535;5536;8390;8883;10970;11894;12344;14539;16614;16733;18570;18683;19512;19513;19643;20093;20707;20923;21214;22871;23173;25453;25777;26874;27336;27959;27960;29015;29217;30476;30639;33168;33378;33718;34645;38136;38642;38643;38644;41113;41176;41394;41619;41807;43468;43993;44444;45582;46120;46736;47280;47749;47827;48547;50242;50396;52290;52599;54737;56287;57648;59177;59…	True;True;True;True;True;True;True;True;True;True;True;True;True;True;True;True;True;True;True;True;True;True;True;True;True;True;True;True;True;True;True;True;True;True;True;True;True;True;True;True;True;True;True;True;True;True;True;True;True;True;True;True;True;True;True;True;True;True;True;True;True;True;True;True;True;True;True;True;True;True;True;True;True;True;True;True;True	239;2130;2131;2716;2717;2788;2789;3695;3696;6273;6403;6404;9622;10162;10163;12575;12576;13606;14118;16612;16613;19006;19141;19142;21206;21333;21334;22261;22262;22402;22921;23647;23648;23649;23912;24233;26158;26541;29192;29548;29549;30771;31291;31292;31293;31294;31991;31992;33199;33433;34885;35067;37857;38086;38087;38088;38089;38461;39491;43613;43614;44234;44235;44236;44237;47245;47246;47247;47316…	409;410;411;412;413;414;415;416;417;418;419;420;421;422;423;424;425;426;427;428;429;430;431;432;433;434;435;436;437;438;439;3838;3839;3840;3841;4865;4866;4867;4868;4869;4870;4871;4872;4873;4874;4875;4876;4877;4981;4982;4983;4984;4985;4986;4987;6438;6439;6440;6441;6442;6443;10813;10814;11023;11024;11025;11026;11027;16687;16688;16689;17537;17538;17539;17540;21904;21905;21906;21907;21908;21909;21910…	573;574;575;576;577;578;579;580;581;582;583;584;585;586;587;588;589;590;591;592;593;594;595;596;597;598;599;600;601;602;603;604;605;606;607;608;609;610;611;612;613;614;615;616;617;5747;5748;5749;5750;5751;7195;7196;7197;7198;7199;7200;7201;7202;7203;7204;7205;7206;7207;7208;7209;7210;7211;7212;7213;7352;7353;7354;7355;7356;7357;7358;7359;7360;9190;9191;9192;9193;9194;9195;9196;9197;9198;9199;9200…	611;5751;7213;7357;9198;15478;15747;15751;23634;24806;31284;34069;35352;41826;47876;48434;53568;53861;55939;55943;56208;57838;60198;61084;61719;66929;68052;74525;75293;78276;79339;80861;80863;83919;84462;87862;88417;94931;95459;96787;99070;108831;110107;110108;110110;117045;117179;117650;118138;118553;122304;123787;125021;128097;129480;130859;132155;133617;133839;136250;141899;142660;150214;15134…	1867;1868;1869;1870;1871;1872;1873;1874;1875;1876;1877;1878;1879;1880		2021;2022;2745;2746;2747;2748;2749;2750;2751;2752;2753;2754;2755;2756;2757	11457	85;154;185;295;562;723;856;922;1043;1093;1094;1164;1248;1417		101;145;176;500;520;675;699;714;722;724;834;964;1051;1382;1389	708	-1	20.0273	19.5489	19.8398	19.9469	21.0673	20.9874	20.9	21.6942	21.4633	21.0152
Q9XSD9;F1SQ10	Decorin	DCN	Q9XSD9;F1SQ10	22;19	22;19	22;19	sp|Q9XSD9|PGS2_PIG Decorin OS=Sus scrofa OX=9823 GN=DCN PE=2 SV=1;tr|F1SQ10|F1SQ10_PIG Decorin OS=Sus scrofa OX=9823 GN=DCN PE=3 SV=2	2	22	22	22	72.8	72.8	72.8	39.899	360	360;359	0	323.31	19	8865200000	380	ASYSGVSLFSNPVQYWEIQPSTFR;AVFNGLNQMIVVELGTNPLK;DLPPDTALLDLQNNK;DLPPDTALLDLQNNKITEIK;ELHLNNNK;FPEVPELEPLGPMCPFR;GLNNLAK;IADTNITTIPQGLPPSLTELHLDGNK;ISPGAFAPLVK;ITEIKDGDFK;KASYSGVSLFSNPVQYWEIQPSTFR;KAVFNGLNQMIVVELGTNPLK;LGLGFNSISTVDNGSLANTPHLR;NLHTLILINNK;SAIQLGNYK;SSGIENGAFQGMK;VDAASLK;VHENEITK;VPGGLAEHK;VPKDLPPDTALLDLQNNK;VVQCSDLGLDK;YIQVVYLHNNNISAVGSNDFCPPGYNTK	7724	5119;5601;9111;9112;14160;18364;21660;25543;28073;28220;28881;28891;32633;39479;47732;52261;58171;59353;60623;60648;61935;63509	True;True;True;True;True;True;True;True;True;True;True;True;True;True;True;True;True;True;True;True;True;True	5904;5905;6474;6475;6476;6477;6478;10415;10416;10417;10418;10419;16184;16185;16186;20975;20976;24732;29293;29294;29295;32139;32304;33052;33065;37274;37275;37276;45276;45277;45278;54764;60251;60252;60253;60254;60255;60256;67275;68626;68627;68628;70081;70107;71558;73264;73265;73266	10200;10201;10202;10203;10204;10205;10206;10207;10208;10209;10210;10211;10212;10213;10214;11171;11172;11173;11174;11175;11176;11177;11178;11179;11180;11181;11182;11183;11184;11185;11186;11187;11188;11189;11190;11191;11192;11193;11194;11195;11196;11197;11198;11199;11200;11201;11202;11203;11204;11205;11206;11207;11208;11209;11210;11211;11212;11213;11214;11215;11216;11217;11218;11219;11220;11221;112…	14630;14631;14632;14633;14634;14635;14636;14637;14638;14639;14640;14641;14642;14643;14644;14645;14646;14647;14648;14649;14650;14651;14652;14653;14654;14655;14656;14657;14658;14659;14660;15932;15933;15934;15935;15936;15937;15938;15939;15940;15941;15942;15943;15944;15945;15946;15947;15948;15949;15950;15951;15952;15953;15954;15955;15956;15957;15958;15959;15960;15961;15962;15963;15964;15965;15966;159…	14650;16018;25547;25597;40847;52953;62858;74738;81393;81825;83622;83646;93748;112622;133567;150034;169101;172723;176567;176664;180360;184216	2587;2588;2589;2590;2591;2592;2593;2594;2595;2596;2597;2598;2599;2600;2601;2602;2603;2604	1474;1475;1476;1477;1478;2547	3670;3671;3672		91;107;115;116;161;172;175;185;194;212;256;263;279;302;303;311;319;333	90;91;161;194;212;279	54;177;200		-1;-1	20.8122	20.636	21.136	20.6138	20.6592	20.7258	20.5868	20.4856	20.4487	20.168
A0A480I6I0	Collagen alpha-1(XIV) chain	COL14A1	A0A480I6I0	79	79	79	tr|A0A480I6I0|A0A480I6I0_PIG Collagen alpha-1(XIV) chain OS=Sus scrofa OX=9823 GN=COL14A1 PE=1 SV=1	1	79	79	79	57.9	57.9	57.9	193.63	1796	1796	0	323.31	82	593590000	366	ADLVFMVDGSWSIGDENFNK;ASALAAIGPPTELLTSEVTAR;CCELPGLR;CCELPGLRDEETCPELPHSCSCSEINK;DALVSQPTK;DEVIEAVR;DFSSVEGVSMEPGTFNVYPCYHLHK;DGIDLAGFK;DGNKPSTPEEEVK;DNLFTAESGIR;EIASEPDNTHVYNVAEFDLMHTVVESLTR;EMQLDGYSIFAVGVADADYSELVSIGSK;EMQLDGYSIFAVGVADADYSELVSIGSKPSAR;ESGVELFAIGVK;ETLLDAIK;GALGPAGPPGGPGLR;GDLQSQAMVR;GGKPEEVVVDGSISSTVLK;GGNTLTGLALNYIFENSFKPEAGAR;GNPGIGTQGPR;GPNGNSAPFQLQMFDIVCSTSWANK;GTETTLALPIASD…	2756	1026;4601;6146;6147;7068;7710;7891;8079;8143;9451;13488;14673;14674;15783;16193;19373;19798;20732;20773;22028;22276;23286;24064;25346;25347;25966;26193;26194;26214;26348;26360;26415;26449;26455;28064;28295;28369;28473;28592;29477;31155;32898;34071;34220;34892;37647;38224;39533;39553;39690;40257;41100;42544;44474;48940;51535;51536;51953;55449;55609;55756;55888;56084;56442;58550;59702;59759;60091;6…	True;True;True;True;True;True;True;True;True;True;True;True;True;True;True;True;True;True;True;True;True;True;True;True;True;True;True;True;True;True;True;True;True;True;True;True;True;True;True;True;True;True;True;True;True;True;True;True;True;True;True;True;True;True;True;True;True;True;True;True;True;True;True;True;True;True;True;True;True;True;True;True;True;True;True;True;True;True;True	1188;5275;7079;7080;8116;8854;9049;9050;9261;9338;9339;9340;10827;15441;15442;15443;15444;16766;16767;18050;18510;22094;22579;22580;23678;23733;23734;25173;25463;25464;25465;25466;26679;26680;27547;29068;29069;29762;30024;30025;30026;30047;30188;30201;30202;30263;30304;30311;32128;32129;32386;32387;32470;32583;32718;32719;33740;35646;37560;38842;39017;39018;39767;39768;39769;42983;42984;42985;437…	2171;2172;2173;9013;12290;12291;14084;14085;14086;14087;14088;15327;15328;15329;15642;15643;15644;15645;15646;15647;15648;15649;15997;15998;15999;16000;16166;16167;16168;16169;16170;16171;16172;16173;18787;18788;18789;18790;27176;27177;27178;27179;27180;27181;27182;27183;27184;27185;29461;29462;31627;31628;31629;31630;31631;31632;31633;32365;32366;32367;32368;38925;39880;39881;39882;39883;42165;4…	3261;3262;3263;3264;3265;3266;12755;12756;12757;12758;17509;17510;17511;19940;19941;19942;19943;19944;19945;21807;21808;21809;21810;21811;21812;22238;22239;22240;22241;22242;22243;22244;22245;22246;22247;22715;22716;22717;22718;22945;22946;22947;22948;22949;22950;22951;22952;22953;26725;26726;26727;26728;26729;26730;38920;38921;38922;38923;38924;38925;38926;38927;38928;38929;42223;42224;42225;422…	3263;12757;17509;17510;19944;21808;22238;22715;22945;26728;38925;42223;42227;45291;46449;55568;56905;60263;60398;64208;65000;68458;70424;74259;74264;75897;76665;76672;76709;76960;76989;77141;77226;77244;81296;81995;82153;82364;82668;85215;89976;94385;97575;98027;99736;107596;109017;112759;112808;113148;114735;116996;120152;125078;137519;147275;147287;148706;161042;161384;161726;162237;162768;1639…	876;877;878;879;880;881;882;883;884;885;886;887;888;889;890;891;892;893;894;895;896;897		1373;1374;1375;1376;1377;1378;1379;1380;1381;1382;1383;1384;1385;1386;1387	6059	73;79;138;183;189;213;234;242;247;311;316;457;549;570;578;740;1053;1312;1323;1407;1409;1428		323;413;657;785;932;994;1002;1074;1157;1232;1233;1251;1417;1615;1632	141	-1	21.6567	21.2436	21.1748	21.2039	21.1053	21.36	20.8673	21.4936	20.8442	20.8156
A0A5G2QJA9	Complement C3	C3	A0A5G2QJA9	103	103	6	tr|A0A5G2QJA9|A0A5G2QJA9_PIG Complement C3 OS=Sus scrofa OX=9823 GN=C3 PE=1 SV=1	1	103	103	6	68.8	68.8	3.6	186.89	1661	1661	0	323.31	100	329100000	355	AAVYNHFISDGVK;AAVYNHFISDGVKK;ACEPGVDYVYK;ADIGCTPGSGK;ADLECPK;AFLDCCEYIAK;AHYEDAPQQVFSAEFEVK;AILYNYR;AQFIQHGDACVK;CAEENCFMHHDEEEVTLDDR;CAEENCFMHHDEEEVTLDDRLER;CCEHGMR;DFAGVFTDAGLAFK;DFDSVPPIVR;DFLADYYLELK;DGIPAAR;DICEPQVNSLLR;DSCVGTLVVK;DSITTWEILAVSLSDK;DSITTWEILAVSLSDKK;DSLSSHNQFGILALSWNIPELVNMGQWK;DTWVELWPDGDVCQDEENQK;DVSLTAFVLIALQEAK;EEIPPADLSDQVPDTESETK;EGGHYLVWGVSSDLWGEK;ELSDDFDDYIMVIEQIIK;ES…	3153	725;726;767;976;1002;1867;2540;2689;4234;6101;6102;6145;7731;7752;7798;8090;8426;10090;10204;10205;10233;10629;10889;12385;13044;14436;15773;16755;16998;18196;18879;19060;19173;21095;22488;22569;23565;23566;23952;24529;25019;26332;27108;27109;27271;28004;28037;28611;29318;29421;29543;31361;32034;34752;35526;35773;36247;38721;39304;40219;40231;40343;40554;40946;41075;41315;41573;42180;42219;42933;…	True;True;True;True;True;True;True;True;True;True;True;True;True;True;True;True;True;True;True;True;True;True;True;True;True;True;True;True;True;True;True;True;True;True;True;True;True;True;True;True;True;True;True;True;True;True;True;True;True;True;True;True;True;True;True;True;True;True;True;True;True;True;True;True;True;True;True;True;True;True;True;True;True;True;True;True;True;True;True;True…	837;838;839;883;1124;1157;2177;2940;3098;4855;7030;7031;7032;7033;7078;8877;8898;8945;9273;9660;9661;11556;11687;11688;11720;11721;12187;12188;12480;14162;14163;14164;14928;16489;18040;19164;19433;20772;21545;21748;21875;21876;24104;25713;25714;25811;26989;26990;27420;28087;28652;30170;31033;31034;31035;31210;32046;32091;32738;33551;33679;33811;35874;36618;36619;39609;40488;40781;41309;41310;4432…	1541;1542;1543;1544;1545;1546;1547;1607;1608;1609;1610;2032;2033;2113;3908;3909;3910;5196;5197;5439;5440;5441;8336;8337;8338;8339;8340;12190;12191;12192;12193;12194;12289;15369;15370;15371;15372;15373;15417;15418;15419;15480;15481;16030;16031;16736;16737;16738;16739;16740;20005;20006;20007;20206;20207;20208;20209;20272;20273;21159;21160;21161;21162;21163;21164;21165;21166;21167;21168;21753;24840;…	2348;2349;2350;2351;2352;2353;2354;2355;2356;2357;2430;2431;2432;2433;2434;2435;3073;3074;3184;5835;5836;5837;5838;5839;7614;7615;7616;7617;7922;7923;7924;11810;11811;11812;11813;11814;11815;11816;17393;17394;17395;17396;17397;17508;21866;21867;21868;21869;21870;21924;21925;21926;21927;22001;22002;22003;22004;22005;22006;22758;22759;23691;23692;23693;23694;23695;23696;28503;28504;28505;28506;2877…	2348;2357;2432;3073;3184;5837;7614;7923;11815;17395;17397;17508;21868;21926;22006;22758;23695;28504;28778;28782;28862;30201;31053;35445;37703;41418;45268;48463;48986;52539;54332;54873;55090;61491;65835;66029;69164;69166;70111;71576;72922;76924;78855;78864;79184;80969;81173;82718;84684;85109;85330;90664;92226;99335;101763;102473;103459;110267;111987;114606;114634;114975;115760;116619;116932;117490…	975;976;977;978;979;980;981;982;983;984;985;986;987;988	1961	1515;1516;1517;1518;1519;1520;1521;1522;1523;1524;1525;1526;1527	6626	77;78;80;81;193;248;449;452;539;916;1061;1119;1161;1640	968	41;367;372;439;493;579;988;1127;1272;1345;1382;1518;1654	966	-1	20.7019	20.1249	20.2521	20.5978	21.5829	21.4922	21.1229	21.9723	22.1351	21.6844
F1SGG3	Keratin, type II cytoskeletal 1	KRT1	F1SGG3	69	69	49	tr|F1SGG3|F1SGG3_PIG Keratin, type II cytoskeletal 1 OS=Sus scrofa OX=9823 GN=KRT1 PE=1 SV=2	1	69	69	49	88.5	88.5	68.9	64.873	624	624	0	323.31	34	2659600000	333	AEAETLYQSK;AEAETLYQSKYEELQITAGQHGDNLK;AKEDLAR;AQYEEIAQR;ARVDQLK;DAQNKLNELEEALQK;DVDAAYITK;DYQELMNTK;FLEQQNQVLQTK;FTSGVCGGGAGGGFGSR;FVSTSYSQGGTR;GGFGSGYGSIFGGGGFGGGGFGGGGFGGGLGGGFGSGGFGGGGFGR;GGFSSGSAGLVSYQR;GGGGSGGGSYISGGGSSYSSGGGGGSGSYSSR;GGGGSYSSGGGGGGGGSSGGYGSR;GGGGSYSSGGGGGGGGSSGGYGSRGSSGGHR;GGSGSSFTSSGGR;GGSGSSFTSSGGRGSSSGGTK;GSSGGHR;GSSSGGTK;GSSSGGTKTSGGSSSIK;HLDLNSIIDEVK;IEISELNR;IEISELNRV…	5794	1220;1221;2822;4516;4586;7119;10668;11118;17994;18906;19047;20642;20647;20681;20685;20686;20857;20858;23113;23148;23149;24599;26085;26086;28997;30179;30180;30586;30587;30902;33935;34266;35321;37917;40810;40811;42563;43082;43083;47142;47217;47218;48215;48216;48698;48699;48700;49849;49921;50425;50705;51606;53120;53121;55685;56007;56008;56503;56504;56764;58381;58382;60451;62328;63033;63034;63054;630…	True;True;True;True;True;True;True;True;True;True;True;True;True;True;True;True;True;True;True;True;True;True;True;True;True;True;True;True;True;True;True;True;True;True;True;True;True;True;True;True;True;True;True;True;True;True;True;True;True;True;True;True;True;True;True;True;True;True;True;True;True;True;True;True;True;True;True;True;True	1415;1416;1417;3248;5182;5257;8176;12232;12233;12742;12743;12744;20541;20542;21573;21574;21730;21731;21732;21733;23551;23558;23559;23560;23561;23562;23608;23609;23610;23614;23615;23616;23617;23835;23836;23837;23838;23839;26460;26510;26511;26512;26513;28163;28164;28165;29898;29899;29900;33180;34525;34526;34527;35001;35002;35003;35004;35364;38696;38697;39074;39075;40242;43328;46896;46897;46898;4689…	2532;2533;2534;2535;2536;2537;2538;2539;2540;2541;2542;2543;2544;2545;2546;2547;2548;2549;2550;5671;5672;5673;8873;8874;8875;8876;8877;8878;8879;8880;8987;14173;21233;21234;21235;21236;21237;21238;21239;21240;21241;21242;21243;21244;21245;21246;21247;21248;21249;21250;21251;21252;21253;21254;21255;21256;21257;21258;21259;21260;21261;21262;21263;21264;21265;22251;22252;22253;22254;22255;22256;2225…	3806;3807;3808;3809;3810;3811;3812;3813;3814;3815;3816;3817;3818;3819;3820;3821;3822;3823;3824;3825;3826;3827;3828;3829;3830;3831;3832;3833;3834;3835;3836;8207;8208;8209;8210;8211;8212;8213;12563;12564;12565;12566;12567;12568;12569;12570;12571;12572;12573;12574;12575;12576;12577;12578;12579;12721;20047;30291;30292;30293;30294;30295;30296;30297;30298;30299;30300;30301;30302;30303;30304;30305;30306…	3830;3836;8207;12568;12721;20047;30306;31853;51953;54381;54763;59606;59698;59941;59978;60056;60736;60931;67821;67974;67984;71871;76443;76456;83888;86718;86725;88253;88261;89234;97313;98212;100879;108309;116317;116344;120229;121510;121529;131859;132008;132014;135038;135039;136808;136868;136872;140660;140885;142808;143890;147586;153665;153688;161537;162555;162597;164091;164130;164963;169980;169981;…	607;739;1338;1339;1340;1341;1812;1813;1814;1815;1816;1817;1818;1819;1820;1821;1822;1823;1824	825;826;827;1134;2140;2330;2331;2332;2333;2334	1999;2660;2661;2662	5248;8372;8373;8374;8375;8376;8377;8441;8442;8443;8444;11102;11103;11104;11105;11106;11107;11108;11109;11110;11111;11112;11113;11114;11115;11116;11117;11118;11119;11120;11121;11122;11123;11124;11125;11126;11127;11128;11129;11130;11131;11132;11133;11134;11135;11136;11137;11138;11139;11140;15733;16133;16134;16135;16721;16815;16816;16817;16818	70;189;190;206;220;227;259;276;280;283;287;301;308;349;391;394;436;446;471	32;70;189;190;191;342;419;424;432;620	253;327;340;470	22;23;25;30;31;35;36;37;38;39;65;67;74;179;187;194;238;248;251;267;271;296;350;376;400;421;428;492;524;535;536;538;545;547;556;557;558;559;568;569;574;577;585;587;588;590;591;592;597;598;599;604;605;608;609;610;617;619;623	-1	21.0521	21.3823	21.0286	20.8652	21.8129	21.2467	21.4163	20.7237	20.9444	21.0963
Q6QAQ1;A0A287AA77;A0A287A4R1	Actin, cytoplasmic 1	ACTB	Q6QAQ1;A0A287AA77	27;26;10	27;26;10	12;11;2	sp|Q6QAQ1|ACTB_PIG Actin, cytoplasmic 1 OS=Sus scrofa OX=9823 GN=ACTB PE=1 SV=2;tr|A0A287AA77|A0A287AA77_PIG Actin gamma 1 OS=Sus scrofa OX=9823 GN=ACTG1 PE=1 SV=1	3	27	27	12	77.3	77.3	49.1	41.736	375	375;381;385	0	323.31	20	4824900000	333	AGFAGDDAPR;AVFPSIVGR;AVFPSIVGRPR;CDVDIRK;CPEALFQPSFLGMESCGIHETTFNSIMK;DDDIAALVVDNGSGMCK;DLTDYLMK;DLYANTVLSGGTTMYPGIADR;DSYVGDEAQSK;DSYVGDEAQSKR;EITALAPSTMK;GYSFTTTAER;HQGVMVGMGQK;HQGVMVGMGQKDSYVGDEAQSK;IIAPPER;IIAPPERK;IKIIAPPER;IWHHTFYNELR;KDLYANTVLSGGTTMYPGIADR;LCYVALDFEQEMATAASSSSLEK;QEYDESGPSIVHR;QEYDESGPSIVHRK;RGILTLK;SYELPDGQVITIGNER;TTGIVMDSGDGVTHTVPIYEGYALPHAILR;VAPEEHPVLLTEAPLNPK;YPIEHGI…	7644	2084;5604;5605;6205;6551;7322;9233;9292;10406;10407;13749;23939;24987;24988;26666;26667;26882;28618;28959;31284;42578;42579;45581;53676;57106;57940;63920	True;True;True;True;True;True;True;True;True;True;True;True;True;True;True;True;True;True;True;True;True;True;True;True;True;True;True	2416;6481;6482;7147;7532;7533;7534;7535;7536;7537;8414;8415;8416;8417;8418;10562;10563;10633;10634;10635;11919;11920;11921;15729;15730;27405;27406;28614;28615;28616;28617;30545;30546;30779;32747;32748;33137;33138;35787;35788;35789;35790;35791;48872;48873;48874;48875;52299;62008;62009;62010;66056;66057;67019;67020;73721;73722	4318;4319;4320;4321;4322;4323;4324;4325;4326;4327;11239;11240;11241;11242;11243;11244;11245;11246;11247;11248;11249;12500;12501;13093;13094;13095;13096;13097;13098;13099;13100;13101;13102;13103;13104;13105;13106;13107;13108;13109;13110;13111;13112;13113;13114;13115;13116;13117;13118;13119;13120;13121;13122;13123;13124;13125;13126;13127;13128;13129;13130;14567;14568;14569;14570;14571;14572;14573;1…	6407;6408;6409;6410;6411;6412;6413;6414;6415;6416;6417;6418;6419;6420;16028;16029;16030;16031;16032;16033;16034;16035;16036;16037;16038;16039;16040;16041;16042;16043;16044;16045;16046;16047;16048;16049;17889;17890;17891;18657;18658;18659;18660;18661;18662;18663;18664;18665;18666;18667;18668;18669;18670;18671;18672;18673;18674;18675;18676;18677;18678;18679;18680;18681;18682;18683;18684;18685;18686…	6417;16033;16048;17890;18690;20703;25972;26285;29399;29442;39657;70064;72826;72859;77667;77671;78293;82731;83799;90418;120263;120294;128091;155282;165992;168517;185208	721;1313;2543;2544;2545;2546	1464;2540;2541	1160;1162;1163;1164;3630;3631;3632;3633;3634;3635;3636	5139;5140;5142;14027;14028;14029;14030;16620;16718	12;92;111;252;280;296	12;225;360	16;44;47;82;153;190;227;269;283;305;325	52;53;60;203;233;234;239;365;368	-1;-1;-1	21.0069	21.0633	21.1098	21.1663	21.0257	21.0419	21.0821	21.037	21.3304	21.2089
A0A287AW81	Filamin A	FLNA	A0A287AW81	131	121	116	tr|A0A287AW81|A0A287AW81_PIG Filamin A OS=Sus scrofa OX=9823 GN=FLNA PE=1 SV=2	1	131	121	116	59.7	57	55.1	305.99	2897	2897	0	323.31	150	121460000	320	AEAGVPAEFSIWTR;AEFTVETR;AEGPGLSR;AEISCTDNQDGTCSVSYLPVLPGDYSILVK;AEISFEDR;AEISFEDRK;AFGPGLQGGSAGSPAR;AGGPGLER;AGQSAAGAAPGTGADTR;AGVAPLQVK;AHEPTYFTVDCTEAGQGDVSIGIK;AHVVPCFDASK;AIVDGNLK;ALGALVDSCAPGLCPDWDSWDASK;ALTQTGGPHVK;ANLPQSFQVDTSK;APSVANVGSHCDLSLK;ASGPGLNTTGVPASLPVEFTIDAK;AVPTGDASK;AWGPGLEGGVVGK;AYGPGIEPTGNMVK;CSGPGLER;CSGPGLSPGMVR;DAEMPATEK;DAGEGGLSLAIEGPSK;DAGEGLLAVQITDPEGK;DAGEGLLAVQITDPEGK…	1683	1227;1372;1417;1468;1469;1470;1834;2126;2286;2347;2420;2536;2787;3139;3501;3765;4077;4761;5780;5944;6002;6687;6688;6963;6989;6991;6992;7014;8208;8211;8269;8726;8727;9436;9766;10703;11381;11556;11671;12335;12530;13184;14798;16132;17050;18265;18283;19018;19328;19330;19337;19747;21338;21561;21815;22495;22874;23448;24816;25240;25639;25960;27527;27792;28460;29291;29889;30371;31609;33002;33669;34655;35…	True;True;True;True;True;True;True;False;True;True;True;True;False;True;True;True;True;True;True;True;True;True;True;True;True;True;True;True;True;True;False;False;False;True;True;True;True;True;True;True;True;True;True;True;True;True;True;True;True;True;True;True;True;True;True;True;True;True;True;True;True;True;True;False;True;True;True;True;True;True;False;True;True;True;True;True;False;True;T…	1423;1604;1657;1715;1716;1717;2139;2140;2463;2645;2646;2728;2805;2936;3210;3594;3999;4314;4674;4675;4676;4677;5460;5461;6671;6855;6916;6917;7688;7689;8000;8001;8031;8033;8034;8059;9427;9430;9494;9995;9996;10808;10809;10810;11187;12276;13043;13234;13362;14107;14340;15088;16921;16922;18445;19492;19493;20857;20858;20859;20883;20884;21695;21696;21697;22045;22047;22048;22055;22524;24373;24617;24920;24…	2556;2557;2923;2924;3006;3007;3105;3106;3107;3108;3109;3110;3111;3112;3851;3852;3853;3854;4425;4426;4742;4743;4744;4745;4892;5006;5007;5008;5009;5188;5189;5614;5615;5616;6294;6295;6296;6297;6298;6299;6300;6301;6302;6303;6304;6305;6923;6924;6925;7473;8081;8082;8083;8084;8085;8086;8087;8088;8089;8090;8091;8092;8093;8094;8095;9285;9286;9287;11648;11649;11923;11924;12004;12005;12006;13328;13329;13902…	3843;3844;3845;4433;4434;4540;4541;4659;4660;4661;4662;4663;4664;4665;4666;5765;5766;5767;5768;5769;6557;6558;6559;6560;7002;7003;7004;7005;7006;7232;7233;7382;7383;7384;7385;7386;7387;7605;7606;8138;8139;8140;8141;9012;9013;9014;9015;9016;9017;9018;9019;9020;9021;9022;9023;9024;9025;9026;9027;9028;9029;9844;9845;9846;10586;10587;11478;11479;11480;11481;11482;11483;11484;11485;11486;11487;11488;1…	3843;4433;4540;4659;4664;4666;5768;6558;7004;7232;7382;7605;8140;9029;9846;10586;11481;13154;16681;17070;17166;18958;18959;19707;19777;19783;19786;19845;23213;23219;23379;24492;24493;26674;27590;30446;32588;32959;33198;35325;35878;38095;42630;46329;49137;52718;52787;54655;55457;55463;55493;56749;61977;62587;63484;65865;66936;68819;72335;73995;74976;75853;79854;80421;82340;84621;86080;87458;91250;…	513;514;515;516;517;518;519;520;521;522;523;524;525;526;527	358;359;1734;1735	836;837;838;839;840;841;842;843;844;845;846	3542;3543;3544;3545;3546;3547;3548;3549;3550;3551;3552;3553;3554;3555;3556;14878;14879	576;726;728;770;1028;1510;1556;1599;2037;2059;2228;2345;2391;2430;2440	2059;2061;2188;2210	28;102;297;746;849;1875;2207;2240;2242;2507;2523	11;630;1084;1630;1868;2066;2161;2185;2191;2196;2208;2212;2213;2360;2371;2403;2405	-1	21.064	21.2087	21.1039	21.1459	20.999	21.1366	21.106	21.0417	21.2664	21.1882
P02543;F1RR02;P08552;F1S847	Vimentin	VIM	P02543	55;3;1;1	54;2;1;1	47;1;0;0	sp|P02543|VIME_PIG Vimentin OS=Sus scrofa OX=9823 GN=VIM PE=1 SV=2	4	55	54	47	89.1	87.6	79.2	53.667	466	466;468;455;499	0	323.31	34	2290800000	319	DGQVINETSQHHDDLE;DNLAEDIMR;EEAESTLQSFR;EEAESTLQSFRQDVDNASLAR;EMEENFAVEAANYQDTIGR;ETNLESLPLVDTHSK;ETNLESLPLVDTHSKR;EYQDLLNVK;FADLSEAANR;FADLSEAANRNNDALR;FANYIDK;FLEQQNK;GTNESLER;ILLAELEQLK;ILLAELEQLKGQGK;ISLPLPNFSSLNLR;KLLEGEESR;KVESLQEEIAFLK;KVESLQEEIAFLKK;LGDLYEEEMR;LHDEEIQELQAQIQEQHVQIDMDVSKPDLTAALR;LLEGEESR;LLQDAVDFSLADAINTEFK;LQDEIQNMK;LQDEIQNMKEEMAR;LQEETLQR;LQEETLQREEAESTLQSFR;LRSSVPGVR;MAL…	7354	8197;9445;12152;12153;14613;16220;16221;16962;17047;17048;17128;17991;23358;27085;27086;28031;29729;30459;30460;32462;32852;33537;33883;34814;34815;34870;34871;35328;36903;37244;37245;39588;41170;42310;42537;42538;44093;44483;44600;46861;46871;50734;51968;52787;53802;57327;57500;57501;57691;57692;58666;58667;58773;58774;58809	True;True;True;True;True;True;True;True;True;True;True;False;True;True;True;True;True;True;True;True;True;True;True;True;True;True;True;True;True;True;True;True;True;True;True;True;True;True;True;True;True;True;True;True;True;True;True;True;True;True;True;True;True;True;True	9412;9413;9414;9415;9416;10819;10820;10821;13903;13904;13905;16693;16694;16695;16696;16697;18544;18545;18546;18547;18548;19391;19392;19488;19489;19490;19579;20536;26756;26757;26758;26759;31004;31005;32084;32085;34019;34867;34868;37076;37077;37512;38272;38638;39679;39680;39681;39682;39683;39743;39744;39745;40250;42022;42023;42458;42459;42460;42461;45403;45404;47310;48567;48568;48569;48570;48823;48…	16306;16307;16308;16309;16310;16311;16312;16313;16314;16315;16316;16317;16318;16319;16320;16321;16322;16323;16324;16325;16326;16327;16328;16329;16330;16331;16332;16333;16334;16335;16336;16337;16338;16339;16340;16341;16342;16343;16344;18768;18769;18770;18771;18772;18773;18774;18775;18776;18777;18778;18779;18780;24436;24437;24438;24439;24440;24441;24442;24443;24444;24445;24446;24447;24448;24449;244…	23131;23132;23133;23134;23135;23136;23137;23138;23139;23140;23141;23142;23143;23144;23145;23146;23147;23148;23149;23150;23151;23152;23153;23154;23155;23156;23157;23158;23159;23160;23161;23162;23163;23164;23165;23166;23167;23168;23169;23170;23171;23172;23173;23174;23175;23176;23177;23178;23179;23180;23181;23182;23183;23184;23185;23186;23187;23188;23189;23190;23191;26702;26703;26704;26705;26706;267…	23157;26706;34927;34929;41992;46552;46560;48878;49113;49135;49290;51822;68605;78759;78811;81146;85686;87771;87826;93197;94309;96342;97208;99518;99526;99666;99684;100893;104860;106300;106319;112879;117172;119645;120130;120137;123971;125099;125330;131102;131121;144283;148739;152614;155811;166512;167320;167333;167832;167836;170654;170655;171027;171059;171176	550;1076;2334;2335;2336;2337;2338;2339;2340;2341;2342;2343;2344;2345;2346;2347	1418;1419;1420;1421;1422;1423;2510;2511;2512;2513;2514	911;3405;3406;3407;3408;3409	13814;13815;13816;13817;13818;13819;13820;13821;13822;13823;13824;13825;13826;13827;13828;13829;13830;16578;16579;16580;16581;16582;16868	111;166;212;283;303;305;317;337;350;357;371;388;417;422;427;456	108;111;166;208;212;322;324;337;427;453;456	14;154;183;347;372;391	7;8;9;10;11;34;39;56;72;144;201;202;205;214;325;327;339;361;430;438;449;458;459	-1;-1;-1;-1	20.7051	20.7567	20.9274	20.6129	20.7394	20.7711	20.6612	20.491	20.3915	20.2451
F1SFA7	Collagen type I alpha 2 chain	COL1A2	F1SFA7	54	54	54	tr|F1SFA7|F1SFA7_PIG Collagen type I alpha 2 chain OS=Sus scrofa OX=9823 GN=COL1A2 PE=1 SV=2	1	54	54	54	59.3	59.3	59.3	104.44	1135	1135	0	323.31	59	6266200000	317	AGEDGHPGK;AGEDGHPGKPGR;AGEDGHPGKPGRPGER;AGVMGPPGSR;DGNPGSDGPPGR;DGQAGHK;DGQAGHKGER;DYEVDATLK;EGPAGLPGIDGR;EGPAGLPGIDGRPGPIGPAGAR;GAAGIPGGK;GAPGAVGAPGPAGANGDR;GAPGAVGAPGPAGANGDRGEAGPAGPAGPAGPR;GAPGPDGNNGAQGPPGPQGVQGGK;GDQGPVGR;GDVGSPGR;GEAGPAGPAGPAGPR;GELGPVGNPGPAGPAGPR;GENGPVGPTGPVGAAGPAGPNGPPGPAGSR;GEPGAAGPQGPPGPSGEEGK;GEPGAPGENGTPGQTGAR;GEPGPAGSVGPAGAVGPR;GEPGVLGAPGTAGPSGPSGLPGER;GEVGPAGPNGFAGP…	5741	2051;2052;2053;2363;8149;8176;8177;11048;13163;13164;19194;19418;19419;19420;19850;19936;19978;20149;20184;20197;20199;20204;20211;20298;20950;21013;21014;21218;21680;22103;22104;22272;22273;22289;22292;22332;22342;22345;22347;22380;22381;22382;23746;23928;24388;35514;41299;50426;50427;51310;54947;55051;59053;62098	True;True;True;True;True;True;True;True;True;True;True;True;True;True;True;True;True;True;True;True;True;True;True;True;True;True;True;True;True;True;True;True;True;True;True;True;True;True;True;True;True;True;True;True;True;True;True;True;True;True;True;True;True;True	2377;2378;2379;2745;2746;9350;9384;9385;12664;15065;15066;21898;22146;22147;22148;22149;22150;22151;22152;22153;22154;22643;22751;22752;22796;22979;23021;23022;23036;23038;23044;23052;23153;23154;23942;24011;24012;24013;24014;24015;24237;24757;25263;25264;25265;25455;25456;25457;25458;25481;25484;25529;25539;25543;25545;25546;25585;25586;25587;27190;27393;27920;40471;40472;47443;57983;57984;57985…	4249;4250;4251;4252;4253;4254;4255;4256;4257;4258;4259;4260;4261;4262;4913;4914;4915;4916;4917;16196;16197;16198;16199;16200;16201;16202;16203;16257;16258;16259;16260;22126;26536;26537;38603;38604;39006;39007;39008;39009;39010;39011;39012;39013;39014;39015;39016;39017;39018;39019;39020;39021;39022;39023;39024;39025;39026;39027;39028;39029;39030;39031;39032;39033;39988;39989;39990;39991;39992;3999…	6304;6305;6306;6307;6308;6309;6310;6311;6312;6313;6314;6315;6316;6317;6318;6319;7262;7263;7264;7265;7266;22984;22985;22986;22987;22988;22989;22990;22991;22992;23065;23066;23067;23068;23069;31640;38037;38038;55146;55147;55148;55667;55668;55669;55670;55671;55672;55673;55674;55675;55676;55677;55678;55679;55680;55681;55682;55683;55684;55685;55686;55687;55688;55689;55690;55691;55692;55693;55694;55695;…	6309;6316;6319;7266;22990;23065;23068;31640;38037;38038;55146;55668;55674;55690;57068;57399;57506;57937;58019;58047;58051;58066;58081;58545;61163;61306;61311;61730;62917;64488;64501;64971;64974;65060;65064;65205;65241;65250;65273;65417;65427;65444;69604;70024;71243;101682;117434;142954;142957;146034;159631;159924;171686;180781	1791;1792;1793;1794;1795;1796;1797;1798;1799;1800;1801	1126;1127;1128;1129;2325	2641;2642;2643	11015;11016	91;343;415;435;436;598;631;658;676;934;1051	91;343;435;436;448	325;355;1096	576;967	-1	22.2058	21.7996	21.6139	21.0423	20.4339	22.1335	20.4861	20.9955	19.9992	21.6274
F1SGG6	Keratin 5	KRT5	F1SGG6	68	65	14	tr|F1SGG6|F1SGG6_PIG Keratin 5 OS=Sus scrofa OX=9823 GN=KRT5 PE=1 SV=3	1	68	65	14	68.1	68.1	24.1	63.165	602	602	0	323.31	31	4754900000	313	AEIDNVK;AEIDNVKK;AKQDMAR;AQYEDIANR;DVDAAYMNK;DVDAAYMNKVELEAK;DVDAAYMNKVELEAKVDALMDEINFTK;EYQELMNTK;FASFIDK;FLEQQNK;FVSTTSSSR;FVSTTSSSRK;GELALKDAR;GRLDSELR;HEISEMNR;HGDDLRNTK;ISISASGGGFR;ISISASGGGFRNR;KDVDAAYMNK;KLLEGEECR;KQCANLQNAIADAEQR;LAELEDALQK;LALDVEIATYR;LALDVEIATYRK;LDSELRNMQDLVEDFK;LLEGEECR;LLREYQELMNTK;LRAEIDNVK;MFFEAELSQMQTHVSDTSVVLSMDNNR;NKLAELEDALQK;NKYEDEINK;NKYEDEINKR;NLDLDSIIAEVK;N…	5796	1449;1450;2859;4511;10669;10670;10671;16964;17153;17991;19048;19049;20138;22694;24178;24306;28016;28017;28998;29727;30120;30793;30902;30903;31550;33532;33938;35203;37241;39293;39319;39320;39374;39744;40549;42152;42153;43217;43218;43656;43657;44292;45880;46782;47274;47275;49001;49192;50253;50722;50723;52000;52065;54424;54425;54493;54978;56755;57040;57041;58178;58646;59841;61202;62672;63033;63034;6…	True;True;True;True;True;True;True;True;True;True;True;True;True;True;True;True;True;True;True;True;True;True;False;True;True;True;True;True;True;True;True;True;True;True;True;True;True;True;True;True;True;True;True;True;True;True;True;True;True;True;True;True;True;True;True;True;True;True;True;True;True;True;True;True;True;False;False;True	1694;1695;3289;5176;5177;12234;12235;12236;12237;12238;19394;19395;19396;19605;20536;21734;21735;21736;21737;22968;25955;25956;27681;27682;27683;27684;27823;32061;32062;32063;32064;32065;33181;34017;34463;35238;35364;35365;36082;38267;38700;40114;40115;42451;42452;42453;42454;42455;45062;45092;45093;45094;45095;45096;45156;45157;45158;45595;45596;45597;45598;46590;48382;48383;48384;49605;49606;50…	3070;3071;3072;3073;3074;3075;3076;3077;3078;3079;3080;5729;5730;8850;8851;8852;8853;8854;8855;8856;8857;8858;8859;8860;8861;8862;8863;8864;8865;8866;21266;21267;21268;21269;21270;21271;21272;21273;21274;21275;21276;21277;21278;21279;21280;21281;21282;21283;21284;21285;21286;21287;21288;21289;21290;34089;34090;34091;34092;34093;34094;34095;34096;34097;34098;34099;34100;34101;34102;34103;34104;341…	4615;4616;4617;4618;4619;4620;4621;4622;4623;4624;4625;4626;4627;4628;4629;4630;4631;4632;8281;8282;12529;12530;12531;12532;12533;12534;12535;12536;12537;12538;12539;12540;12541;12542;12543;12544;12545;12546;12547;12548;12549;12550;12551;12552;12553;12554;12555;30336;30337;30338;30339;30340;30341;30342;30343;30344;30345;30346;30347;30348;30349;30350;30351;30352;30353;30354;30355;30356;30357;30358…	4623;4629;8282;12529;30362;30369;30372;48908;49338;51822;54825;54859;57922;66385;70684;71033;81035;81055;83889;85681;86618;88883;89234;89306;91113;96291;97316;100420;106287;111932;112034;112052;112250;113430;115750;119220;119226;121825;121826;122855;122935;124581;128997;130932;132146;132148;137737;138575;141962;144073;144207;148858;149372;158164;158234;158444;159703;164838;165852;165858;169134;17…	236;237;238;239;240;1322;1332;1333;1334;1347;1348;1349;1350;1381;1825	155;1135;2335	378;1631;2004;2005;2006;2664;2665;2666;2667	1533;1534;8386;8387;8388;8389;8390;8391;8392;8393;8411;8412;8413;8414;8415;8416;8417;8418;8419;8430;8431;8432;8433;8434;11141;11142;11143;11144;11145;11146;11147;11148;11149;15724;15725;15726;15730;16136;16674;16741;16763	66;84;219;229;230;251;261;268;275;306;337;356;407;417;463	4;66;334	252;279;289;302;310;319;332;394;462	2;5;6;8;16;18;21;24;26;28;30;31;36;38;49;61;63;65;70;74;76;78;247;263;271;272;288;342;364;392;574;579;583;584;585;586;591;592;594;595;596	-1	20.8872	21.2288	20.9395	21.1396	21.444	20.8273	21.1384	20.9796	20.8983	20.799
P02067	Hemoglobin subunit beta	HBB	P02067	16	16	3	sp|P02067|HBB_PIG Hemoglobin subunit beta OS=Sus scrofa OX=9823 GN=HBB PE=1 SV=3	1	16	16	3	95.2	95.2	21.8	16.165	147	147	0	323.31	10	19010000000	295	EAVLGLWGK;FFESFGDLSNADAVMGNPK;HLDNLKGTFAK;KVLQSFSDGLK;LGHDFNPNVQAAFQK;LLVVYPWTQR;LSELHCDQLHVDPENFR;LSELHCDQLHVDPENFRLLGNVIVVVLAR;LSELHCDQLHVDPENFRLLGNVIVVVLARR;VHLSAEEK;VHLSAEEKEAVLGLWGK;VLQSFSDGLK;VLQSFSDGLKHLDNLK;VNVDEVGGEALGR;VVAGVANALAHK;VVAGVANALAHKYH	7351	11694;17509;24602;30482;32575;34077;35443;35444;35445;59392;59393;60138;60139;60514;61706;61707	True;True;True;True;True;True;True;True;True;True;True;True;True;True;True;True	13385;19996;19997;19998;19999;20000;20001;20002;20003;20004;28168;34891;37211;37212;38848;40386;40387;40388;40389;40390;68673;68674;68675;68676;68677;69505;69506;69507;69508;69960;69961;71300;71301;71302;71303	23294;23295;23296;23297;23298;23299;23300;23301;23302;23303;23304;23305;23306;23307;23308;23309;23310;23311;23312;23313;23314;23315;23316;23317;23318;23319;23320;23321;23322;23323;23324;23325;23326;23327;23328;23329;23330;23331;23332;23333;23334;23335;23336;23337;23338;23339;23340;23341;23342;23343;23344;23345;23346;23347;23348;23349;23350;23351;23352;23353;23354;23355;23356;23357;23358;23359;233…	33236;33237;33238;33239;33240;33241;33242;33243;33244;33245;33246;33247;33248;33249;33250;33251;33252;33253;33254;33255;33256;33257;33258;33259;33260;33261;33262;33263;33264;33265;33266;33267;33268;33269;33270;33271;33272;33273;33274;33275;33276;33277;33278;33279;33280;33281;33282;33283;33284;33285;33286;33287;33288;33289;33290;33291;33292;33293;33294;33295;33296;33297;33298;33299;33300;33301;333…	33364;50244;71890;87871;93611;97589;101437;101482;101484;172867;172908;174855;174888;176249;179537;179674	1038;1039;1040;1041;1042;2330	692;693;694;695;2003;2004	1628	7024;7025;7026;13809	20;51;58;103;126;140	51;58;70;96;103;140	56	5;45;50;73	-1	18.5087	18.0349	18.4306	18.5983	19.479	19.0836	19.5971	21.2646	21.1071	21.0846
A0A287B9W3;REV__F1S9W1	Dynein cytoplasmic 1 heavy chain 1	DYNC1H1	A0A287B9W3	181;1	181;1	181;1	tr|A0A287B9W3|A0A287B9W3_PIG Dynein cytoplasmic 1 heavy chain 1 OS=Sus scrofa OX=9823 GN=DYNC1H1 PE=1 SV=2	2	181	181	181	45.2	45.2	45.2	531.98	4645	4645;599	0	323.31	258	16405000	279	AATSPALFNR;ADLAAVEAK;AELGEYIR;AERPDVDEK;AHQANQLYPFAISLIESVR;ALEHAFK;ALGEYLER;ALGHQLGR;AMSRPILYSNWLSK;ANEVEQMIR;ANVVTLPVYLNFTR;APVIDADKPVSSQLR;ASAPITCELLNK;ASLACGPMVK;ATSIDPNTYITWIDK;AVDDLNLHSYSNLPIWVNK;AWTQVLLGQAEDK;CLGSLFSMLHQACR;CYLTMTQALEAR;DAATTLQPYFTPNGLVTK;DFPLNDLLSATELDK;DHLYGTLDPNTR;DLFQVAFNR;DLPPVSGSIIWAK;DLSSQLLK;DSAIQQQVANLQMK;DYIPVDQEELR;EAAEVTR;EAIVNSCVFVHQTLHQANAR;EDVGDEGEEEK;EEYAVL…	2124	659;997;1495;1631;2478;3068;3145;3157;3671;3731;3840;4095;4611;4820;5374;5518;5961;6449;6865;6909;7858;8365;8886;9115;9221;10067;11082;11200;11458;12115;12691;12991;13117;13270;13445;13771;14773;15371;16311;16420;16795;16855;16975;17674;17696;18141;18337;18552;19122;20176;21127;21327;23289;23290;23449;23709;23769;23781;23790;24139;24276;25392;25474;25576;26206;26337;26931;26932;27299;27389;27551;…	True;True;True;True;True;True;True;True;True;True;True;True;True;True;True;True;True;True;True;True;True;True;True;True;True;True;True;True;True;True;True;True;True;True;True;True;True;True;True;True;True;True;True;True;True;True;True;True;True;True;True;True;True;True;True;True;True;True;True;True;True;True;True;True;True;True;True;True;True;True;True;True;True;True;True;True;True;True;True;True…	765;1152;1744;1904;2868;3517;3601;3613;4204;4205;4275;4400;4699;5285;5534;6202;6382;6873;7420;7891;7938;7939;9011;9596;10167;10422;10548;11532;12702;12834;13123;13865;14529;14866;15009;15196;15395;15754;16884;17578;18656;18787;19208;19273;19409;20182;20209;20707;20946;21185;21186;21816;23009;24139;24361;24362;26683;26684;26863;27152;27213;27225;27236;27634;27793;29122;29217;29331;30038;30175;3083…	1412;1413;2104;3152;3397;5091;6182;6313;6326;6327;7298;7299;7300;7410;7598;8124;9025;9432;10664;10665;10995;11947;12948;13609;13668;13669;13670;13671;13672;15582;15583;15584;16649;17548;17549;18047;18269;19977;22180;22459;22919;24390;25471;25472;26188;26446;26744;27042;27732;29657;30761;32678;32974;33819;33820;33904;34137;35536;35537;35538;35539;35540;35579;36575;36971;36972;37407;37408;37409;384…	2194;2195;3172;4716;5079;7479;8879;9040;9056;9057;10336;10337;10338;10505;10764;10765;11546;12771;13422;15277;15278;15713;17097;18488;19335;19409;19410;19411;19412;19413;19414;22142;22143;22144;23584;24825;24826;25602;25940;28469;31703;31704;32090;32735;34847;34848;36374;36375;37551;37917;37918;38367;38735;38736;39732;42494;44094;44095;46889;47288;48545;48546;48651;48949;50906;50907;50908;50909;5…	2194;3172;4716;5079;7479;8879;9040;9056;10336;10505;10764;11546;12771;13422;15277;15713;17097;18488;19335;19410;22142;23584;24825;25602;25940;28469;31703;32090;32735;34847;36374;37551;37918;38367;38736;39732;42494;44094;46889;47288;48545;48651;48949;50908;50968;52332;52892;53524;54991;57997;61554;61960;68463;68464;68821;69503;69669;69686;69707;70582;70956;74360;74577;74817;76696;76935;78384;78385…	637;638;639		1055;1056;1057;1058;1059;1060;1061	4407	2429;2645;4578		1345;1578;1966;2411;2446;2866;3125	4367	-1;-1	20.9549	20.9698	20.853	20.7381	20.8731	21.0036	20.8261	20.7848	20.6763	20.8072
A0A286ZXS0;CON__xx|CBPTAG1|CBPTAG1_SYNTHETIC	Spectrin alpha, non-erythrocytic 1	SPTAN1	A0A286ZXS0	152;1	152;1	152;1	tr|A0A286ZXS0|A0A286ZXS0_PIG Spectrin alpha, non-erythrocytic 1 OS=Sus scrofa OX=9823 GN=SPTAN1 PE=1 SV=1	2	152	152	152	66.9	66.9	66.9	274.65	2390	2390;46	0	323.31	138	71481000	274	ADVVESWIGEK;AGTFQAFEQFGQQLLAHGHYASPEIK;AINVQEEK;ALCAEADR;ALINADELANDVAGAEALLDR;ALSSEGK;ALSSEGKPYVTK;AQLADSFHLQQFFR;ASAFNSWFENAEEDLTDPVR;CNSLEEIK;CTELNQAWSSLGK;DCEQAENWMAAR;DEDSAEALLK;DLAALEDK;DLAALGDK;DLASVNNLLK;DLASVQALLR;DLIGVQNLLK;DLMSWINGIR;DLNSQADSLMTSSAFDTSQVK;DLSSVQTLLTK;DLTGVQNLR;DLTNVQNLQK;DLTSWVTEMK;DMDDEESWIK;DPSNLQGK;DPTNIQLSK;DTEQVDNWMSK;DVCANGQDLVK;DVDEIEAWISEK;DVDETISWIK;DVEDEETWIR…	539	1172;2333;2711;2947;3213;3467;3468;4307;4596;6537;6738;7239;7561;8717;8719;8755;8757;8962;9072;9095;9225;9241;9243;9253;9318;9697;9716;10467;10661;10682;10684;10710;10916;11217;11366;11367;11420;11460;11531;11542;11745;12858;13822;13835;13836;14364;14542;14828;15044;15057;15058;15162;15180;15320;19215;19764;19885;20128;21838;21935;22672;23601;24023;24137;24947;24948;24950;24998;25509;25837;25974;…	True;True;True;True;True;True;True;True;True;True;True;True;True;True;True;True;True;True;True;True;True;True;True;True;True;True;True;True;True;True;True;True;True;True;True;True;True;True;True;True;True;True;True;True;True;True;True;True;True;True;True;True;True;True;True;True;True;True;True;True;True;True;True;True;True;True;True;True;True;True;True;True;True;True;True;True;True;True;True;True…	1365;2711;3124;3382;3674;3675;3962;3963;4943;5268;5269;7518;7747;8320;8687;9986;9988;10025;10026;10028;10246;10361;10362;10393;10394;10553;10571;10573;10583;10665;11106;11129;11995;12224;12225;12251;12254;12283;12512;12853;13026;13027;13084;13125;13203;13217;13440;13441;13442;14712;15812;15825;15826;16410;16617;16954;17200;17216;17217;17344;17362;17516;21920;22541;22687;22688;22957;22958;24945;25…	2459;2460;4856;4857;5480;5481;5855;5856;6412;6413;6860;6861;6862;6863;8490;8491;8492;9003;9004;9005;13079;13407;13408;14411;15037;15038;17291;17292;17293;17295;17296;17344;17345;17346;17348;17349;17700;17701;17866;17867;17927;17928;17929;18276;18277;18326;18327;18329;18344;18345;18346;18526;19259;19301;20818;21222;21223;21224;21309;21310;21313;21314;21359;21789;21790;22487;22488;22489;22770;22771…	3704;3705;3706;7182;7183;7184;7970;7971;8431;8432;9158;9159;9160;9161;9769;9770;9771;9772;12029;12030;12031;12743;12744;12745;12746;18639;19064;19065;20436;21405;21406;24474;24475;24476;24478;24479;24536;24537;24538;24539;24542;24543;24544;25047;25048;25049;25270;25271;25351;25352;25353;25354;25355;25356;25950;25951;25952;26059;26060;26062;26077;26078;26079;26080;26377;27419;27484;29699;29700;302…	3705;7184;7970;8431;9160;9770;9771;12029;12745;18639;19065;20436;21406;24474;24479;24536;24542;25047;25270;25355;25951;26059;26062;26078;26377;27419;27484;29699;30279;30401;30407;30463;31105;32132;32534;32537;32672;32740;32859;32878;33702;36838;39863;39882;39883;41291;41851;42693;43284;43311;43312;43667;43694;43983;55189;56800;57274;57907;63548;63880;66343;69248;70273;70580;72709;72710;72713;7287…	178;179;180;181;182;183;184;185;186;187;188	1574;1575	282;283;284;285;286;287;288;289;290	1201;1202;1203;1204;1205;1206;1207	58;283;428;429;534;890;1248;1591;1829;1837;1838	1111;1112	54;90;433;742;855;1090;1622;1787;2222	308;311;923;1109;1230;1371;1442	-1;-1	21.3015	21.1828	21.1889	21.0479	21.2212	21.1846	21.0886	21.0274	20.9562	20.8612
A0A287ASK1;P81271	Myosin-11	MYH11	A0A287ASK1	119;5	119;5	104;3	tr|A0A287ASK1|A0A287ASK1_PIG Myosin-11 OS=Sus scrofa OX=9823 GN=MYH11 PE=1 SV=1	2	119	119	104	61.9	61.9	55.7	203.43	1761	1761;65	0	323.31	88	148350000	268	AEMEDLVSSK;AEMEDLVSSKDDVGK;ALAAAAK;ALDEETR;ALEEALEAK;ALEEALEAKEELER;ALELDPNLYR;ALETQMEEMK;ASRDEIFATAK;CIIPNHEK;CNGVLEGIR;DEIFATAK;DEQNEEK;DKTEFSIIHYAGK;DLELQADSAIK;DLGEELEALK;DRAEAEAR;DTSITQGPSFAYGELEK;DVASLGSQLQDTQELLQEETR;EDQSILCTGESGAGK;EEKGDEVIVELVENGK;EELAEELASSVSGR;EIEALTQQYEEK;ELEGHISDLQEDLDSER;ENADLAGELR;EQADFAVEALAK;EQEVTMLK;ERNTDQASMPDNTAAQK;FDQLLAEEK;FMADLWK;GDEVIVELVENGK;GDEVIVELVENGK…	1561	1531;1532;2876;2975;3041;3043;3078;3117;4974;6383;6522;7602;7667;8708;8849;8904;9913;10583;10653;12054;12403;12413;13513;14033;14708;15161;15232;15582;17318;18198;19713;19714;22526;22668;24194;24214;24539;24540;25185;25294;27867;27930;28215;28443;28456;29049;29170;29634;29663;29688;29766;29767;29847;30154;31267;31293;31323;31693;31750;31751;31841;32100;32103;34816;34817;35026;35073;35085;35282;36…	True;True;True;True;True;True;True;True;True;True;True;True;True;True;True;True;True;True;True;True;True;True;True;True;True;True;True;True;True;True;True;True;True;True;True;True;True;True;True;True;True;True;True;True;True;True;True;True;True;True;True;True;True;True;True;True;True;True;True;True;True;True;True;True;True;True;True;True;True;True;True;True;True;True;True;True;True;True;True;True…	1786;1787;1788;1789;3308;3413;3486;3488;3527;3568;5723;7348;7499;7500;8731;8806;9977;10127;10185;11360;12133;12216;13788;14183;14195;15471;16040;16041;16809;17343;17418;17820;19787;20775;22481;22482;22483;22484;25758;25759;25760;25926;27702;27724;27725;28097;28098;28865;29006;31887;31958;32298;32299;32549;32564;32565;33235;33383;33909;33910;33911;33912;33943;33973;34060;34061;34149;34497;35767;35…	3214;3215;3216;3217;3218;5755;5756;5901;5902;6076;6078;6079;6194;6195;6246;6247;9790;12850;13058;13059;15103;15104;15253;15254;15255;17280;17486;17487;17488;17489;17578;17579;17580;17581;19685;19686;21063;21209;21210;24248;24249;24250;24883;24898;24899;24900;24901;27217;27218;27219;28235;28236;29544;29545;30426;30427;30428;30429;30529;31161;34759;36720;39595;39596;39597;39598;39599;39600;39601;39…	4808;4809;4810;4811;4812;4813;8311;8312;8486;8487;8727;8730;8731;8732;8892;8893;8955;8956;8957;13929;13930;18369;18370;18614;18615;21487;21488;21710;21711;21712;24460;24727;24728;24729;24730;24731;24732;24873;24874;24875;24876;24877;28012;28013;30053;30262;30263;30264;34645;34646;34647;34648;34649;34650;35514;35534;35535;35536;35537;35538;38967;38968;38969;38970;40530;40531;40532;42349;42350;4366…	4808;4812;8311;8486;8727;8730;8892;8957;13929;18370;18615;21487;21710;24460;24728;24877;28012;30053;30262;34650;35514;35534;38969;40532;42349;43660;43795;44619;49768;52557;56495;56499;65917;66337;70776;70813;71591;71592;73835;74163;80596;80771;81818;82307;82331;83981;84388;85484;85539;85606;85745;85747;85977;86666;90224;90508;90569;91446;91561;91563;91745;92406;92410;99527;99529;99968;100087;1001…	475;476;477;478;479;480;481;482;483;484;485;486;487	331;332	758;759;760;761;762;763;764;765;766;767;768;769;770;771;772;773;774;775;776;777	3202;3203;3204;3205	19;22;65;237;373;495;594;607;615;897;1001;1294;1353	615;1001	165;197;379;392;498;603;638;641;798;823;916;955;959;997;1042;1204;1302;1363;1520;1697	8;945;1128;1354	-1;-1	20.9524	21.2517	21.0482	21.2968	20.8915	21.1076	21.0516	21.1833	20.7153	20.8089
A0A287AC34;I3LPF7	Talin 1	TLN1	A0A287AC34	139;1	139;1	118;0	tr|A0A287AC34|A0A287AC34_PIG Talin 1 OS=Sus scrofa OX=9823 GN=TLN1 PE=1 SV=1	2	139	139	118	65	65	58.5	271.5	2558	2558;281	0	323.31	134	61578000	260	AAAFEEPENETVVVK;AAGHPGDPESQQR;ACEFAGFQCQIQFGPHNEQK;ADAEGESDLENSR;ADAEGESDLENSRK;ADQDSEAMK;ADQDSEAMKR;AEASQLGHK;AGALQCSPSDAYTK;AGFLDLK;AHATGAGPAGR;AIADMLR;AIAVTVQEMVTK;ALDGAFTEENR;ALDYYMLR;ALEATTEHIR;ALGDLISATK;ALSTDPAAPNLK;ANQAIQMACQSLGEPGCTQAQVLSAATIVAK;APGQLECETAIAALNSCLR;AQEACGPLEMDSALSVVQNLER;AQVVSNLK;ASDNLVK;ASSLIEEAK;ASVPTIQDQASAMQLSQCAK;AVAAGNSCR;AVAEQIPLLVQGVR;AVASAAAALVLK;AVEDEATK;AVEGCV…	1015	40;279;766;845;846;1070;1071;1244;2003;2092;2400;2543;2562;2987;3021;3027;3143;3474;3790;3929;4180;4501;4646;5012;5096;5461;5469;5491;5549;5560;5617;5849;5862;5887;6124;6835;7399;8341;8794;9724;10693;11192;11202;11261;11731;11739;12683;12906;14014;14221;14530;15254;15526;15527;16375;16564;17583;17584;17687;18099;18100;19177;21254;21279;21315;21391;23080;23381;23490;25299;26452;26900;26917;27512;2…	True;True;True;True;True;True;True;True;True;True;True;True;True;True;True;True;True;True;True;True;True;True;True;True;True;True;True;True;True;True;True;True;True;True;True;True;True;True;True;True;True;True;True;True;True;True;True;True;True;True;True;True;True;True;True;True;True;True;True;True;True;True;True;True;True;True;True;True;True;True;True;True;True;True;True;True;True;True;True;True…	44;307;882;967;968;969;1242;1243;1446;2325;2425;2783;2943;2962;3425;3462;3468;3599;3969;3970;4341;4498;4791;5166;5326;5779;5881;5882;6316;6317;6326;6350;6419;6430;6495;6748;6763;6764;6765;6796;7055;7858;8507;8508;9569;9570;10067;11138;12264;12823;12836;12911;13422;13423;13432;14520;14770;16018;16252;16603;17442;17755;17756;18731;18954;20084;20085;20198;20656;20657;21880;24281;24310;24349;24428;26…	64;537;1606;1734;1735;1736;1737;2241;2242;2626;4147;4350;4972;4973;5200;5227;5228;5916;5917;5970;5976;6310;6311;6874;6875;7512;7743;8248;8837;9088;10015;10172;10173;10877;10878;10887;10888;10889;10926;10927;10928;10929;11051;11065;11066;11067;11068;11279;11770;11771;11791;11792;11793;11794;11849;12221;12222;13563;14729;14730;14731;14732;14733;16602;16603;16604;16605;17396;19310;19311;21327;22438;…	75;76;739;2429;2608;2609;2610;2611;3359;3360;3949;6150;6151;6450;7343;7344;7621;7653;7654;8504;8505;8506;8574;8580;9036;9037;9038;9788;9789;10640;10641;10981;10982;11696;11697;12514;12869;14367;14368;14369;14593;14594;14595;15556;15557;15558;15567;15568;15569;15615;15616;15617;15618;15619;15783;15799;15800;15801;15802;15803;15804;16084;16870;16871;16872;16873;16901;16902;16903;16904;16905;16906;1…	75;739;2429;2608;2610;3359;3360;3949;6150;6450;7343;7621;7653;8505;8574;8580;9036;9789;10640;10981;11697;12514;12869;14367;14594;15557;15567;15615;15783;15801;16084;16873;16905;16979;17427;19278;20957;23527;24604;27495;30422;32057;32092;32289;33448;33680;36356;37262;40479;40972;41813;43841;44498;44500;47070;47787;50656;50661;50940;52202;52203;55096;61815;61863;61936;62054;67723;68669;68942;74177;…	320;321;322;323;324;325;326;327;328;329	208;1632	514;515;516;517;518;519;520;521;522	2149;2150;2151;2152;2153;2154;2155;2156;14657;14658;14659;14660	225;855;869;924;1364;1433;1435;2211;2262;2399	2052;2053	419;1035;1305;1369;1424;2138;2307;2511;2525	144;745;996;998;1218;1242;1280;1340;1341;1660;2057;2287	-1;-1	20.6497	20.6314	20.6045	20.5093	20.5211	20.7202	20.5821	20.6757	21.1176	20.9819
K7GRK7	Tenascin XB	TNXB	K7GRK7	137	137	137	tr|K7GRK7|K7GRK7_PIG Tenascin XB OS=Sus scrofa OX=9823 GN=TNXB PE=1 SV=2	1	137	137	137	47.4	47.4	47.4	447.45	4137	4137	0	323.31	189	41260000	253	ACPGDCR;ADSIQGTAR;AGDYSLR;AGEEAVFAQYESFQVDSAAEHYR;AGFSGDDCSLR;AGPQVVR;AMWGESFTPPVSTSFTTGGLR;APGNVDAYEIQFIPTTEGVSPPFTAR;AVDEAGTK;AVDEAGTKR;CACSCEPGWGGPTCSDPTEAEAPASSPPSDAR;CEDGVCLCDVGYEGK;CENGVCVCNAGYSGEDCGVR;CVCDPGYTGEDCGSR;CVCEDGYEGEDCAIRR;CVCESGYTGPSCATR;CVCFPGYTGPSCSWPSCPGDCHGR;CVCNPGFTGEDCGSHR;CVCNPGYTGEDCGVR;CVCQDGYAGEDCGEEVPAIEGMR;CVCWPGYSGPDCGAR;DAQGQPQAVPVAGDLR;DAQGRPQVVPVK;DCGEEMQNGVSTSR…	7256	809;1113;2046;2055;2094;2261;3685;3926;5521;5522;6090;6224;6257;6776;6777;6778;6779;6780;6781;6783;6784;7112;7113;7249;8012;8171;8193;9144;9173;9928;9929;9930;9935;14524;15189;15601;16737;16738;16749;16750;16751;16752;16753;17334;17731;18058;18059;18071;18072;18073;18878;19009;19069;19709;20001;20369;20370;21407;22279;22428;22433;23364;24394;24395;24396;24397;24398;24401;27329;31778;31901;32497;3…	True;True;True;True;True;True;True;True;True;True;True;True;True;True;True;True;True;True;True;True;True;True;True;True;True;True;True;True;True;True;True;True;True;True;True;True;True;True;True;True;True;True;True;True;True;True;True;True;True;True;True;True;True;True;True;True;True;True;True;True;True;True;True;True;True;True;True;True;True;True;True;True;True;True;True;True;True;True;True;True…	929;1294;2370;2381;2427;2619;4226;4227;4494;6385;6386;7016;7167;7206;7792;7793;7794;7795;7796;7797;7799;7800;8169;8170;8331;8332;8333;9185;9378;9406;10451;10489;11375;11376;11377;11382;11383;16595;17372;17841;17842;19146;19147;19158;19159;19160;19161;19162;19803;20250;20613;20614;20626;20627;20628;21544;21686;21758;22477;22820;23227;23228;23229;24444;25469;25641;25647;26765;27927;27928;27929;2793…	1677;1678;2344;2345;4235;4236;4264;4265;4352;4711;4712;4713;4714;7347;7348;7349;7738;10998;10999;12154;12528;12616;13478;13479;13480;13481;13482;13483;13485;13486;14161;14162;14427;14428;14429;14430;14431;15893;16250;16296;18084;18085;18167;18168;19706;19707;19708;19709;19716;19717;19718;19719;29179;30467;30468;30469;31187;31188;31189;31190;31191;33728;33729;33742;33743;33744;33745;33746;34777;34…	2529;2530;3518;3519;6279;6280;6324;6325;6326;6452;6961;6962;6963;6964;6965;10415;10416;10417;10973;10974;15716;15717;15718;15719;17354;17923;18044;19174;19175;19176;19177;19178;19179;19181;19182;20034;20035;20457;20458;20459;20460;20461;22581;23056;23057;23119;25651;25652;25770;25771;28045;28046;28047;28048;28056;28057;28058;28059;28060;41799;43709;43710;43711;43712;43713;44648;44649;44650;44651;…	2530;3518;6279;6325;6452;6962;10417;10973;15717;15719;17354;17923;18044;19174;19175;19176;19177;19178;19179;19181;19182;20034;20035;20461;22581;23057;23119;25651;25770;28045;28046;28048;28058;41799;43709;44650;48439;48440;48454;48455;48456;48457;48458;49790;51044;52131;52137;52154;52158;52160;54330;54630;54892;56478;57598;58705;58709;62078;65005;65662;65675;68631;71252;71253;71254;71255;71256;712…	2295;2296;2297;2298		3355;3356;3357;3358;3359;3360;3361		617;3929;3942;4069		1319;1441;2255;3897;3927;3955;4123		-1	20.7244	20.3944	20.7501	20.686	20.2268	20.4738	20.2192	20.7146	19.8285	20.111
F1RGX4;P01965;CON__sp|P01966|HBA_BOVIN;K7GNR8	GLOBIN domain-containing protein	LOC110259958	F1RGX4;P01965	15;14;6;2	15;14;6;2	14;13;5;1	tr|F1RGX4|F1RGX4_PIG GLOBIN domain-containing protein OS=Sus scrofa OX=9823 GN=LOC110259958 PE=1 SV=1;sp|P01965|HBA_PIG Hemoglobin subunit alpha OS=Sus scrofa OX=9823 GN=HBA PE=1 SV=1	4	15	15	14	96.5	96.5	96.5	15.17	142	142;141;142;142	0	323.31	9	40166000000	246	AVGHLDDLPGALSALSDLHAHK;AVGHLDDLPGALSALSDLHAHKLR;FLANVSTVLTSK;FLANVSTVLTSKYR;LLSHCLLVTLAAHHPDDFNPSVHASLDK;LRVDPVNFK;MFLGFPTTK;MVLSAADK;TYFPHFNLSHGSDQVK;TYFPHFNLSHGSDQVKAHGQK;VADALTK;VDPVNFK;VGGQAGAHGAEALER;VLSAADK;VLSAADKANVK	4461	5623;5624;17932;17933;33967;35331;37260;38106;57626;57627;57757;58374;59145;60146;60147	True;True;True;True;True;True;True;True;True;True;True;True;True;True;True	6502;6503;6504;20468;20469;20470;20471;20472;38730;40256;40257;42480;42481;43570;66667;66668;66669;66670;66671;66814;67513;68382;68383;69515;69516;69517;69518	11289;11290;11291;11292;11293;11294;11295;11296;11297;11298;11299;11300;11301;11302;11303;11304;11305;11306;11307;11308;11309;11310;11311;11312;11313;11314;11315;11316;11317;11318;11319;11320;11321;11322;11323;11324;11325;11326;11327;11328;11329;11330;11331;11332;11333;11334;11335;11336;11337;11338;11339;11340;11341;11342;11343;11344;11345;11346;11347;11348;11349;11350;11351;11352;11353;11354;113…	16096;16097;16098;16099;16100;16101;16102;16103;16104;16105;16106;16107;16108;16109;16110;16111;16112;16113;16114;16115;16116;16117;16118;16119;16120;16121;16122;16123;16124;16125;16126;16127;16128;16129;16130;16131;16132;16133;16134;16135;16136;16137;16138;16139;16140;16141;16142;16143;16144;16145;16146;16147;16148;16149;16150;16151;16152;16153;16154;16155;16156;16157;16158;16159;16160;16161;161…	16102;16329;51592;51669;97403;101012;106472;108750;167677;167706;167993;169965;172145;174942;174944	1411;1412;1413	857;858;2167	2060	8700;8701;8702;8703;8704;15779;15780	48;98;132	21;48;132	33	4;42;50;53;82;138;139	-1;-1;-1;-1	19.5663	19.0805	19.4039	19.6092	20.5491	20.1138	20.5722	22.2315	22.0489	22.0564
A0A287A608	AHNAK nucleoprotein	AHNAK	A0A287A608	100	100	100	tr|A0A287A608|A0A287A608_PIG AHNAK nucleoprotein OS=Sus scrofa OX=9823 GN=AHNAK PE=1 SV=2	1	100	100	100	74.7	74.7	74.7	235.79	2177	2177	0	323.31	149	227830000	244	ADIAVSGPK;ADIDISGPK;ADIDLTGPK;ADIDVSGPK;ADIDVSGPKVDIEGPDVNIEGPEGK;ADIDVSGPR;ADIEVPEMSIEGPEGK;ADIGVSGPK;ADINVSGPK;ADVDLSAPK;AEGPEVDVNLPK;AKGEYDVTVPK;APDVSLEGPEGK;APSISMPDVDLNLK;FKLPEMNIKPQK;FSMPGFK;FSMPGFKGEGPEVDVNLPK;FSMPSFK;FSMPSFKGEGPEVEVK;FSTPGVK;FSVPGFK;FTMPSLK;GDISGPDVDIEGPEGK;GDVDISLPK;GDVDVSLPK;GDVDVSVPEVEGK;GDVDVSVPK;GDVSISGPK;GDYDVTVPK;GEGPDVDVK;GEGPDVDVNLPK;GEGPELDVNLPK;GEGPEVDVNLPK;GEG…	811	964;965;966;967;968;969;974;979;983;1155;1414;2836;3875;4052;17908;18716;18717;18718;18719;18801;18812;18886;19768;19927;19929;19930;19931;19942;19953;20105;20106;20107;20108;20109;20110;20294;20295;20323;20324;22168;22352;22371;22372;22953;26058;26878;26881;26893;28040;28041;28042;28043;28044;28045;28046;28047;28048;28288;31598;34541;37079;37740;37745;37746;37747;37776;38026;54391;55452;56159;58…	True;True;True;True;True;True;True;True;True;True;True;True;True;True;True;True;True;True;True;True;True;True;True;True;True;True;True;True;True;True;True;True;True;True;True;True;True;True;True;True;True;True;True;True;True;True;True;True;True;True;True;True;True;True;True;True;True;True;True;True;True;True;True;True;True;True;True;True;True;True;True;True;True;True;True;True;True;True;True;True…	1107;1108;1109;1110;1111;1112;1113;1114;1119;1120;1121;1122;1127;1131;1342;1654;3262;4436;4437;4640;4641;4642;4643;4644;4645;20442;21368;21369;21370;21371;21372;21463;21474;21552;22545;22546;22741;22743;22744;22745;22746;22758;22769;22934;22935;22936;22937;22938;22939;23149;23150;23180;23181;25336;25553;25574;25575;25576;25577;26260;29868;30775;30778;30791;32094;32095;32096;32097;32098;32099;3210…	2001;2002;2003;2004;2005;2006;2007;2008;2009;2010;2011;2012;2013;2014;2015;2016;2017;2018;2019;2020;2025;2026;2027;2028;2029;2030;2036;2043;2044;2045;2426;3002;3003;5690;7652;7653;7654;7655;8028;8029;8030;8031;8032;8033;8034;8035;8036;8037;8038;8039;8040;8041;35921;37709;37710;37711;37712;37713;37714;37715;37716;37717;37718;37719;37833;37849;37850;37997;37998;39806;39807;39808;39809;39810;39811;3…	3034;3035;3036;3037;3038;3039;3040;3041;3042;3043;3044;3045;3046;3047;3048;3049;3050;3051;3052;3053;3054;3055;3056;3057;3063;3064;3065;3066;3067;3068;3069;3070;3077;3087;3088;3089;3643;3644;4535;4536;4537;8235;10839;10840;10841;10842;10843;10844;10845;11380;11381;11382;11383;11384;11385;11386;11387;11388;11389;11390;11391;11392;11393;11394;11395;11396;11397;11398;11399;11400;11401;11402;11403;114…	3034;3039;3045;3053;3055;3056;3064;3077;3088;3643;4536;8235;10840;11402;51394;53948;53950;53955;53957;54113;54132;54346;56819;57378;57380;57385;57387;57408;57426;57861;57864;57866;57868;57875;57876;58539;58541;58604;58607;64675;65306;65366;65386;67228;76362;78284;78291;78313;81182;81186;81192;81194;81201;81202;81214;81225;81228;81980;91232;98881;105368;107827;107844;107860;107864;107956;108591;15…	259	182	420;421;422;423;424;425;426;427;428;429;430;431;432;433;434;435;436;437;438;439	1779;1780;1781;1782;1783;1784;1785;1786;1787;1788;1789;1790;1791;1792;1793;1794;1795;1796;1797;1798;14596;14597	560	1837	67;165;244;312;414;431;493;542;545;554;581;810;1054;1057;1498;1755;1831;1929;1957;2078	150;399;441;469;480;495;515;527;553;655;809;829;899;1393;1462;1497;1529;1799;1828;1930;1956;2039	-1	21.335	21.3623	21.3923	21.0817	21.4599	21.3336	21.2003	21.0471	20.835	20.9362
A0A287BLE0	Filamin B	FLNB	A0A287BLE0	132	132	118	tr|A0A287BLE0|A0A287BLE0_PIG Filamin B OS=Sus scrofa OX=9823 GN=FLNB PE=1 SV=1	1	132	132	118	66.1	66.1	61.1	281.4	2633	2633	0	323.31	143	59583000	244	AAGSGELGVTVK;ADIEMPFDPSK;AEGPGLSK;AEISCIDNK;AEITFDDHK;AEVCIENNK;AGGPGLER;AGLAPLEVR;AGSNMLLIGVHGPTTPCEEVSMK;AHGPGLEGGLVGKPAEFTIDTK;AHIANPSGASTECFVTDNADGTYQVEYTPFEK;AIVDGNLK;AIVHDNK;ALGALVDSCAPGLCPDWESWDPR;ANEPTHFTVDCTEAGEGDVSVGIK;APLNVQFSSPLPGDAVK;APSGRDEPCLLK;APSVATVGSICDLNLK;ATQTGDASK;AVETDSQSR;AWGPGLHGGIVGR;CLATGPGIASTVK;DAGEGLLAVQITDQEGK;DAGEGLLAVQITDQEGKPK;DAGYGGISLAVEGPSK;DGSCSAEYIPFAPGDYDVN…	2480	291;971;1416;1467;1472;1716;2126;2174;2315;2439;2447;2787;2794;3140;3729;3967;4046;4078;5350;5577;5945;6416;6993;6994;7013;8210;8249;8269;8272;8273;8726;8727;8803;10285;10934;11378;11382;11669;11670;12174;13829;15033;16518;17041;17858;18256;18281;19025;19319;19338;19959;19984;20135;20445;21121;21473;21565;22496;24528;25274;25357;25586;26199;26484;26918;27197;27525;27638;27792;27871;28199;29290;30…	True;True;True;True;True;True;True;True;True;True;True;True;True;True;True;True;True;True;True;True;True;True;True;True;True;True;True;True;True;True;True;True;True;True;True;True;True;True;True;True;True;True;True;True;True;True;True;True;True;True;True;True;True;True;True;True;True;True;True;True;True;True;True;True;True;True;True;True;True;True;True;True;True;True;True;True;True;True;True;True…	320;1116;1656;1714;1719;2013;2463;2522;2683;2826;2834;3210;3217;3595;4273;4544;4632;4678;4679;6175;6448;6449;6856;7384;8035;8036;8058;9429;9470;9494;9497;9498;9499;9995;9996;10078;10079;11778;12532;13040;13044;13360;13361;13926;15819;17189;18899;19482;20389;20390;20846;20880;21706;21707;22033;22056;22775;22803;22965;23319;24132;24513;24621;25725;28086;28979;29079;29341;30031;30342;30818;30819;311…	553;2022;3005;3104;3115;3116;3117;3668;4425;4426;4533;4809;5035;5046;5047;5614;5615;5616;5625;6306;7407;7811;7812;8017;8096;8097;10632;11100;11101;11925;11926;12899;13962;13963;13964;14004;14005;16360;16421;16483;16487;16488;16489;16490;17306;17307;17308;17309;17413;17414;17415;17416;17417;20364;21819;22798;22799;22806;22807;23259;23260;24481;27823;30183;33147;33148;34244;34245;35849;35850;35851;…	760;3059;3060;4539;4658;4669;4670;4671;4672;5531;6557;6558;6559;6560;6720;7101;7416;7427;7428;8138;8139;8140;8141;8152;9030;9031;9032;10502;11078;11079;11363;11506;11507;11508;11509;15238;15841;15842;17071;17072;17073;18428;19787;19788;19789;19841;19842;19843;19844;23216;23295;23296;23379;23384;23385;23386;23387;23388;23389;24490;24491;24492;24493;24494;24495;24632;24633;24634;24635;24636;24637;2…	760;3060;4539;4658;4669;5531;6558;6720;7101;7416;7427;8140;8152;9032;10502;11078;11363;11508;15238;15842;17071;18428;19787;19788;19843;23216;23296;23379;23384;23388;24492;24493;24635;28988;31144;32581;32591;33196;33197;34961;39874;43267;47532;49101;51312;52675;52773;54676;55439;55498;57435;57563;57918;58958;61546;62209;62593;65869;71573;74103;74290;74862;76684;77284;78355;79011;79831;80081;80421;…	763;764;765;766;767;768;769;770		844;1254;1255;1256;1257;1258;1259;1260;1261;1262	5514;5515;5516;5517;15229;16723	162;862;1990;2012;2014;2383;2393;2491		75;421;528;549;696;1206;1829;2160;2193;2472	904;1469;1943;2138;2509;2529	-1	20.694	20.7895	20.7499	20.8128	20.753	20.7088	20.7759	20.7143	20.5811	20.545
A0A287AG13	Apolipoprotein B	APOB	A0A287AG13	162	162	146	tr|A0A287AG13|A0A287AG13_PIG Apolipoprotein B OS=Sus scrofa OX=9823 GN=APOB PE=1 SV=1	1	162	162	146	40.4	40.4	37.4	517.25	4573	4573	0	323.31	248	14640000	243	AASNFPVDLSDYPK;ADSVVDLLSYSVQGSGK;AEITGNHDAHLNGK;AEPLAFTFSHDYK;ALDFFTESYNEIK;ALISVHLENLK;ALQEATYQTPDFIVPLTDLK;ALYWVDGQVPDR;ANWEEEAVSELLR;APSQSDINK;AQIQNIDIQHLAEK;ASSFYTK;ASTALVYTK;ATFYALSHVINNYHR;ATGAFYDYVNK;AYLHILGEELGFVK;DGDALVDMLK;DISLWEK;DLESDEDVQIK;DLNGVETMLAR;DLSAEYEENGK;DNYDLHDFK;DRAQSLYQK;DTVDQPQEFTVVASVK;EEVPGTVGQSCPR;EIISDYHQQFIYK;ELQSDTVNDMRPYIK;ENFAGEATLLR;EQHLFLPFSYK;EVFNTAK;EVIEHVK;E…	1151	585;1126;1473;1578;2984;3219;3369;3589;3842;4066;4296;4997;5053;5243;5248;6027;7970;8590;8862;9080;9177;9548;9916;10611;12678;13619;14409;14771;15263;16503;16553;16604;16805;16900;17415;17426;17530;17755;17960;18208;18319;18408;18420;18532;18822;19055;19560;20375;21174;21719;21766;22671;23480;25137;25399;25610;25663;25969;26044;26569;26683;27447;27460;27613;27616;27649;28225;28279;28316;28741;288…	True;True;True;True;True;True;True;True;True;True;True;True;True;True;True;True;True;True;True;True;True;True;True;True;True;True;True;True;True;True;True;True;True;True;True;True;True;True;True;True;True;True;True;True;True;True;True;True;True;True;True;True;True;True;True;True;True;True;True;True;True;True;True;True;True;True;True;True;True;True;True;True;True;True;True;True;True;True;True;True…	681;1311;1720;1721;1841;3422;3682;3850;4092;4402;4662;4928;5754;5833;6055;6056;6061;6945;9139;9839;10140;10141;10371;10493;10945;11363;12164;14515;15583;16462;16882;17451;18883;18936;18996;19218;19320;19321;19891;19902;20026;20274;20501;20788;20926;21022;21041;21164;21484;21743;22314;23234;24189;24803;24804;24862;25930;26896;28804;29130;29367;29423;29765;29853;30437;30563;31418;31432;31611;31614;…	1202;2377;2378;3118;3119;3298;5911;6422;6423;6681;6682;6683;6684;6685;7066;7601;7602;8061;8464;9849;10107;10434;10435;10436;10437;10448;12058;12059;15778;17023;17502;17503;17504;17879;18172;19006;19689;21120;21121;25454;27388;28901;29655;30574;30575;33126;33223;33350;33351;33352;33834;33972;33973;34910;34929;34930;34931;35294;35295;35666;36144;36736;36942;37097;37098;37131;37308;37865;38382;39297…	1792;1793;3575;3576;3577;4673;4674;4675;4927;8499;9173;9174;9529;9530;9531;9532;9533;9534;9535;10035;10768;10769;11446;11999;14052;14518;14978;14979;14980;14981;14982;14997;17234;17235;22421;22422;24099;24748;24749;24750;24751;24752;25287;25775;27051;28016;30132;30133;36349;39178;41383;42492;43854;43855;43856;47506;47655;47860;47861;47862;48561;48738;48739;48740;49967;49990;49991;49992;50557;5055…	1793;3575;4673;4927;8499;9173;9533;10035;10768;11446;11999;14052;14518;14979;14997;17235;22421;24099;24748;25287;25775;27051;28016;30132;36349;39178;41383;42492;43854;47506;47655;47861;48561;48739;49967;49990;50558;51079;51739;52574;52851;53090;53144;53371;54154;54867;56062;58720;61626;63145;63253;66342;68916;73691;74370;74924;75031;75912;76337;77441;77709;79554;79577;80029;80032;80109;81834;8196…	354;355;356;357;358;359;360;361;362	1646	565;566;567;568;569	2358	446;1288;1572;2875;2881;3023;3520;3959;4108	4051	808;1262;1957;3264;4401	4046	-1	19.8211	19.2356	19.3576	19.4245	20.6464	20.4223	20.306	20.9619	21.2309	20.7199
A0A5G2QW87	Collagen type VI alpha 1 chain	COL6A1	A0A5G2QW87	47	47	47	tr|A0A5G2QW87|A0A5G2QW87_PIG Collagen type VI alpha 1 chain OS=Sus scrofa OX=9823 GN=COL6A1 PE=1 SV=1	1	47	47	47	53.4	53.4	53.4	108.8	1028	1028	0	323.31	52	609310000	236	AGLEVFVVVVGR;AVAFQDCPVDLFFVLDTSESVALR;AVQEAQR;DAEEVISQTIHTIADMIK;DSVDAVK;DTTPLSVLCGPDIQVVSVGIK;DVFGLAASSDQLNVISCQGLVTPGR;DVFGLAASSDQLNVISCQGLVTPGRPGISLVK;EASSGAAK;EASSGAAKK;ENYAELLDDAFLK;EPCGGLEDAVNEAK;FEPGQSHAGVVQYSHNQMQEHVDLR;FEPGQSHAGVVQYSHNQMQEHVDLRDPNIR;GDEGEAGDPGEDNNDVAPR;GDPGEAGPQGDQGR;GDPGYEGER;GEAGDEGNPGPDGAPGER;GEAGDPGRPGDLGPVGYQGMK;GLEELLVGGSHLK;GPEGPQGPPGHVGPPGPDECEILDIVMK;GTYTDCAIK;G…	3493	2182;5471;5794;6956;10373;10601;10737;10738;11638;11639;14962;14997;17448;17449;19704;19824;19826;19973;19974;21472;22158;23488;23489;23568;25627;29784;33321;33753;35195;35522;35523;35689;39691;39872;41279;41866;44573;45411;45578;51694;53884;54327;58053;59011;60726;63656;63657	True;True;True;True;True;True;True;True;True;True;True;True;True;True;True;True;True;True;True;True;True;True;True;True;True;True;True;True;True;True;True;True;True;True;True;True;True;True;True;True;True;True;True;True;True;True;True	2531;6328;6685;7993;11884;12153;12312;12313;13323;13324;17107;17108;17150;19925;19926;19927;19928;19929;19930;22470;22614;22616;22790;22791;24512;25324;25325;26904;26905;26992;29384;34078;34079;38027;38500;38501;40105;40106;40482;40483;40678;45522;45523;45767;45768;47421;48062;51142;52106;52296;59565;59566;62258;62796;67142;68238;70194;73420;73421;73422	4554;4555;4556;4557;4558;10891;10892;11668;11669;11670;11671;13892;13893;13894;20551;20552;20553;20554;21090;21091;21092;21093;21094;21095;21096;21097;21098;21099;21100;21101;21408;21409;21410;21411;21412;21413;23205;23206;30023;30024;30025;30026;30027;30028;30029;30030;30031;30032;30033;30034;30035;30036;30037;30038;30039;30040;30041;30042;30123;30124;30125;30126;34963;34964;34965;34966;34967;34…	6747;6748;6749;6750;6751;6752;6753;6754;6755;6756;6757;6758;6759;6760;15571;15572;15573;15574;16707;16708;16709;16710;16711;16712;19694;19695;19696;19697;29293;29294;29295;29296;30087;30088;30089;30090;30091;30092;30093;30094;30095;30096;30097;30098;30099;30100;30101;30102;30103;30104;30535;30536;30537;30538;30539;30540;30541;33123;33124;43027;43028;43029;43030;43031;43032;43033;43034;43035;43036…	6757;15574;16708;19694;29294;30089;30536;30541;33123;33124;43055;43181;50039;50050;56456;56998;57000;57494;57496;62202;64653;68933;68939;69178;74951;85777;95368;96907;100399;101735;101748;102229;113160;113838;117392;118668;125269;127673;128049;147797;156007;157902;168776;171595;176885;184528;184541	1077;1078;1079;1080;1081;1082;1083;1084		1685;1686;1687;1688;1689		87;177;241;242;668;720;791;945		238;333;601;670;697		-1	21.0088	20.9591	20.7708	20.0083	20.056	21.0394	19.7653	20.2839	19.7653	20.548
A0A286ZK87	Spectrin beta chain	SPTBN1	A0A286ZK87	136	136	126	tr|A0A286ZK87|A0A286ZK87_PIG Spectrin beta chain OS=Sus scrofa OX=9823 GN=SPTBN1 PE=1 SV=1	1	136	136	126	64.7	64.7	60.3	274.55	2365	2365	0	323.31	142	39720000	223	AELFTQSCADLDK;AFEDEMSGR;AKDEQSAVSMLK;ALAVEGK;ALLDACEGR;ALVADSHPESER;AQTLPTSAVTITSESSPGK;AQTLPTSAVTITSESSPGKR;DALLLWCQMK;DALLSALSIQNYHLECNETK;DASVAEAWLLGQEPYLSSR;DDEEMNTWIQAISSAISSDK;DEQSAVSMLK;DGMAFNALIHK;DLDDFQSWLSR;DLMLWMEDVIR;DLTSVMR;DLTSVNILLK;DMGEMVTQGQTDAQYMFLR;DQNTVETLQR;DTGNIGQER;DVAEEIANYRPTIDSLHEQAGALPQEHAESPDVR;DVEDEILWVGER;DVSSVELLMNNHQGIK;EAASELLMR;EAICEVALDYK;EAICEVALDYKK;EASLGEASK;…	94	1493;1804;2819;2939;3234;3513;4468;4469;7045;7046;7154;7345;7669;8130;8771;9071;9251;9252;9339;9849;10485;10642;10711;10904;11226;11429;11430;11623;12973;13147;13522;13590;13604;13692;13999;14634;14635;14770;15462;15466;15948;15949;16335;16359;16405;16757;17126;17165;17166;17463;17579;18105;18209;18507;20232;22009;23648;24027;24224;24662;24949;24991;25063;25448;25807;26090;27223;27360;27361;28206…	True;True;True;True;True;True;True;True;True;True;True;True;True;True;True;True;True;True;True;True;True;True;True;True;True;True;True;True;True;True;True;True;True;True;True;True;True;True;True;True;True;True;True;True;True;True;True;True;True;True;True;True;True;True;True;True;True;True;True;True;True;True;True;True;True;True;True;True;True;True;True;True;True;True;True;True;True;True;True;True…	1742;2108;3245;3374;3698;4012;5126;5127;5128;5129;5130;5131;8092;8093;8094;8224;8442;8443;8808;9318;10042;10360;10581;10582;10689;11278;12014;12201;12284;12498;12499;12500;12865;13093;13094;13305;14845;14846;15044;15045;15480;15552;15568;15663;16003;16718;16719;16881;17686;17690;18235;18236;18237;18238;18681;18710;18771;19166;19167;19576;19577;19619;19620;19944;20080;20662;20789;21137;23075;23076…	3149;3150;3808;5668;5847;6445;6950;6951;6952;8776;8777;8778;8779;8780;8781;8782;8783;8784;8785;14048;14049;14050;14051;14052;14262;14263;14634;14635;15257;16104;16105;17367;17864;17865;18339;18340;18341;18342;18343;18561;19522;19523;20843;21182;21183;21360;21361;21775;21776;21777;22507;22878;22879;22880;22881;22882;22883;23179;23180;26142;26143;26498;26499;27228;27338;27339;27369;27496;27497;2817…	4712;4713;4714;5710;8204;8423;9202;9886;9887;9888;12426;12427;12428;12429;12430;12431;12432;12433;12434;12435;12436;12437;12438;12439;12440;12441;19894;19895;19896;19897;19898;20236;20237;20238;20820;20821;21714;22857;22858;22859;24568;25267;25268;25269;26072;26073;26074;26075;26076;26428;27769;27770;29730;30225;30226;30464;30465;31084;31085;31086;31087;32156;32157;32686;32687;32688;32689;32690;3…	4712;5710;8204;8423;9202;9886;12429;12435;19895;19898;20237;20820;21714;22857;24568;25267;26073;26074;26428;27770;29730;30225;30464;31087;32156;32686;32689;33081;37486;37986;38980;39116;39157;39324;40450;42069;42070;42491;44340;44346;45747;45783;46945;46996;47249;48470;49283;49361;49363;50073;50649;52218;52575;53313;58156;64172;69336;70278;70835;72024;72712;72863;73184;74517;75384;76460;79058;793…	30;43;44;45;46;47	12;13;14;1501;1502;1503;1504	20;41;42;43;44;45;46;47;48;49;50;51;52;53	202;203;204;205;206;207;208;209;210;211;212;213;214;215;216;217;218;219;14309;14310;14311;14312;14313;14314;14315	65;332;770;1152;1952;2131	22;2127;2130;2131;2137;2153;2319	133;185;616;704;992;1047;1320;1338;1361;1736;1951;2142;2151;2296	257;446;1252;2103;2116;2129;2135;2139;2149;2160;2161;2162;2165;2166;2170;2172;2196;2315;2317;2318;2320;2321;2329;2341;2342	-1	20.8436	20.6525	20.6432	20.445	20.4741	20.6898	20.4404	20.5491	20.4724	20.3824
F1SS24	Fibronectin	FN1	F1SS24	100	100	100	tr|F1SS24|F1SS24_PIG Fibronectin OS=Sus scrofa OX=9823 GN=FN1 PE=1 SV=2	1	100	100	100	53.4	53.4	53.4	270.59	2462	2462	0	323.31	100	141630000	223	ATITGYK;CDPHEATCYDDGK;CDPVDQCQDSETR;CFDHAAGGTSYVVGETWEK;CHEGGQSYK;CNDQDTR;CTCVGNGR;DLQFVEVTDVK;DLQVIATTPTSLLISWDAPAVTVR;DSMIWDCTCIGAGR;DTLTSRPAQGVVTTLENVSPPR;DTLTSRPAQGVVTTLENVSPPRR;EATIPGHLNSYTIK;EESPPLVGQQSTVSDVPR;EINLAPDSSSVVVSGLMVATK;ESKPLTAQQTTK;EVVPRPR;EYLGAICSCTCFGGQR;FGFCPMAAHEEICTTNEGVMYR;FLATTPNSLLVSWQPPR;FTNVGPDTIR;FTQVTPTSLTAQWTAPNVQLTGYR;GATYNIIVEALK;GDSPASSK;GDSPASSKPVSIDYR;GEWTCKPI…	6151	5284;6193;6194;6280;6359;6515;6733;9145;9165;10248;10526;10527;11660;12618;13659;15814;16782;16937;17623;17935;18893;18901;19521;19889;19890;20318;20319;20463;20772;20823;21390;21732;22017;24462;24463;25068;25301;25487;25715;26389;26394;27920;28255;28371;28706;29996;32814;35372;35460;36190;39604;39605;40527;41101;41343;41346;41507;41624;41694;41873;42230;42724;42886;43152;44725;46512;46530;47162;…	True;True;True;True;True;True;True;True;True;True;True;True;True;True;True;True;True;True;True;True;True;True;True;True;True;True;True;True;True;True;True;True;True;True;True;True;True;True;True;True;True;True;True;True;True;True;True;True;True;True;True;True;True;True;True;True;True;True;True;True;True;True;True;True;True;True;True;True;True;True;True;True;True;True;True;True;True;True;True;True…	6102;7134;7135;7232;7320;7491;7741;7742;10452;10481;11736;11737;12063;12064;13348;13349;14447;15626;15627;18086;19195;19365;20128;20129;20474;20475;21559;21568;22271;22693;22694;23175;23176;23338;23339;23729;23730;23731;23732;23794;24427;24818;25161;25162;28012;28013;28716;29017;29231;29232;29233;29480;30232;30239;31947;32340;32472;32473;32841;32842;34324;37474;40308;40409;41246;45421;45422;46567…	10510;12394;12395;12396;12397;12398;12399;12400;12401;12649;12650;12805;13047;13400;13401;13402;18086;18087;18159;20292;20293;20294;20295;20921;20922;20923;20924;23240;23241;23242;23243;23244;25351;27453;27454;27455;31680;33803;34040;34041;35465;35466;35467;36097;36098;36099;36100;38005;38006;38020;38021;39232;39233;39234;39235;40132;40133;40134;40135;41066;41067;41068;41069;41070;41349;41350;413…	15083;15084;17674;17675;17676;17677;17678;17679;17680;17681;17682;18089;18090;18091;18300;18601;19056;19057;19058;25653;25654;25759;25760;28884;28885;28886;28887;28888;29838;29839;29840;29841;29842;29843;29844;33165;33166;33167;33168;33169;33170;36199;39268;39269;39270;39271;39272;39273;39274;39275;39276;45355;48523;48824;48825;48826;48827;50801;50802;50803;51671;51672;51673;51674;51675;51676;516…	15083;17677;17679;18089;18300;18601;19058;25653;25759;28885;29842;29843;33169;36199;39274;45355;48523;48825;50802;51672;54354;54375;55975;57290;57291;58595;58599;58983;60370;60556;62053;63174;64189;71451;71452;73193;74179;74597;75152;77056;77103;80751;81901;82165;83105;86340;94253;101194;101534;103328;112929;112931;115713;116997;117559;117566;117896;118153;118293;118687;119420;120711;121154;12170…	1961;1962;1963;1964;1965;1966;1967;1968;1969;1970;1971;1972;1973;1974;1975;1976;1977;1978;1979;1980	1204;1205;1206;1207;2362;2363;2364	2845;2846;2847;2848;2849;2850;2851;2852;2853;2854;2855	11691;16827	86;172;264;415;417;428;502;665;1389;1564;1632;1928;1963;1965;1993;2108;2330;2346;2357;2427	62;63;64;2438;2440;2442;2454	119;210;478;494;495;927;1624;1859;2349;2350;2449	59;2460	-1	20.288	20.1569	20.2798	19.9734	20.4605	20.7817	20.493	20.6724	20.8415	20.7663
A0A287AF47	Heparan sulfate proteoglycan 2	HSPG2	A0A287AF47	130	130	130	tr|A0A287AF47|A0A287AF47_PIG Heparan sulfate proteoglycan 2 OS=Sus scrofa OX=9823 GN=HSPG2 PE=1 SV=1	1	130	130	130	43.1	43.1	43.1	463.55	4346	4346	0	323.31	173	20860000	215	AAGVPSATITWR;AAPCGPHEATCR;AELLVTEAPSK;AFAHLQVPER;AGETVHLQCLAHGTPPLTFQWSR;AGFFGDATK;AGLSSGFVGCVR;AHSVEECR;AITLECVSAGEPR;AMDFNGILTIR;ANNNIDAQEASIVVSVSPSTR;APEVEECR;AQAGANMR;AQAGANMRPCPS;AQILGGILR;AQVEGLTCSHCR;ATFSSMPLAASISAVSLEVAQPGPSEGPR;AVLHVHGGNGPR;CAPGYHGNPSQGQPCR;CDGDFDCEDR;CDGDFDCEDRTDEADCPVK;CEHSQALHCHPEACGPDATCVNRPDGR;CESCAPGYEGNPIQPGGK;CLIHDGAAPISLEWK;CLPQADQAPLVVQVQPPR;CPPGYVGSSCQDCAPGYTR…	1129	303;446;1507;1771;2078;2089;2213;2512;2770;3605;3774;3894;4130;4131;4291;4484;5241;5696;6123;6181;6182;6245;6264;6456;6466;6576;6660;6731;6846;7380;9999;11147;11270;11924;13048;13056;14649;15184;16699;17130;17322;18493;18652;20868;21059;21148;21921;22338;22608;23178;23205;23232;23334;24931;24994;25027;25031;25032;25592;26154;26155;26170;26371;27545;27554;27835;31226;31400;31473;31955;32709;32937;…	True;True;True;True;True;True;True;True;True;True;True;True;True;True;True;True;True;True;True;True;True;True;True;True;True;True;True;True;True;True;True;True;True;True;True;True;True;True;True;True;True;True;True;True;True;True;True;True;True;True;True;True;True;True;True;True;True;True;True;True;True;True;True;True;True;True;True;True;True;True;True;True;True;True;True;True;True;True;True;True…	333;498;1759;2073;2410;2421;2565;2911;3192;4110;4111;4324;4325;4461;4736;4737;4923;5149;6053;6579;6580;7054;7120;7121;7189;7214;7430;7440;7566;7658;7739;7870;8483;11457;11458;12775;12920;12921;13637;14933;14942;16735;16736;17367;19103;19581;19791;21121;21295;23851;23852;24065;24161;25041;25535;25855;26546;26547;26583;26613;26730;28556;28623;28661;28666;28667;29348;29979;29980;29981;30000;30213;31…	574;792;3180;3758;3759;4305;4306;4307;4337;4611;5153;5154;5155;5586;5587;7090;7091;7486;7487;7488;7699;8170;8171;8459;8809;10431;11499;11500;11501;11502;11503;11504;11505;12219;12220;12366;12367;12555;12625;12626;12961;12974;13173;13284;13397;13580;13581;13582;14697;14698;14699;19829;19830;22370;22605;22606;23919;26312;26313;26330;26331;29397;29398;29399;30460;30461;33624;33625;34396;34397;34763;…	791;1074;4765;5647;5648;5649;6390;6391;6392;6393;6431;6824;7562;7563;7564;8102;8103;10064;10065;10608;10609;10610;10928;11601;11602;11994;12473;14972;14973;16469;16470;16471;16472;16473;16474;16475;17424;17425;17615;17616;17955;17956;18053;18054;18055;18502;18520;18521;18754;18886;19053;19304;19305;19306;20902;20903;20904;20905;20906;20907;20908;20909;28210;28211;31970;32307;32308;32309;34125;377…	791;1074;4765;5648;6391;6431;6824;7563;8103;10065;10608;10928;11601;11602;11994;12473;14973;16470;17424;17615;17616;17956;18055;18502;18520;18754;18886;19053;19306;20907;28211;31970;32308;34125;37717;37742;42111;43701;48290;49294;49772;53290;53718;60957;61405;61589;63719;65234;66118;68070;68206;68268;68561;72652;72869;72935;72941;72942;74873;76580;76583;76620;77011;79895;79911;80498;90143;90770;9…	348;349;350;351		556;557;558;559;560	2324;2325	1895;2497;2649;3810		422;1087;1760;2636;3298	828;2137	-1	20.1616	19.9809	19.9835	19.9872	19.7648	20.0382	19.8336	20.1081	19.6856	19.6848
A0A5G2R4Y7	Clathrin heavy chain	CLTC	A0A5G2R4Y7	91	91	91	tr|A0A5G2R4Y7|A0A5G2R4Y7_PIG Clathrin heavy chain OS=Sus scrofa OX=9823 GN=CLTC PE=1 SV=1	1	91	91	91	63.8	63.8	63.8	194.4	1702	1702	0	323.31	91	60550000	211	AAEQAHLWAELVFLYDK;ADDPSSYMEVVQAANTSGNWEELVK;AFMTADLPNELIELLEK;AHIAQLCEK;AHMGMFTELAILYSK;AHTMTDDVTFWK;AIQFYLEFK;ALEHFTDLYDIK;ALEHFTDLYDIKR;AMLSANIR;AVDVFFPPEAQNDFPVAMQISEK;AVNYFSK;AVVHTHLLNPEWLVNYFGSLSVEDSLECLR;AYEFAER;CNEPAVWSQLAK;DAMQYASESK;DPELWGSVLLESNPYR;EAIDSYIK;EDKLECSEELGDLVK;ENPYYDSR;ESNCYDPER;ESYVETELIFALAK;EVCFACVDGK;FDFVHDLVLYLYR;FDVNTSAVQVLIEHIGNLDR;FNALFAQGNYSEAAK;FQSVPAQPGQTSPLLQYFG…	3734	199;889;1891;2448;2465;2518;2725;3069;3070;3651;5545;5754;5899;5988;6519;7073;9599;11432;11968;14877;15867;16025;16397;17269;17352;18253;18559;22429;22474;24133;24185;24794;25203;25515;26577;27984;27985;28485;28693;28962;29172;29203;30473;30795;31026;31097;31307;31308;31687;32897;33780;34098;34741;35913;37876;39491;39601;39810;39852;41801;44315;45078;45180;45446;45901;46532;53246;53406;53451;5577…	True;True;True;True;True;True;True;True;True;True;True;True;True;True;True;True;True;True;True;True;True;True;True;True;True;True;True;True;True;True;True;True;True;True;True;True;True;True;True;True;True;True;True;True;True;True;True;True;True;True;True;True;True;True;True;True;True;True;True;True;True;True;True;True;True;True;True;True;True;True;True;True;True;True;True;True;True;True;True;True…	221;1016;2201;2835;2855;2917;3138;3518;3519;4176;6414;6415;6645;6809;6900;7496;8122;11004;13096;13687;17012;18142;18332;18762;19728;19824;20843;21195;25642;25643;25692;27628;27691;28390;28391;28392;28884;29262;30445;32024;32025;32596;32597;32827;33141;33385;33419;34882;35240;35241;35501;35580;35815;35816;36242;37559;38529;38870;38871;39598;40934;43285;45290;45417;45418;45682;45683;45741;47993;508…	386;387;1809;3944;3945;5048;5049;5050;5078;5162;5495;6183;6184;6185;6186;7264;11045;11046;11047;11607;11867;11984;13054;13055;14094;14095;14096;19095;19096;22885;23996;23997;29873;29874;29875;31771;31772;32105;32106;32107;32926;32927;34635;34636;34808;34809;36811;36812;36813;37428;45887;45888;45889;45890;45962;49375;49376;49377;49509;49510;50649;50650;50651;50652;50653;50654;50655;50656;50657;506…	544;545;546;547;2719;2720;5879;5880;7429;7430;7431;7466;7572;7986;8880;8881;8882;8883;8884;10289;10290;15774;15775;15776;15777;15778;15779;16621;17001;17143;18609;18610;18611;19951;19952;19953;27172;27173;32693;34221;34222;42825;42826;42827;42828;45531;45532;46091;46092;46093;46094;46095;47223;47224;49596;49597;49598;49831;49832;49833;49834;52668;52669;52670;52671;53551;65663;65664;65665;65666;65…	546;2719;5880;7431;7466;7572;7986;8881;8884;10289;15778;16621;17001;17143;18610;19951;27173;32693;34221;42827;45531;46093;47223;49596;49831;52668;53551;65666;65777;70570;70749;72265;73867;74658;77461;80923;80927;82396;83082;83807;84392;84435;87855;88971;89639;89799;90535;90537;91435;94381;96991;97741;99320;102749;108235;112676;112919;113589;113780;118537;124707;126813;127075;127743;129060;130399;…	1152;1153;1154;1155;1156;1157;1158;1159;1160;1161		1775;1776;1777;1778;1779;1780;1781;1782;1783;1784	15595	382;964;1042;1050;1218;1221;1222;1246;1486;1495		82;100;122;131;208;291;1023;1619;1623;1630	421	-1	20.2985	20.2939	20.248	20.0648	20.1666	20.3612	20.1876	20.1272	20.0436	20.0874
F2Z5C1	Annexin	ANXA5	F2Z5C1	30	29	28	tr|F2Z5C1|F2Z5C1_PIG Annexin OS=Sus scrofa OX=9823 GN=ANXA5 PE=1 SV=4	1	30	29	28	82.2	80.1	80.1	36.134	321	321	0	323.31	22	1920600000	211	ADAETLR;ADAETLRK;ALLLLCGGEDD;DLLDDLK;DLLDDLKSELTGK;ETSGNLEQLLLAVVK;FITIFGTR;GAGTDDHTLIR;GAGTDEK;GDTSGDYK;GDTSGDYKK;GLGTDEESILTLLTSR;GTVTDFPGFDER;IDEAQVEQDAQALFQAGELK;ILTEIIASR;KNFATSLYSMIK;LIVALMK;LYDAYELK;MLVVLLQANR;MLVVLLQANRDPDGR;NFATSLYSMIK;QEIAVAFK;QVYEEEYGSSLEDDVVGDTSGYYQR;SEIDLFNIR;SEIDLFNIRK;SELTGKFEK;SIPAYLAETLYYAMK;WGTDEEK;YMTISGFQIEETIDR;YMTISGFQIEETIDRETSGNLEQLLLAVVK	6355	849;850;3268;8996;8997;16272;17878;19331;19335;19913;19914;21557;23465;25820;27233;29887;33245;36693;37630;37631;38774;42420;44649;48566;48567;48625;49804;62392;63803;63804	True;True;True;True;True;True;True;True;False;True;True;True;True;True;True;True;True;True;True;True;True;True;True;True;True;True;True;True;True;True	972;973;3733;10281;10282;18607;20412;22049;22053;22724;22725;22726;24613;26879;29598;31169;34197;34198;37949;41791;42958;42959;42960;42961;44381;44382;44383;48690;51229;55774;55775;55844;57260;57261;72060;73587;73588;73589;73590	1741;1742;1743;1744;1745;1746;6487;6488;6489;6490;6491;17745;17746;17747;17748;17749;17750;32531;32532;32533;32534;32535;32536;32537;32538;32539;32540;32541;32542;35882;35883;38845;38846;38847;38848;38849;38850;38851;38852;38853;38854;38855;38856;38862;40173;40174;40175;40176;40177;43847;43848;43849;48088;48089;48090;48091;48092;52911;52912;52913;52914;52915;52916;52917;52918;52919;52920;52921;52…	2616;2617;2618;2619;2620;2621;2622;2623;2624;2625;2626;9256;9257;9258;9259;9260;9261;9262;9263;9264;9265;9266;9267;9268;9269;9270;9271;25102;25103;25104;25105;25106;25107;25108;46677;46678;46679;46680;46681;46682;46683;46684;46685;46686;46687;46688;46689;46690;46691;46692;46693;51352;51353;55468;55469;55470;55471;55472;55473;55474;55475;55476;55477;55478;55479;55480;55481;55491;57343;57344;57345;…	2616;2621;9268;25104;25108;46691;51352;55479;55491;57343;57346;62579;68873;75426;79091;86077;95135;104407;107516;107527;110399;119851;125486;136298;136303;136542;140343;181596;184886;184892	2033;2034		2936;2937;2938;2939	12022	232;291		152;214;259;299	305	-1	20.3351	20.4851	20.7783	20.5199	20.0664	20.4323	20.6006	20.3713	20.0059	19.8806
Q3ZD69	Prelamin-A/C	LMNA	Q3ZD69	67	67	1	sp|Q3ZD69|LMNA_PIG Prelamin-A/C OS=Sus scrofa OX=9823 GN=LMNA PE=3 SV=1	1	67	67	1	81.2	81.2	1.4	74.218	664	664	0	323.31	41	1081300000	210	AGQVVTIWAAGAGATHSPPADLVWK;AQHEDQVEQYK;AQHEDQVEQYKK;ASASSSGAQVGGSISSGSSASSVTVTR;ASSHSSQTQSGGSVTK;ASSHSSQTQSGGSVTKK;DLEALLNSK;DLEDSLAR;EAALSTALSEK;EDLQELNDR;EELDFQK;EGDLMAAQAR;EREMAEMR;GRASSHSSQTQSGGSVTK;IDSLSAQLSQLQK;IRIDSLSAQLSQLQK;ITESEEVVSR;KEGDLMAAQAR;KLESSESR;KLESSESRSSFSQHAR;KLLEGEEER;LADALQDLR;LALDMEIHAYR;LALDMEIHAYRK;LAVYIDR;LDNARQSAER;LEAALGEAK;LESSESR;LESSESRSSFSQHAR;LLEGEEER;LQLELSK;LQT…	7600	2291;4267;4268;4620;5004;5005;8813;8821;11216;11999;12420;12953;15529;22648;25927;27878;28228;29083;29682;29683;29728;30720;30899;30900;31153;31480;31634;32058;32059;33533;34986;35161;35217;35285;35644;35645;36287;37213;37214;37854;39275;39313;40365;43419;43644;44135;45925;46801;47212;47307;47986;47987;49087;50219;50847;51724;52241;53307;53543;53722;53759;53942;53943;55560;55581;57388;58025	True;True;True;True;True;True;True;True;True;True;True;True;True;True;True;True;True;True;True;True;True;True;True;True;True;True;True;True;True;True;True;True;True;True;True;True;True;True;True;True;True;True;True;True;True;True;True;True;True;True;True;True;True;True;True;True;True;True;True;True;True;True;True;True;True;True;True	2651;4897;4898;5296;5762;5763;5764;5765;5766;5767;5768;5769;5770;5771;5772;10089;10090;10098;12851;12852;13726;13727;13728;14202;14823;14824;17758;25901;25902;25903;25904;29716;29717;29718;31898;32312;32313;33279;33280;33962;33963;33964;33965;34018;35158;35359;35360;35361;35362;35644;36006;36007;36177;36647;36648;36649;38268;39867;39868;40067;40130;40203;40204;40205;40624;40625;40626;40627;40628;…	4750;4751;4752;4753;4754;4755;8414;8415;8416;8417;8418;8419;8420;8421;8422;9039;9040;9041;9042;9043;9044;9045;9046;9047;9048;9049;9858;9859;9860;9861;9862;9863;9864;9865;9866;9867;9868;9869;9870;9871;9872;9873;9874;9875;9876;9877;9878;9879;9880;9881;9882;9883;9884;9885;9886;9887;9888;9889;9890;9891;9892;9893;9894;9895;9896;9897;9898;9899;9900;9901;9902;9903;9904;9905;9906;9907;9908;9909;9910;9911…	7012;7013;7014;7015;7016;7017;7018;7019;7020;11940;11941;11942;11943;11944;11945;11946;11947;11948;11949;11950;11951;11952;12790;12791;12792;12793;12794;12795;12796;12797;12798;12799;12800;12801;12802;12803;12804;12805;12806;12807;12808;12809;12810;12811;12812;12813;12814;12815;12816;12817;12818;14074;14075;14076;14077;14078;14079;14080;14081;14082;14083;14084;14085;14086;14087;14088;14089;14090;…	7013;11942;11951;12798;14091;14343;24653;24680;32114;34386;35566;37377;44502;66287;75768;80610;81858;84160;85581;85590;85684;88742;89182;89200;89970;90946;91310;92300;92320;96321;99906;100324;100446;100666;102085;102145;103544;106209;106211;108173;111899;112018;115031;122202;122811;124049;129120;130967;131988;132211;134515;134518;137980;141854;144672;147878;149930;154316;155006;155441;155527;1562…	900;901;902;903;904;905;906;907;908;909;910;911	594;595;596;597;1926;1927;1928;1929;1930;1931;1932;1933	1396;1397;1398;1399;1400;1401;1402	6113;6114;6115;6116;6117;6118;6119;6120;6121;6122;6123;6124;6125;6126;6127;6128;6129;6130;6131;6132;6133;6134;6135;6136;6137;6138;6139;6140;6141;6142;6143;6144;6145;6146;6147;6148;6149;6150;6151;15330;15331;15332;15333	39;56;142;231;281;459;466;473;518;524;532;640	15;36;39;273;308;396;408;410;432;462;466;640	1;128;352;371;464;540;549	5;12;18;19;22;66;71;79;107;149;153;277;282;301;307;390;392;394;395;398;403;404;406;407;409;411;414;416;423;424;426;428;429;431;458;463;533;571;573;625;628;632;636	-1	20.6952	20.7589	20.7737	20.449	20.8968	20.7596	20.6675	20.4141	20.2798	20.3196
A0A286ZRU9	Serpin H1	SERPINH1	A0A286ZRU9	29	29	29	tr|A0A286ZRU9|A0A286ZRU9_PIG Serpin H1 OS=Sus scrofa OX=9823 GN=SERPINH1 PE=1 SV=1	1	29	29	29	69.6	69.6	69.6	46.524	418	418	0	323.31	24	952210000	198	AATASQAK;AATLAER;AVAISLPK;AVLSAEQLR;AVLSAEQLRDEEVHAGLGELLR;DEEVHAGLGELLR;DLYLASVFHATAFEWDTDGNPFDQDIYGR;DLYLASVFHATAFEWDTDGNPFDQDIYGREELR;DQAVENILLSPVVVASSLGLVSLGGK;DTQSGSLLFIGR;EELRSPK;GVVEVTHDLQK;HLAGLGLTEAIDK;KDLYLASVFHATAFEWDTDGNPFDQDIYGR;KPAAAAAPGTAEK;LFYADHPFIFLVR;LQIVEMPLAHK;LYGPSSVSFAEDFVR;NKADLSR;QHYNCEHSK;RSALQSINEWAAQTTDGK;RSALQSINEWAAQTTDGKLPEVTK;SAGLAFSLYQAMAK;SALQSINEWAAQTTDGK;SALQSI…	314	635;651;5481;5722;5723;7577;9300;9301;9747;10567;12477;23740;24576;28960;29936;32398;34974;36744;39277;42959;46936;46937;47702;47766;47767;53798;54277;54278;55014	True;True;True;True;True;True;True;True;True;True;True;True;True;True;True;True;True;True;True;True;True;True;True;True;True;True;True;True;True	739;756;6339;6606;6607;8703;10643;10644;11166;12110;14271;27184;28139;33139;34255;37006;39854;39855;41849;41850;45045;49324;49325;53836;53837;54728;54729;54802;54803;54804;54805;62157;62158;62159;62731;62732;62733;62734;62735;62736;63587	1296;1297;1298;1299;1300;1301;1302;1397;1398;1399;10906;10907;10908;10909;10910;10911;10912;11534;11535;11536;11537;11538;11539;11540;11541;11542;15057;15058;15059;18484;18485;18486;18487;18488;18489;18490;18491;19349;19350;19351;19352;20994;20995;20996;20997;20998;20999;21000;21001;21002;21003;25034;48601;48602;48603;48604;48605;50260;50261;50262;59050;60772;65546;65547;65548;65549;65550;65551;6…	1946;1947;1948;1949;1950;1951;1952;1953;2178;2179;2180;15591;15592;15593;15594;15595;15596;15597;15598;15599;15600;15601;16510;16511;16512;16513;16514;16515;16516;16517;16518;16519;16520;16521;16522;21432;21433;21434;21435;26314;26315;26316;26317;26318;26319;26320;26321;26322;26323;26324;26325;26326;27548;27549;27550;27551;29938;29939;29940;29941;29942;29943;29944;29945;29946;29947;29948;29949;29…	1946;2178;15598;16511;16514;21432;26317;26326;27549;29949;35717;69562;71730;83803;86206;93018;99874;104520;111906;121279;131267;131269;133467;133640;133648;155792;157670;157676;159780	115;116;117		161;162;163;164;165	671;672	156;175;203		59;205;237;238;259	142;378	-1	20.2048	19.9944	20.2162	20.1384	20.0203	20.1714	19.9299	20.1791	20.0072	19.6647
F1RMJ4	IQ motif containing GTPase activating protein 1	IQGAP1	F1RMJ4	83	83	78	tr|F1RMJ4|F1RMJ4_PIG IQ motif containing GTPase activating protein 1 OS=Sus scrofa OX=9823 GN=IQGAP1 PE=1 SV=4	1	83	83	78	61.7	61.7	59.2	195.28	1709	1709	0	323.31	85	76309000	197	ALESGDMNTVWR;AQAHAENNEFITWNDIQACVDHVNLVVQEEHER;AQETQDESAVLWLDEIQGGIWQSNK;ATFYGEQVDYYK;CIYCIHALSLYLFK;DAKTPDK;DHINDIIK;DVYEELLTQAEIQGNINK;EDSNLTLQEK;EEIQSSISGVTAAYNR;EELQSGVDAGNIAAQQYQR;EEVITLIR;ELATLQQQSPEHSLTHPELSVAVEMLSSVALINR;EQLSDMMMLNK;EQLWLANEGLITR;ERDVYEELLTQAEIQGNINK;ESGQAEPLQK;FALGIFAINEAVDSGDVSR;FDVPGDENAEMDAR;FFQTACDVPELQDK;FLAAIISSVDK;FMDSVIFTLYNYASNQR;FNVDEYSDLVTLTK;FPDAGEDELLK;FQPGE…	4666	3107;4134;4224;5244;6400;7035;8355;10963;12086;12391;12471;12675;13937;15327;15334;15511;15771;17114;17353;17548;17923;18207;18324;18345;18530;18987;21721;23629;25247;26352;26353;26737;26909;27198;27485;28283;29820;30674;30705;31680;31868;32619;32681;33071;33250;34746;35106;35869;35932;37259;37588;37875;38157;39051;39462;39975;40730;43058;43495;43713;45322;46118;47489;49560;50016;50937;51095;5335…	True;True;True;True;True;True;True;True;True;True;True;True;True;True;True;True;True;True;True;True;True;True;True;True;True;True;True;True;True;True;True;True;True;True;True;True;True;True;True;True;True;True;True;True;True;True;True;True;True;True;True;True;True;True;True;True;True;True;True;True;True;True;True;True;True;True;True;True;True;True;True;True;True;True;True;True;True;True;True;True…	3557;3558;4740;4845;6057;7368;8080;9585;9586;12567;13826;14170;14265;14512;15937;17524;17525;17526;17534;17738;18038;19563;19825;20046;20459;20787;20932;20955;21162;21661;21662;24806;27056;28944;28945;30193;30194;30620;30807;31131;31464;32374;34121;35104;35105;35138;36234;36432;37260;37329;37751;37954;39603;40003;40886;40955;42477;42478;42479;42907;42908;43284;43642;44782;45252;45889;46791;49429;…	6230;6231;6232;8175;8322;10438;10439;10440;10441;10442;12877;14033;16635;16636;16637;21893;24308;24859;25025;25026;25449;28079;30686;30687;30688;30697;31034;31035;31036;31037;31038;31039;31611;31612;31613;34370;34371;34372;34810;34811;35321;35947;35948;35949;36735;36948;36949;36950;36981;36982;36983;36984;37303;37304;37305;37306;38189;38190;38191;38192;44180;44181;48406;48407;48408;51837;51838;51…	8935;8936;8937;8938;11606;11791;14983;14984;14985;14986;14987;14988;14989;14990;18402;19876;23569;23570;23571;31263;31264;34726;35484;35706;35707;36344;40323;43997;43998;43999;44013;44014;44445;44446;44447;44448;44449;44450;44451;45263;45264;45265;49261;49262;49263;49264;49265;49266;49835;49836;49837;50587;50588;51424;51425;51426;51427;52573;52859;52860;52861;52862;52904;52905;52906;52907;52908;5…	8936;11606;11791;14990;18402;19876;23569;31264;34726;35484;35706;36344;40323;43997;44013;44445;45265;49266;49837;50588;51427;52573;52860;52907;53367;54590;63150;69305;74017;76973;76974;77848;78333;79014;79649;81974;85931;88637;88696;91419;91792;93717;93929;94746;95143;99326;100149;102670;102784;106350;107432;108234;108893;111334;112487;114082;116085;121443;122436;123099;127395;129477;132702;13973…	1489;1490;1491;1492	885	2154;2155;2156;2157;2158;2159;2160;2161;2162;2163;2164;2165;2166;2167	9071;9072;9073;15826;15827;15828	734;889;960;1304	1419	175;237;248;298;524;554;918;942;965;1001;1002;1154;1283;1292	534;1414;1416;1418;1486;1495	-1	20.133	20.251	20.1255	19.9865	20.22	20.1819	20.2027	20.0071	20.2054	20.2204
F1SQ09;CON__sp|Q05443|LUM_BOVIN	Lumican	LUM	F1SQ09;CON__sp|Q05443|LUM_BOVIN	14;7	14;7	14;7	tr|F1SQ09|F1SQ09_PIG Lumican OS=Sus scrofa OX=9823 GN=LUM PE=1 SV=1;	2	14	14	14	56	56	56	38.779	341	341;342	0	323.31	17	3307700000	197	AFENVTDLEWLILDHNLLENSK;EDAVSAAFR;GLEYLDLSFNQMTK;HFSGLQYLR;ILGPLSYSK;ISNIPDEYFK;ITQTSLPPDMYECLR;LPSGLPVSLLTLYLDNNK;NIPTVNENLENYYLEVNELEK;NNQIDHIDDK;SLVDLQLTNNK;SSPNCAPECNCPESYPTAMYCDELK;SVPMVPPGIK;VANEITVN	6087	1818;11835;21506;24280;27047;28056;28323;34678;39222;39845;50688;52457;53429;57919	True;True;True;True;True;True;True;True;True;True;True;True;True;True	2122;13541;24552;24553;24554;24555;27797;30963;32120;32417;32418;39529;39530;44984;44985;45727;45728;45729;45730;58293;58294;58295;58296;58297;60493;60494;60495;60496;61717;61718;66994	3825;3826;23779;23780;23781;23782;23783;43680;43681;43682;43683;43684;43685;43686;43687;43688;43689;43690;43691;43692;43693;43694;43695;43696;43697;43698;43699;43700;43701;43702;43703;43704;43705;43706;43707;43708;43709;43710;43711;43712;43713;43714;43715;43716;43717;43718;43719;43720;43721;43722;43723;43724;43725;43726;43727;43728;43729;43730;43731;43732;49670;49671;49672;49673;49674;49675;49676…	5732;5733;33933;33934;33935;33936;33937;33938;62294;62295;62296;62297;62298;62299;62300;62301;62302;62303;62304;62305;62306;62307;62308;62309;62310;62311;62312;62313;62314;62315;62316;62317;62318;62319;62320;62321;62322;62323;62324;62325;62326;62327;62328;62329;62330;62331;62332;62333;62334;62335;62336;62337;62338;62339;62340;62341;62342;62343;62344;62345;62346;62347;62348;62349;62350;62351;62352…	5732;33938;62347;70969;78661;81278;82052;99168;111800;113730;143710;150718;154615;168370	1933;1934;1935;1936;1937;1938;1939;1940;1941;1942;1943	1194;1195;1196;2351;2352	2818;2819;2820;2821	11603;16222	39;45;78;79;149;197;217;276;278;281;287	78;79;80;146;149	54;66;199;328	141;148	-1;-1	NA	NA	NA	NA	NA	NA	NA	NA	NA	NA
I3LDS3	Keratin 10	KRT10	I3LDS3	42	38	19	tr|I3LDS3|I3LDS3_PIG Keratin 10 OS=Sus scrofa OX=9823 GN=KRT10 PE=1 SV=3	1	42	38	19	63.2	60	41.7	58.068	573	573	0	323.31	24	1595700000	187	AETECQNAEYQQLLDIK;ALEDSNYELEVK;CSIGGGGLSSGGFSGGSFSR;DAEAWFNEK;DLQNVSTGDVNVEMNAAPGVDLTELLNNMR;ELTTEINTNIEQVSSYK;IIEDLKNQIINLTVDNANILIQVDNAR;IRLENEIQTYR;ISSSKCSIGGGGLSSGGFSGGSFSR;KNHEEEMR;LAADDFR;LAADDFRMKYENEVTLR;LASYLDK;LASYLDKVR;LENEIQTYR;MKYENEVTLR;NHEEEMR;NQIINLTVDNANILIQVDNAR;QSLEASLAETEGR;QSVEADINGLR;QSVEADINGLRR;QYSSSRSGGGGGGGGGVSSLR;RDAEAWFNEK;RVLDELTLTK;SEITELR;SEITELRR;SGGGGGGGGGVSSLR;SK…	6686	1688;3036;6696;6941;9157;14522;26702;27882;28122;29895;30658;30659;31106;31107;31943;37484;39068;40095;44203;44311;44312;44736;44986;47379;48584;48585;49196;49936;50353;51891;51893;52698;52699;54303;54304;55354;59814;59815;61566;62893;63102;64521	True;True;True;True;True;True;True;True;True;True;False;True;False;False;True;True;True;True;True;True;True;True;True;True;True;True;True;True;True;True;True;True;True;True;True;True;True;True;False;True;True;True	1976;1977;1978;3479;3480;3481;7697;7698;7699;7974;7975;10464;10465;10466;10467;10468;10469;16590;16591;16592;16593;30583;31902;31903;32191;34209;34210;34211;34212;35087;35088;35089;35592;35593;35594;36516;36517;42764;42765;42766;44809;44810;44811;46025;46026;46027;50720;50721;50859;50860;50861;50862;50863;50864;51332;51333;51626;51627;54353;55798;55799;55800;56529;56530;56531;57419;57892;57893;57…	3576;3577;3578;3579;3580;3581;3582;3583;3584;3585;3586;3587;3588;3589;3590;3591;3592;3593;3594;3595;3596;3597;3598;3599;3600;3601;3602;3603;3604;3605;3606;3607;3608;3609;5992;5993;5994;5995;5996;5997;5998;5999;6000;6001;6002;6003;6004;6005;6006;6007;6008;6009;6010;6011;6012;6013;6014;6015;6016;6017;6018;6019;6020;6021;6022;6023;6024;6025;6026;6027;6028;6029;6030;6031;6032;6033;6034;6035;6036;6037…	5384;5385;5386;5387;5388;5389;5390;5391;5392;5393;5394;5395;5396;5397;5398;5399;5400;5401;5402;5403;5404;5405;5406;5407;5408;5409;5410;5411;5412;5413;5414;5415;5416;5417;5418;5419;5420;5421;5422;5423;5424;5425;5426;5427;5428;5429;5430;5431;5432;5433;5434;5435;8603;8604;8605;8606;8607;8608;8609;8610;8611;8612;8613;8614;8615;8616;8617;8618;8619;8620;8621;8622;8623;8624;8625;8626;8627;8628;8629;8630…	5427;8682;18980;19539;25720;41760;77764;80669;81578;86101;88489;88507;89826;89879;91975;106981;111387;114340;124273;124660;124697;125746;126536;132429;136401;136434;138622;140920;142441;148460;148520;151920;152229;157787;157810;160772;173961;174032;179069;182619;183152;186683	791;792;1208;1238;1324;1329;1345;1371;2116;2117;2118;2119;2120;2121;2122;2123;2124	550;551;781;823;1308;1309;1893;2437;2438;2439	1293;1889;3096;3097;3098;3099	2502;8368;8384;12522;12523;12524;12525;12526;12527;12528;12529;12530;12531;12532;12533;12534;12535;12536;12537;12538;12539;12540;12541;12542;12543;12544;12545;15722;16391;16392;16840	164;166;183;229;231;252;265;289;298;319;331;344;353;364;366;441;456	10;163;164;166;220;221;265;364;441;566	162;248;283;303;318;333	12;13;14;16;27;28;34;37;44;45;52;171;182;184;335;365;371;378;404;463;470;471;475;477;557;558;559;560;562;567;568	-1	19.7121	20.1723	19.8562	19.9078	20.6325	19.9682	20.2763	19.6963	19.7944	19.9072
F1SN67;Q9TV36	Fibrillin-1	FBN1	F1SN67;Q9TV36	112;107	112;107	107;102	tr|F1SN67|F1SN67_PIG Fibrillin-1 OS=Sus scrofa OX=9823 GN=FBN1 PE=1 SV=3;sp|Q9TV36|FBN1_PIG Fibrillin-1 OS=Sus scrofa OX=9823 GN=FBN1 PE=2 SV=1	2	112	112	107	50.8	50.8	49.5	312.42	2871	2871;2871	0	323.31	150	45380000	184	ACEDIDECSLPNICVFGTCHNLPGLFR;ASCCCSLGK;ATEDFNK;AWGHPCEMCPAQPHPCR;AWGTPCEQCPPVNTSEYK;CACTYGFTGPQCER;CAPGTCQNLDGSYR;CECDMGFVPSPDRK;CECEIGYELDR;CECFPGLAVGLDGR;CECPVGFFYNDK;CEDIDECSTIPGICDGGECTNTVSSYFCK;CEININGATLK;CICNSGYEVDSTGK;CICPPGYSLQNDK;CIDVRPGYCYTALTNGR;CLCPDGFSLSSTGR;CLCYDGFMASEDMK;CPPGFTQHHTACIDNNECTSDINLCGAK;CPPGFYTSPDGTR;CPTGYYLNEDTR;CQCPNGMTLDATGR;CSCSPGWIGDGIK;CSNQLPQSITK;CVNLIGK;CWSPGVT…	6025	764;4628;5196;5943;5947;6094;6122;6215;6216;6217;6219;6225;6247;6369;6370;6376;6421;6423;6572;6573;6598;6613;6670;6701;6821;6852;6916;7551;7552;8435;8541;8774;13318;13674;13757;18269;18910;19809;20002;20118;20441;20460;20490;20505;20677;20920;22281;22434;23020;23213;23249;23393;23799;23898;23900;25093;25094;26503;26927;28068;29585;32066;34036;36964;36983;37449;37793;37980;38414;38440;38441;38461;…	True;True;True;True;True;True;True;True;True;True;True;True;True;True;True;True;True;True;True;True;True;True;True;True;True;True;True;True;True;True;True;True;True;True;True;True;True;True;True;True;True;True;True;True;True;True;True;True;True;True;True;True;True;True;True;True;True;True;True;True;True;True;True;True;True;True;True;True;True;True;True;True;True;True;True;True;True;True;True;True…	880;5306;5999;6853;6854;6858;7023;7053;7157;7158;7159;7160;7162;7168;7191;7331;7332;7333;7334;7340;7341;7389;7391;7392;7562;7563;7590;7607;7608;7668;7705;7843;7876;7877;7947;8677;8678;9671;9672;9785;9786;9787;9788;10045;15253;15644;15645;15739;20863;21578;22596;22597;22598;22599;22821;22948;23315;23334;23335;23368;23384;23385;23386;23387;23388;23603;23909;25471;25648;26341;26342;26343;26344;26345…	1603;1604;9067;10351;11921;11922;11928;12181;12218;12516;12517;12518;12519;12520;12523;12529;12557;12558;12819;12820;12821;12822;12828;12829;12904;12905;12907;12908;12909;12910;13168;13169;13170;13199;13200;13224;13225;13298;13355;13356;13544;13545;13589;13590;13680;15025;15026;15027;15028;16773;16774;16952;16953;16954;16955;16956;16957;17370;26833;27473;27474;27711;36849;38052;39923;39924;39925;…	2425;2426;12841;14850;17066;17067;17075;17384;17423;17908;17909;17910;17911;17912;17913;17917;17924;17958;17959;18316;18317;18318;18319;18320;18328;18329;18330;18433;18434;18435;18437;18438;18439;18440;18441;18442;18746;18747;18748;18790;18791;18819;18820;18821;18919;18994;18995;19255;19256;19313;19314;19422;21391;21392;21393;21394;23745;23746;23747;24004;24005;24006;24007;24008;24009;24010;24011…	2425;12841;14850;17067;17075;17384;17423;17910;17911;17912;17917;17924;17959;18317;18319;18329;18434;18440;18747;18748;18790;18820;18919;18994;19255;19314;19422;21391;21392;23745;24010;24571;38499;39301;39703;52724;54418;56968;57600;57890;58949;58977;59062;59161;59930;61075;65008;65676;67425;68235;68300;68705;69719;69952;69956;73293;73294;77338;78376;81312;85382;92335;97524;105018;105068;106923;1…	1907;1908;1909;1910;1911;1912;1913;1914;1915;1916;1917;1918;1919;1920;1921;1922;1923;1924;1925;1926	1180;1181;1182;1183;1184	1551;2789;2790;2791;2792;2793;2794;2795;2796;2797;2798;2799;2800;2801	11522;11523;11524;11525;11526	156;342;537;584;625;751;762;778;818;867;923;939;1021;1544;1779;1814;2008;2304;2399;2574	537;1544;1551;2574;2708	223;376;573;624;657;1034;1112;1270;1275;1433;1888;2690;2692;2705	115;2561;2564;2702;2709	-1;-1	21.2499	21.018	20.4828	19.3349	19.6335	21.0824	19.6217	19.7251	19.6238	20.6867
A0A286ZUI3	Eukaryotic translation elongation factor 1 alpha 1	EEF1A1	A0A286ZUI3	24	24	11	tr|A0A286ZUI3|A0A286ZUI3_PIG Eukaryotic translation elongation factor 1 alpha 1 OS=Sus scrofa OX=9823 GN=EEF1A1 PE=1 SV=2	1	24	24	11	46.4	46.4	24.3	54.761	502	502	0	323.31	22	2454800000	180	DGNASGTTLLEALDCILPPTR;DGNASGTTLLEALDCILPPTRPTDK;EAAEMGK;EHALLAYTLGVK;EVSTYIK;EVSTYIKK;GNVAGDSK;IGGIGTVPVGR;IGYNPDTVAFVPISGWNGDNMLEPSANMPWFK;KDGNASGTTLLEALDCILPPTRPTDK;KLEDGPK;LPLQDVYK;NMITGTSQADCAVLIVAAGVGEFEAGISK;PGMVVTFAPVNVTTEVK;PLRLPLQDVYK;PMCVESFSDYPPLGR;QLIVGVNK;QTVAVGVIK;RGNVAGDSK;SGDAAIVDMVPGK;SGDAAIVDMVPGKPMCVESFSDYPPLGR;VETGVLK;VETGVLKPGMVVTFAPVNVTTEVK;YYVTIIDAPGHR	413	8139;8140;11193;13330;16720;16721;22073;26437;26559;28952;29637;34618;39730;41290;41493;41537;43329;44442;45616;49108;49109;58794;58795;64554	True;True;True;True;True;True;True;True;True;True;True;True;True;True;True;True;True;True;True;True;True;True;True;True	9331;9332;9333;12824;15265;19125;19126;25227;30292;30425;30426;30427;33130;33916;39458;45572;45573;47433;47434;47655;47702;47703;49718;51003;52339;56422;56423;56424;67999;68000;68001;74422	16121;16122;16123;16124;16125;16126;16127;16128;16129;16130;16131;16132;16133;16134;16135;16136;16137;16138;16139;16140;16141;16142;16143;16144;16145;16146;16147;16148;16149;16150;16151;16152;16153;22439;26847;26848;26849;26850;26851;33664;33665;33666;33667;33668;44944;44945;44946;44947;44948;44949;44950;54169;54170;54171;54172;54348;54349;54350;54351;59039;59040;60264;60265;60266;60267;69871;698…	22879;22880;22881;22882;22883;22884;22885;22886;22887;22888;22889;22890;22891;22892;22893;22894;22895;22896;22897;22898;22899;22900;22901;22902;22903;22904;22905;22906;22907;22908;22909;22910;22911;22912;22913;22914;22915;22916;22917;22918;22919;22920;22921;22922;22923;22924;22925;22926;22927;22928;22929;22930;32058;38515;38516;38517;38518;38519;38520;38521;48350;48351;48352;48353;48354;48355;483…	22880;22923;32058;38515;48350;48358;64316;77199;77428;83789;85500;98992;113259;117413;117863;117954;122038;125007;128167;138146;138168;171131;171144;186746	135		113;202;203;204;205;206		262		142;241;248;316;444;450		-1	20.5031	20.5882	20.5794	20.6182	20.7084	20.6029	20.5432	20.5143	20.3493	20.1832
P18648;A0A286ZQC7	Apolipoprotein A-I	APOA1	P18648;A0A286ZQC7	23;16	23;16	17;12	sp|P18648|APOA1_PIG Apolipoprotein A-I OS=Sus scrofa OX=9823 GN=APOA1 PE=1 SV=4;tr|A0A286ZQC7|A0A286ZQC7_PIG Apolipoprotein A-I OS=Sus scrofa OX=9823 GN=APOA1 PE=3 SV=2	2	23	23	17	72.5	72.5	54.3	30.325	265	265;279	0	307.81	17	1116700000	176	AHVEALR;AKPALEDLR;DFATVYVDAIK;DLEEVKK;DSGRDYVAQFEASALGK;DYVAQFEASALGK;EGGGSLAEYQAK;EQLGPVTQEFWDNLEK;ETEALRQEMSK;HFWQQDDPQSPWDR;KVQPYLDDFQNK;LLDNWDSLGSTFTK;LSPLAEELR;LSPLAEELRDR;MAPLGAEFR;PALEDLR;QGLLPVLENLK;VQELQEK;VQPYLDDFQNK;VREQLGPVTQEFWDNLEK;VSILAAIDEASK;VSILAAIDEASKK;WQEEMETYR	7399	2524;2849;7742;8835;10176;11145;13039;15312;16081;24297;30510;33448;35622;35623;36919;41068;42775;60808;60910;61010;61182;61183;62580	True;True;True;True;True;True;True;True;True;True;True;True;True;True;True;True;True;True;True;True;True;True;True	2923;3275;8888;10113;11653;12773;14922;14923;17507;17508;18389;27814;34921;38170;38171;40598;40599;42040;42041;47192;49098;49099;70281;70394;70498;70689;70690;72256	5169;5170;5171;5706;5707;5708;5709;5710;15385;15386;15387;15388;15389;15390;15391;15392;15393;15394;15395;15396;15397;15398;15399;15400;15401;15402;15403;15404;17470;17471;20151;20152;22342;22343;22344;22345;22346;22347;22348;22349;22350;22351;22352;22353;22354;22355;22356;22357;22358;22359;22360;22361;22362;22363;22364;22365;22366;22367;22368;26276;26277;26278;26279;26280;26281;26282;26283;26284…	7580;7581;7582;7583;7584;8253;8254;8255;8256;8257;8258;8259;21885;21886;21887;21888;21889;21890;21891;21892;21893;21894;21895;21896;21897;21898;21899;21900;21901;21902;21903;21904;21905;21906;21907;21908;21909;24705;24706;24707;24708;28697;28698;28699;31924;31925;31926;31927;31928;31929;31930;31931;31932;31933;31934;31935;31936;31937;31938;31939;31940;31941;31942;31943;31944;31945;31946;31947;319…	7583;8256;21892;24705;28697;31930;37681;43973;46211;71024;88101;95713;101992;101996;104915;116906;120824;177045;177423;177596;177952;177991;181889	1353;2396;2397		3437	13884	72;97;246		142	210	-1;-1	19.0026	18.5481	19.1342	18.8843	20.1699	19.9236	19.6288	20.2799	20.4566	19.9931
F1RK90	Periplakin	PPL	F1RK90	119	119	118	tr|F1RK90|F1RK90_PIG Periplakin OS=Sus scrofa OX=9823 GN=PPL PE=1 SV=4	1	119	119	118	57	57	56.6	221.3	1925	1925	0	323.31	119	63918000	172	AAEVLLLQQR;AEVSAFTESIDAELR;AGLIDWNMFVK;AIGPHLAK;AITGTLRPPLEQGR;ALLGEVEQNLQAAR;AQPSSSSAALLR;AQSLQSAQAAHDAFR;AVQDSAER;CDLEIYQLK;CTNELYWLDQQAQGR;DGGQEYVVK;DLEIDELQR;DMSIQELAVLVSGQK;DRYQIELLLHELDDQEK;DYELEAEK;EAELEVQR;EAKPQVQTK;EELEELRR;EEVESLR;EHALLTLQLEEER;EIVRPDPK;EKQEEELSFLQDK;ELDAEVSR;ELDEETER;ELDEETERR;ELDFLREENHR;ELSELIEQLQK;ELSPEEAHR;EPNSELQAK;ERASQEEK;ETPLKPLPVEALCDFESDQGLISR;EVDPQVNWEALVEEK…	4580	213;1736;2190;2629;2763;3259;4376;4443;5793;6187;6749;8057;8843;9374;10060;11038;11321;11464;12429;12667;13331;13774;13861;13952;13964;13965;13968;14446;14463;15084;15484;16238;16431;16515;16784;16942;18697;18853;19258;21381;22069;22274;22329;24917;25507;26111;28597;29219;29666;30220;30425;31023;31925;32751;32945;33337;34104;34772;35022;35244;35246;35440;35750;36493;37859;38238;39255;39262;39505;…	True;True;True;True;True;True;True;True;True;True;True;True;True;True;True;True;True;True;True;True;True;True;True;True;True;True;True;True;True;True;True;True;True;True;True;True;True;True;True;True;True;True;True;True;True;True;True;True;True;True;True;True;True;True;True;True;True;True;True;True;True;True;True;True;True;True;True;True;True;True;True;True;True;True;True;True;True;True;True;True…	235;2035;2539;3035;3184;3723;5021;5096;6684;7127;7758;9234;10121;10734;10735;11523;12654;12976;13129;14211;14501;15266;15757;15856;15952;15964;15965;15971;16499;16519;16520;17249;17708;18567;18799;18896;19197;19370;19371;21349;21517;21971;24417;25223;25459;25460;25526;28541;28542;29253;29926;32724;33435;33946;34572;34826;35498;36494;37403;37610;38044;38880;39635;39906;40159;40161;40381;40382;4038…	405;3703;3704;4566;4567;5339;5340;5569;6476;8599;8716;8717;11667;12376;13421;15962;17480;18625;18626;18627;18628;18629;19944;19945;22107;22108;22691;22929;22930;24928;25428;26852;27736;27737;27881;28102;28115;28116;28117;28129;28947;28975;28976;28977;30265;30985;30986;32470;32471;32993;33144;33805;34046;34047;37684;37936;38743;43473;44940;45429;45430;45431;45432;45553;50948;50949;50950;52339;5234…	569;5578;5579;6768;6769;7798;7799;8073;8074;8075;8076;9239;9240;12157;12158;12318;12319;12320;16706;17642;19081;22672;24718;26507;26508;26509;26510;26511;26512;26513;28417;28418;28419;31618;31619;32428;32746;32747;35579;36316;38522;39736;39737;39738;39972;40350;40363;40364;40365;40379;41442;41443;41488;41489;41490;43369;44378;44379;46585;46586;46587;47315;47529;48525;48834;48835;53910;54267;54268…	569;5578;6768;7799;8074;9239;12158;12318;16706;17642;19081;22672;24718;26511;28417;31618;32428;32747;35579;36316;38522;39736;39972;40350;40363;40364;40379;41443;41488;43369;44379;46585;47315;47529;48525;48834;53910;54269;55346;62037;64310;64978;65200;72633;74634;76490;82688;84465;85542;86898;87609;89636;91898;94053;94474;95392;97781;99425;99961;100500;100502;101326;102408;104022;108191;109061;111…	1459;1460;1461;1462	2186;2187	2121;2122;2123;2124	8942;8943;8944;8945;8946;8947;8948;8949	459;477;1720;1873	1095;1098	272;489;1045;1912	184;362;1046;1096;1500;1721;1826;1839	-1	20.6531	20.8677	20.5611	20.4872	21.0352	20.7281	20.6418	20.3676	20.3191	20.4519
I3LC73	Fatty acid synthase	FASN	I3LC73	60	60	60	tr|I3LC73|I3LC73_PIG Fatty acid synthase OS=Sus scrofa OX=9823 GN=FASN PE=1 SV=3	1	60	60	60	59.4	59.4	59.4	153.67	1430	1430	0	323.31	68	79804000	172	AAVDPADSTAEFR;ACVDTALENMASPK;AEAVVAVLLTK;AGLYGLPR;ALSQNLEETPVVFEDVTLHQATILPK;CPPGIVPACHNSK;DLAFVGMLNEIAAVSPVAMPFR;DPETLVGYSMIGCQR;DTVTISGPQAAMSEFLQQLK;EAPQQSLPR;EPLLIGSTK;EQGVTFPSGDVQEQLIR;FCFTPHVESGCLAGNTALQEELQLCR;FDASFFGVHSK;FDVSPESPDHYLVDHCIDGR;FRDSILR;GGECSAAVVGGLNVLLK;GGNVGINSFGFGGSNVHVILQPNSR;GLAQALQTK;GPSITIDTACSSSLLALQSAYQAIR;GTSTGVWVGVSSSDASEALSR;GYAVLGGEAGSQEVQQVPGSK;IDPVTHR;IPALLNTQPV…	6639	681;831;1250;2221;3463;6574;8733;9607;10622;11562;15066;15257;17201;17237;17357;18580;20624;20777;21410;22351;23425;23838;25897;27491;27492;32007;32674;33500;35188;35669;36832;38154;39997;41095;41461;41587;42038;45201;45281;46593;46594;47466;48291;48846;50717;50910;54967;55123;55568;57963;59077;59566;59920;60047;61125;61787;62096;62181;62291;62514	True;True;True;True;True;True;True;True;True;True;True;True;True;True;True;True;True;True;True;True;True;True;True;True;True;True;True;True;True;True;True;True;True;True;True;True;True;True;True;True;True;True;True;True;True;True;True;True;True;True;True;True;True;True;True;True;True;True;True;True	790;953;1452;2573;3958;7564;10002;11012;12178;12179;13242;17226;17445;19655;19693;19829;21217;23531;23741;24447;25552;26837;27291;27292;29685;31470;31471;36589;37320;38226;38227;40098;40654;41944;43638;45912;47223;47622;47758;48256;51867;51954;53455;53456;54452;55436;56112;58332;58601;58602;63535;63536;63727;64220;67043;68309;68310;68878;69269;69403;70625;71396;71734;71825;71951;72190	1453;1454;1455;1456;1711;2636;2637;2638;2639;4621;4622;6854;6855;6856;13171;17315;17316;19109;19110;21145;21146;21147;21148;21149;21150;23106;23107;30231;30567;34504;34505;34506;34562;34563;34564;34565;34819;34820;37455;41749;41750;41751;42290;42291;42292;43514;43515;45628;45629;48015;48793;48794;48795;48796;53067;53068;53069;56054;56055;56056;56057;64899;64900;64901;66162;66163;67610;67611;67612…	2243;2244;2245;2246;2247;2578;2579;2580;3963;3964;3965;3966;6837;6838;9763;9764;9765;18749;24502;24503;27192;27193;27194;27195;30178;30179;30180;30181;30182;30183;30184;30185;30186;32989;32990;43324;43325;43845;43846;49419;49420;49421;49494;49495;49496;49497;49498;49499;49847;49848;49849;53582;59558;59559;59560;59561;60433;60434;60435;60436;60437;62086;62087;65304;65305;68776;69804;69805;69806;69…	2243;2580;3963;6838;9763;18749;24503;27192;30179;32990;43325;43846;49421;49496;49847;53582;59561;60437;62086;65304;68776;69804;75649;79661;79662;92144;93915;95871;100385;102185;104713;108878;114120;116984;117804;118073;118981;127101;127295;130550;130553;132667;135274;137266;144019;144834;159665;160238;161298;168552;171757;173331;174254;174476;177838;180007;180779;180983;181278;181791	2106;2107		3058;3059;3060;3061;3062;3063	12414	306;1008		329;453;465;686;715;1326	488	-1	19.6885	18.6598	19.2636	20.6985	19.0912	18.9514	19.5701	21.0703	19.3158	18.7226
P26234	Vinculin	VCL	P26234	79	79	79	sp|P26234|VINC_PIG Vinculin OS=Sus scrofa OX=9823 GN=VCL PE=1 SV=4	1	79	79	79	68.9	68.9	68.9	123.94	1135	1135	0	323.31	76	127760000	165	AAAVGTANK;AANFENHSGR;AASDELSK;AAVHLEGK;AGEVINQPMMMAAR;ALASIDSK;ALASQLQDSLK;ALIQCAK;AQQVSQGLDVLTAK;ASDEVTR;AVAGNISDPGLQK;AVANSRPAK;CDRVDQLTAQLADLAAR;DEEFPEQK;DMPPAFIK;DPTASPGDAGEQAIR;DYLIDGSR;EAEAASIK;EAFQPQEPDFPPPPPDLEQLR;ELLPVLISAMK;ELTPQVVSAAR;ERDDILR;ETVQTTEDQILK;ETVQTTEDQILKR;EVENSEDPK;GALAEAR;GDSPEAR;GEGESPQAR;GILSGTSDLLLTFDEAEVR;GILSGTSDLLLTFDEAEVRK;GLVAEGHR;GNDIIAAAK;GQGASPVAMQK;GVGQAAIR;G…	7411	93;424;546;695;2080;2931;2935;3216;4411;4639;5475;5484;6198;7566;9365;9710;11096;11281;11372;14256;14515;15488;16320;16321;16473;19363;19891;20091;21199;21200;21808;21950;22479;23585;23806;25559;25786;27029;27619;29468;29470;29631;30971;32434;33386;35900;36473;36912;37529;37800;37899;38009;39458;39951;40085;40172;42766;43306;43307;43890;44471;44827;45061;45358;48936;50251;50342;50343;53170;54221;…	True;True;True;True;True;True;True;True;True;True;True;True;True;True;True;True;True;True;True;True;True;True;True;True;True;True;True;True;True;True;True;True;True;True;True;True;True;True;True;True;True;True;True;True;True;True;True;True;True;True;True;True;True;True;True;True;True;True;True;True;True;True;True;True;True;True;True;True;True;True;True;True;True;True;True;True;True;True;True	100;469;470;471;624;625;805;2412;3365;3369;3370;3678;5059;5060;5319;6332;6333;6342;6343;7139;8692;10718;11121;11122;11123;12717;12932;13034;16290;16291;16582;17714;18665;18666;18851;22084;22695;22918;22919;24216;24217;24913;25082;25697;25698;25699;25700;25701;27010;27254;27255;29312;29559;30942;31617;33730;33732;33733;33906;35440;37048;38097;40921;41551;41552;42034;42821;42822;42823;43174;43175;4…	149;150;759;760;761;762;763;1090;1091;1092;1093;1478;4310;5832;5833;5840;5841;5842;6416;8655;8656;9081;10898;10899;10900;10915;10916;10917;12405;12406;15043;18601;19282;19283;19284;19285;19286;19287;19288;19289;19290;19291;19292;19293;22203;22204;22628;22783;22784;22785;22786;28624;28625;28626;28627;28628;29097;29098;30995;30996;32689;32690;32691;32692;33085;38911;38912;38913;40136;40532;40533;40…	187;188;189;190;1039;1040;1041;1042;1043;1044;1045;1592;1593;1594;1595;1596;2273;6396;8405;8406;8413;8414;8415;8416;8417;8418;9165;12223;12224;12225;12226;12862;15581;15582;15583;15584;15604;15605;15606;17686;17687;17688;17689;17690;21411;26479;27453;27454;27455;27456;27457;27458;27459;27460;27461;27462;27463;27464;27465;27466;27467;27468;27469;27470;27471;27472;31734;31735;32338;32552;32553;3255…	188;1040;1596;2273;6396;8405;8414;9165;12225;12862;15581;15604;17687;21411;26479;27459;31734;32338;32561;41038;41684;44391;46901;46905;47458;55555;57295;57834;61679;61682;63474;63911;65796;69221;69730;74772;75315;78617;80039;85197;85199;85472;89457;93147;95478;102732;103974;104906;107148;107995;108268;108563;112481;114042;114315;114520;120809;122004;122005;123590;125065;125929;126778;127570;13750…	2412;2413;2414;2415	2526;2527	3453;3454;3455;3456;3457;3458;3459;3460;3461;3462;3463	13896;13897;13898;13899;13900;13901;13902;13903;13904;13905;13906;16598;16599;16600;16877	400;484;636;774	298;344	94;209;237;328;332;351;588;592;699;1091;1100	291;347;358;567;580;597;601;603;604;605;638;722;788;810;823	-1	20.184	20.2116	20.1824	20.2404	20.2128	20.253	20.1618	20.2751	20.4083	20.1974
F1RX36;CON__sp|P02672|FIBA_BOVIN	Fibrinogen alpha chain	FGA	F1RX36	45;1	45;1	44;1	tr|F1RX36|F1RX36_PIG Fibrinogen alpha chain OS=Sus scrofa OX=9823 GN=FGA PE=1 SV=4	2	45	45	44	62.6	62.6	61.4	101.09	924	924;615	0	323.31	45	803250000	161	DCGDALQTHPSGAQSGIFNIELPGSSK;DETSLSR;DETSLSRDPFPDFFSPVLK;DNSPYEIENGVVWVPFR;DPFPDFFSPVLK;DQLIEMK;DRQYLPLIK;DSSTLSR;DYENQQK;EGGAVESK;ESDWPFCSDEDWNIK;ETPPEWK;EVINSEDGSDCGGTDVEFAHMLPGK;EVSGSVSPGTK;GADYSLR;GAYAEYHLR;GDFSNANNNDNIYSQVSEELR;GEFLAEGGGVR;GEGEFWLGNEYLHLLTLR;GGSISHGPGSVPGTGSPGGLK;GLIDEVNQDFTNR;GSLDEFFHR;GTAGDALIEGSPEEGSEYTSHAGMQFSTFDR;HRDETSLSR;HRDETSLSRDPFPDFFSPVLK;ISPLPDITPADFK;MEDEADSEEGLD…	5034	7247;7701;7702;9517;9612;9815;10016;10349;11045;13032;15704;16240;16563;16704;19242;19559;19730;20071;20087;20863;21569;22948;23224;25041;25042;28075;37098;37099;40332;41321;41322;41332;41335;43215;44718;46076;48809;51960;53713;55189;55338;58647;59256;60849;61620	True;True;True;True;True;True;True;True;True;True;True;True;True;True;True;True;True;True;True;True;True;True;True;True;True;True;True;True;True;True;True;True;True;True;True;True;True;True;True;True;True;True;True;True;True	8329;8843;8844;8845;8846;10907;11017;11239;11475;11856;12661;14914;14915;17962;17963;18569;18946;18947;18948;18949;18950;18951;18952;18953;19108;21950;22313;22501;22502;22503;22504;22505;22506;22507;22897;22913;23844;24625;24626;26254;26255;26605;28676;28677;28678;32141;42262;42263;42264;42265;42266;46317;47470;47471;47482;47483;47486;49602;49603;51306;52875;56072;59896;62051;62052;62053;63797;63…	14424;14425;15310;15311;15312;15313;15314;18940;19117;19118;19119;19120;19121;19122;19123;19124;19125;19126;19127;19128;19129;19130;19131;19132;19133;19134;19135;19136;19137;19471;19472;19856;20484;20485;20486;20487;20488;20489;20490;20491;22118;22119;22120;26259;26260;26261;26262;26263;26264;26265;26266;26267;26268;31394;31395;31396;31397;31398;31399;31400;31401;31402;31403;31404;31405;31406;314…	20453;20454;21787;21788;21789;21790;21791;21792;26967;26968;27203;27204;27205;27206;27207;27208;27209;27210;27211;27212;27213;27214;27215;27216;27217;27218;27219;27220;27221;27222;27223;27224;27225;27226;27227;27228;27229;27230;27231;27232;27233;27234;27235;27236;27237;27238;27239;27240;27701;27702;27703;27704;28245;29177;29178;29179;29180;29181;29182;29183;29184;29185;29186;29187;29188;29189;316…	20454;21787;21791;26967;27233;27704;28245;29185;31631;37650;44937;46589;47775;48300;55302;56061;56699;57790;57826;60946;62615;67216;68248;72954;72964;81452;105558;105745;114953;117504;117505;117529;117537;121816;125649;129413;137207;148725;155418;160389;160720;170588;172461;177305;179218	1621;1622;1623;1624;1625;1626;1627;1628;1629;1630	985;986;987;988;989;990;2242	2349;2350	9831;9832;9833;9834;9835;9836;9837;9838;9839;9840;9841;9842;9843;9844;9845;15955;15956;16792;16793	106;147;149;150;151;153;239;550;646;897	147;149;150;151;153;157;550	567;659	84;155;159;463;521;551;555;560;573;585;586;588;628;629;630;654;656;657;665	-1;-1	18.988	18.3174	18.7245	18.8821	20.4164	19.9223	19.9547	20.3901	20.8841	20.6107
A0A287BPI2	Ribosome binding protein 1	RRBP1	A0A287BPI2	129	129	129	tr|A0A287BPI2|A0A287BPI2_PIG Ribosome binding protein 1 OS=Sus scrofa OX=9823 GN=RRBP1 PE=1 SV=1	1	129	129	129	76.2	76.2	76.2	163.27	1523	1523	0	323.31	105	62278000	158	AAILEAAPK;ADTSANQGK;AEADQQQAR;AEGALNQGKK;AEGAPNQGK;AEGAPNQGKK;AEGAPNQSK;AEGAPSQGK;AEGAPSQGKK;AEGAQNQGK;AEGAQNQGKK;AEGASNQGK;AEGIPNQGK;AEGSQNQGK;AEGSQNQGKK;AEGSSNQGKK;AEGTPNQGK;AEGTPNQGKK;AEGTQNQGK;AEGTQNQGKK;AENSQLTDR;AGVLQDTWHK;AMEAVASAER;AQEQQLQMAELHSK;CTSTLGSEAEEAMQLK;DALNQATSQVESK;DPVHTPAVAVAPTPVQSPVIIAPVATVPAMPQEK;EAEETQSSLQAECDQYR;EAGTPNQGK;EAVEQQK;EELSGLR;EHTSHLEAELEK;ELCLSQTSHASLR;EQEITAV…	2582	324;1147;1199;1379;1380;1381;1382;1383;1384;1385;1386;1388;1409;1427;1428;1429;1433;1434;1435;1436;1562;2360;3616;4217;6754;7054;9722;11310;11416;11686;12481;13453;13946;15224;15714;16289;16656;16679;19842;20082;20083;20117;20143;20205;22509;22769;24618;24744;27505;27896;28777;28780;28797;28798;28799;28800;28801;28802;28803;28807;28809;28810;28811;28812;28813;28814;28825;28972;29282;29283;29285;2…	True;True;True;True;True;True;True;True;True;True;True;True;True;True;True;True;True;True;True;True;True;True;True;True;True;True;True;True;True;True;True;True;True;True;True;True;True;True;True;True;True;True;True;True;True;True;True;True;True;True;True;True;True;True;True;True;True;True;True;True;True;True;True;True;True;True;True;True;True;True;True;True;True;True;True;True;True;True;True;True…	356;1333;1393;1612;1613;1614;1615;1616;1617;1618;1619;1620;1621;1623;1649;1669;1670;1671;1676;1677;1678;1679;1680;1822;2741;4124;4836;4837;7763;8102;11135;11136;12963;13079;13080;13377;14275;15403;15946;17409;17975;18628;18629;19054;19055;19082;22633;22908;22909;22946;22947;22973;23045;23046;25740;26039;28186;28323;28324;31489;31918;32916;32917;32920;32921;32945;32946;32947;32948;32949;32950;3295…	600;2411;2494;2495;2936;2937;2938;2939;2940;2941;2942;2943;2944;2945;2946;2949;2995;3038;3039;3040;3045;3046;3047;3048;3049;3050;3257;3258;3259;4908;7106;8308;8309;8310;8311;8312;13426;14064;14065;19307;19308;22675;22858;22859;22860;23284;23285;25038;27051;27052;28095;30517;30518;31501;32572;32573;32574;32575;33436;33437;33438;33480;33481;39972;40522;40523;40578;40579;40615;40727;40728;46054;4654…	823;3621;3750;3751;3752;4449;4450;4451;4452;4453;4454;4455;4456;4457;4458;4459;4463;4527;4583;4584;4585;4590;4591;4592;4593;4594;4595;4860;4861;4862;4863;7255;10082;11775;11776;11777;11778;11779;11780;11781;19086;19914;19915;27490;27491;32409;32664;32665;32666;33225;33226;35723;38746;38747;40341;43780;43781;45119;46735;46736;46737;46738;47976;47977;47978;47979;48042;48043;57025;57821;57822;57887;…	823;3621;3750;4449;4450;4451;4452;4453;4454;4456;4459;4463;4527;4583;4584;4585;4590;4592;4593;4595;4860;7255;10082;11777;19086;19914;27491;32409;32664;33225;35723;38746;40341;43781;45119;46735;47976;48043;57025;57821;57822;57887;57928;58069;65893;66540;71920;72165;79791;80693;83274;83284;83354;83360;83365;83368;83371;83378;83382;83396;83402;83403;83404;83405;83407;83409;83449;83820;84593;84596;84…	802;803;804;805;806;807;808;809;810;811;812;813;814;815;816;817;818	563;564;565;1901;1902;1903;1904;1905	1301;1302;1303;1304;1305;1306;1307;1308	5719;5720;5721;5722;5723;5724;5725;5726;5727;5728;5729;5730;15268;15269;15270;15271;15272	158;207;237;247;277;297;337;357;367;407;447;457;517;657;667;881;894	218;247;248;407;408;677;678;1399	127;179;704;752;1007;1079;1255;1323	37;215;217;245;295;307;342;345;365;395;405;675;736;1051;1387;1391;1511	-1	20.7691	20.5447	20.7327	20.4232	20.417	20.7208	20.3509	20.5487	20.2136	20.2372
A0A286ZQ85	Collagen type III alpha 1 chain	COL3A1	A0A286ZQ85	39	38	24	tr|A0A286ZQ85|A0A286ZQ85_PIG Collagen type III alpha 1 chain OS=Sus scrofa OX=9823 GN=COL3A1 PE=1 SV=2	1	39	38	24	33	32.4	22.4	139.12	1471	1471	0	323.31	70	583440000	157	AGGFAPYYGDEPMDFK;DGASGHPGPIGPPGPR;DGESGRPGR;DGESGRPGRPGER;DGNPGSDGLPGR;DGVPGGPGLR;FCHPELK;FTYTVLEDGCTK;GAAGEPGK;GDAGQPGEK;GDRGENGSPGAPGAPGHPGPPGPVGPAGK;GEMGPAGIPGAPGLMGAR;GENGKPGPSGLNGER;GENGLPGENGAPGPMGPR;GFDGRNGEK;GGPGPAGPR;GGSGGPGPK;GNDGAPGK;GNDGAPGKNGER;GPPGAVGPSGPR;GPTGPIGPPGPAGQPGDK;GPVGPSGPPGK;GQPGVMGFPGPK;GRPGLPGAAGAR;GSPGPQGPPGAPGPGGISGITGAR;GVAGEPGR;HTGEWGK;INTDEIMTSLK;LMGSNEGEFK;NGDRGE…	254	2113;7958;8024;8025;8148;8287;17212;18930;19191;19664;19860;20171;20182;20183;20357;20792;20849;21947;21948;22290;22383;22400;22550;22704;23033;23498;25263;27472;34152;38914;38928;40310;40911;41301;41302;49164;53412;53413;58851	True;True;True;True;True;True;True;True;False;True;True;True;True;True;True;True;True;True;True;True;True;True;True;True;True;True;True;True;True;True;True;True;True;True;True;True;True;True;True	2448;2449;9127;9198;9199;9349;9513;19667;21600;21895;22424;22655;22656;23001;23002;23015;23016;23017;23018;23019;23020;23214;23759;23824;25079;25080;25482;25588;25609;25790;25971;26359;26917;28962;31447;31448;31449;38937;38938;44551;44575;44576;44577;44578;46280;46281;46282;47016;47017;47445;47446;56491;61695;61696;61697;61698;68063;68064	4403;4404;4405;4406;4407;4408;4409;4410;4411;15762;15910;15911;15912;15913;16194;16195;16517;16518;34521;34522;34523;38086;38087;38088;38089;38090;38091;38092;38093;38094;38095;38596;38597;38598;38599;39480;39481;39482;39483;39484;40070;40071;40653;40654;40655;40656;40657;40672;40673;40674;40675;40676;40677;40678;40679;40680;40681;40682;40683;40684;40685;40686;41133;41134;41135;42324;42325;42326;…	6529;6530;6531;6532;6533;6534;6535;6536;6537;6538;6539;6540;6541;6542;22402;22606;22607;22608;22609;22982;22983;23421;23422;23423;49438;49439;49440;49441;49442;54459;54460;54461;54462;54463;54464;54465;54466;54467;54468;54469;54470;54471;55138;55139;55140;55141;55142;56310;56311;56312;56313;56314;57198;57199;57978;57979;57980;57981;57982;57983;57984;57985;58003;58004;58005;58006;58007;58008;58009…	6540;22402;22608;22609;22982;23423;49440;54467;55139;56314;57198;57983;58003;58014;58685;60478;60624;63907;63908;65061;65447;65538;65997;66423;67535;68967;74046;79603;97881;110745;110815;114860;116562;117453;117455;138504;154529;154531;171269	100;101;102;103;104;105;106;107;108;109;110;111	49;50;1528	141;142;143;144;145;146;147;148;149	534	278;293;299;599;617;986;995;1043;1235;1247;1319;1379	617;623;1043	305;404;416;584;1230;1240;1301;1384;1398	1045	-1	20.6619	20.3131	20.1842	19.8154	19.5791	20.5825	19.5647	19.8283	19.0867	19.9862
P19620;A0A286ZJV6	Annexin A2	ANXA2	P19620;A0A286ZJV6	31;30	31;30	31;30	sp|P19620|ANXA2_PIG Annexin A2 OS=Sus scrofa OX=9823 GN=ANXA2 PE=1 SV=4;tr|A0A286ZJV6|A0A286ZJV6_PIG Annexin OS=Sus scrofa OX=9823 GN=ANXA2 PE=1 SV=1	2	31	31	31	77.3	77.3	77.3	38.422	339	339;414	0	323.31	23	1730500000	155	AEDGSVIDYELIDQDAR;ALLYLCGGDD;AYTNFDAER;AYTNFDAERDALNIETAIK;DALNIETAIK;DIISDTSGDFR;DIISDTSGDFRK;DLYDAGVK;DLYDAGVKR;ELASALK;GDLENAFLNLVQCIQNK;GDLENAFLNLVQCIQNKPLYFADR;GLGTDEDSLIEIICSR;GVDEVTIVNILTNR;KLMVALAK;LMVALAK;LSLEGDHSTPASAYGSVK;PLYFADR;QDIAFAYQR;RAEDGSVIDYELIDQDAR;RKGTDVPK;SALSGHLETVILGLLK;SEVDMLK;SLYNYIQQDTK;STVHEILCK;SVCHLQK;SYSPYDMLESIK;SYSPYDMLESIKK;TNQELQEINR;TPAQYDASELK;WISIMTER	7403	1272;3299;6071;6072;7053;8504;8505;9294;9295;13929;19785;19786;21553;23529;29731;34208;35541;41530;42241;44786;45921;47768;48801;50725;53174;53216;53777;53778;56080;56138;62436	True;True;True;True;True;True;True;True;True;True;True;True;True;True;True;True;True;True;True;True;True;True;True;True;True;True;True;True;True;True;True	1483;1484;3767;6992;6993;6994;6995;6996;8101;9746;9747;9748;10637;10638;15929;22564;22565;22566;24607;24608;26949;26950;34021;39004;40504;40505;47695;48485;51389;51390;52704;54806;56062;56063;58348;58349;58350;58351;61425;61426;61472;62129;62130;62131;62132;64840;64841;64842;64919;64920;72106	2708;2709;2710;2711;2712;2713;2714;2715;2716;6547;6548;6549;6550;12119;12120;12121;12122;12123;12124;12125;12126;12127;12128;14060;14061;14062;14063;16885;16886;16887;16888;16889;16890;16891;16892;16893;16894;16895;16896;16897;16898;18467;18468;18469;18470;18471;18472;18473;18474;28064;28065;28066;39851;39852;39853;39854;39855;39856;39857;39858;39859;39860;43814;43815;43816;43817;43818;43819;4382…	4096;4097;4098;4099;4100;4101;4102;4103;4104;4105;4106;4107;4108;4109;4110;4111;4112;4113;4114;4115;4116;4117;4118;4119;4120;9336;9337;9338;9339;9340;9341;9342;9343;9344;9345;9346;9347;17310;17311;17312;17313;17314;17315;17316;17317;17318;17319;17320;17321;17322;17323;19906;19907;19908;19909;19910;19911;19912;19913;23907;23908;23909;23910;23911;23912;23913;23914;23915;23916;23917;23918;23919;2392…	4110;9344;17315;17321;19906;23909;23927;26293;26302;40305;56863;56876;62510;69055;85688;98000;101805;117939;119458;125866;129101;133663;137184;144214;153851;153954;155661;155703;162752;162961;181656	2398;2399;2400;2401;2402;2403;2404	1440;1441	3445;3446	13887;13888;13889;13890;13891;13892;16597;16872;16873;16874;16875;16876	32;58;62;137;254;258;317	137;317	240;300	2;3;12;24;30;112;127;164;184;188;316;318	-1;-1	20.6769	20.6768	20.2207	19.9056	20.6597	20.6655	19.8781	20.0351	20.0218	20.0772
Q8WNW3;A0A2C9F3E9	Junction plakoglobin	Jup	Q8WNW3;A0A2C9F3E9	45;44	45;44	40;39	sp|Q8WNW3|PLAK_PIG Junction plakoglobin OS=Sus scrofa OX=9823 GN=Jup PE=2 SV=1;tr|A0A2C9F3E9|A0A2C9F3E9_PIG Junction plakoglobin OS=Sus scrofa OX=9823 GN=JUP PE=3 SV=1	2	45	45	40	74.8	74.8	67.4	81.849	745	745;744	0	323.31	46	291460000	154	AAMIVNQLSK;AGDKDDITEPAVCALR;AHQDAQR;ALMGSPQLVAAVVR;ALPELTK;ATIGLIR;CTTSILHNLSHHR;DDITEPAVCALR;EAADAIDAEGASSPLMELLHSR;EAMCPGVTGEDSSLLLATQVEGQTTNLQR;EGLLAIFK;FLAITTDCLQLLAYGNQESK;GLMEEDEACGR;HLTSNSPR;HPEAEMAQNSVR;HVAAGTQQPYTDGVR;ILVNQLSVDDVNVLTCATGTLSNLTCNNSK;KTTTYTQAVPQSQGDLEYQMSTTAR;LADGLQK;LAEPSQLLK;LIILANGGPQALVQIMR;LLNDEDPVVVTK;LLNQPNQWPLVK;LLWTTSR;LNYGIPAIVK;LVQLLVK;LVQNCLWTLR;MEEIVEGCTGALHIL…	7695	411;2029;2480;3303;3338;5279;6760;7402;11180;11520;13112;17929;21646;24722;24859;25314;27264;30412;30736;30807;33108;33808;33823;34082;34461;36495;36497;37126;37226;38123;38662;39333;41065;42410;47443;47735;49207;55906;55980;57228;57729;60187;60188;61342;61460	True;True;True;True;True;True;True;True;True;True;True;True;True;True;True;True;True;True;True;True;True;True;True;True;True;True;True;True;True;True;True;True;True;True;True;True;True;True;True;True;True;True;True;True;True	451;452;2351;2870;3771;3772;3814;6096;7769;8512;12810;12811;13189;13190;13191;15004;20465;24710;24711;28300;28301;28472;28473;28474;28475;29030;31201;34813;35176;35256;37791;37792;37793;38561;38562;38577;38578;38853;39294;41575;41577;41578;42306;42307;42433;42434;42435;43595;44258;44259;45110;45111;47189;48679;54425;54426;54427;54768;56545;64620;64621;64715;64716;64717;66203;66204;66205;66206;667…	738;739;740;741;4180;4181;4182;4183;4184;4185;5093;5094;5095;5096;6556;6557;6558;6559;6560;6627;6628;10502;13433;14738;22418;22419;22420;22421;22422;22423;22424;23006;23007;23008;23009;23010;26438;26439;35955;35956;35957;35958;35959;43998;43999;44000;44001;44002;44003;44004;50531;50532;50533;50832;50833;50834;50835;50836;50837;50838;50839;50840;50841;50842;50843;50844;50845;50846;50847;50848;5084…	1007;1008;1009;1010;1011;1012;6191;6192;6193;6194;6195;6196;6197;7481;7482;7483;7484;9355;9356;9357;9358;9359;9360;9361;9362;9363;9454;9455;15071;19094;20964;20965;32029;32030;32031;32032;32033;32034;32035;32036;32037;32038;32834;32835;32836;32837;32838;32839;32840;37904;37905;37906;37907;37908;37909;51433;51434;51435;51436;51437;51438;51439;51440;51441;51442;62790;62791;62792;62793;62794;62795;6…	1009;6192;7483;9358;9454;15071;19094;20964;32036;32837;37904;51441;62797;72122;72498;74195;79155;87578;88771;88999;94811;97056;97083;97716;98711;104026;104034;105889;106257;108796;110167;112079;116902;119828;132595;133576;138700;162278;162485;166303;167926;175025;175028;178469;178771	41;2564;2565;2566;2567;2568;2569;2570;2571;2572;2573;2574;2575	1468	38;3654;3655;3656;3657;3658;3659;3660;3661;3662;3663;3664;3665	14094;14095;14096;14097;14098	31;152;195;309;344;364;371;432;474;493;507;514;638	670	1;4;43;76;89;164;180;193;319;354;471;556;631	68;98;99;665;671	-1;-1	19.7383	19.9789	19.6509	19.6384	20.3297	19.8076	19.9194	19.4852	19.5205	19.7065
A0A287BN06	A2ML1 protein	PZP	A0A287BN06	66	66	57	tr|A0A287BN06|A0A287BN06_PIG A2ML1 protein OS=Sus scrofa OX=9823 GN=PZP PE=1 SV=2	1	66	66	57	52.4	52.4	45.1	158.17	1416	1416	0	323.31	77	225060000	153	AATVTVK;AISYLVSGYQR;APSVDVEMTSYLLLAR;ASAFCLSGR;ATVFNYLSHCIR;AVDQSVLLMK;AVDQSVLLMKPEAELSPQSVYR;AYIFVEDSHIQDSR;CISAEDITHNGIVYTPK;DPTEEDGEK;EDGPAVVVK;EEGTGLELTGQASSK;EFQVDETNR;ELLESLDK;ENGCFQR;ETQQLTEK;FVPNIYVLNYLK;GEAFTLK;GGGSQGNTWLTAFVLK;GGVDDEVTLSAYITIALLEMPLPVTHPVVHNALLCLEK;GLVTINICR;GPIGPVGSAMLR;GVFSFSFR;GYDMTLQVEAK;HIFSLSK;HSDGSYSTFGER;IENCFVNK;IESLVFVQTDK;IESLVFVQTDKPIYK;IESLVFVQTDKPIYKPGQK;I…	2533	666;2758;4079;4595;5427;5537;5538;6016;6394;9711;11919;12345;12844;14228;14783;16254;19021;19971;20701;20922;21840;22225;23562;23849;24499;25099;26103;26145;26146;26147;28300;29492;30602;31828;34671;36052;38137;38409;38410;39500;41175;41620;41701;43738;43991;45936;48647;49399;51591;51610;51915;52212;53709;54465;55220;57569;58245;59722;60454;60581;61360;61407;61410;63215;63257;64212	True;True;True;True;True;True;True;True;True;True;True;True;True;True;True;True;True;True;True;True;True;True;True;True;True;True;True;True;True;True;True;True;True;True;True;True;True;True;True;True;True;True;True;True;True;True;True;True;True;True;True;True;True;True;True;True;True;True;True;True;True;True;True;True;True;True	774;3177;4680;5267;6274;6275;6405;6406;6407;6934;7359;7360;7361;11124;13632;14119;14698;16259;16895;18583;21700;21701;22788;23640;23641;23911;24947;25404;25405;26986;27303;27304;28054;28752;29917;29967;29968;29969;32392;33757;35024;36390;39522;41089;43615;43616;43947;43948;43949;43950;45299;47315;47795;47885;50194;50478;50479;52723;55872;55873;55874;56775;56776;59437;59438;59465;59839;60194;62046…	1423;5557;8098;8099;9001;9002;10815;10816;10817;10818;11028;11029;11030;11031;11032;11033;11034;11035;12039;12040;12864;12865;12866;12867;12868;19294;23914;24773;24774;25757;25758;28580;28581;29673;29674;32493;32494;38251;38252;38253;38254;38255;38256;38257;38258;40282;40283;42111;42112;42113;42716;42717;42718;42719;44430;44431;44432;45355;45356;45357;48293;48294;48807;48808;48809;48810;50106;501…	2206;8060;8061;11510;11511;12740;12741;12742;15480;15481;15482;15483;15484;15752;15753;15754;15755;15756;15757;15758;15759;15760;17208;17209;17210;17211;18387;18388;18389;18390;18391;18392;18393;27473;34120;35355;35356;36818;36819;40981;40982;40983;42515;42516;46618;46619;46620;54660;54661;54662;54663;54664;54665;54666;54667;54668;54669;54670;54671;57490;57491;60184;60185;60186;60187;61077;61078;…	2206;8060;11510;12740;15484;15752;15758;17211;18393;27473;34120;35356;36818;40982;42516;46618;54666;57490;60187;61082;63552;64886;69148;69826;71531;73306;76478;76551;76553;76555;82003;85247;88328;91717;99145;103011;108837;109465;109466;112689;117178;118143;118312;123143;123770;129147;136627;139243;147475;147593;148562;149846;155394;158353;160451;167538;169396;173653;175830;176437;178508;178611;17…	775;776;777;778;779;780;781;782;783;784;785;786	545;546	1282;1283;1284;1285;1286;1287	5634	463;626;784;812;853;954;959;1009;1059;1060;1205;1312	626;812	118;315;581;676;1190;1346	619	-1	19.6239	18.9352	19.1561	19.3883	20.7929	20.4862	20.3842	21.2189	21.2107	20.5898
A0A5G2R924	Spectrin alpha, erythrocytic 1	SPTA1	A0A5G2R924	110	110	109	tr|A0A5G2R924|A0A5G2R924_PIG Spectrin alpha, erythrocytic 1 OS=Sus scrofa OX=9823 GN=SPTA1 PE=1 SV=1	1	110	110	109	51	51	50.9	280.98	2417	2417	0	323.31	139	12348000	151	AALLELWNRR;ACDGNEETVK;ADVVETWIAEK;AEDLFMEFAHK;AENTGVELDDVWELQK;AFGNSIQALR;AITTQDK;AQLIAER;AQSDFNYLLELDQQIK;ARQESLVSR;ASPEIEEK;AYFLDGSLLK;DADDLKK;DEIEAEAPTFQVLEDFGR;DLAAHFEEIGHPNAGELR;DLASAGNLLK;DLDTLATDLISSGTFNTEQIVEK;DLFTSEALFHSHK;DLHGVQNLLK;DLISSGHR;DQAEACQQQQAAPVEADAR;DQLVTAEHNQTK;DSEQVDSWMSR;DTEDEEAWIQETEPSAASTYLGK;DTPGVSEETLEEFK;DTTNIQR;DVTEAIQWIK;EAIVTSEELGEDWER;EAWEDLLGHTEDR;EAWEDLLGHTEDRK…	3848	373;757;1173;1276;1563;1832;2776;4329;4417;4574;4898;5998;6925;7601;8716;8754;8801;8891;8938;8978;9738;9835;10133;10453;10554;10600;10911;11459;11716;11717;12008;13823;14213;14967;15056;15532;16146;16845;17942;18089;18143;18796;18849;21385;21668;22614;22951;22971;23962;24173;24999;25000;25034;27090;28347;28822;28921;29163;29175;29461;29536;29575;29630;30724;30872;31525;31692;31725;31737;32021;330…	True;True;True;True;True;True;True;True;True;True;True;True;True;True;True;True;True;True;True;True;True;True;True;True;True;True;True;True;True;True;True;True;True;True;True;True;True;True;True;True;True;True;True;True;True;True;True;True;True;True;True;True;True;True;True;True;True;True;True;True;True;True;True;True;True;True;True;True;True;True;True;True;True;True;True;True;True;True;True;True…	409;873;1366;1488;1489;1823;2137;3198;4966;5067;5245;5639;6911;7956;8730;9985;10024;10075;10172;10221;10263;11156;11261;11604;11980;12095;12152;12507;13124;13407;13408;13737;15813;16244;17113;17215;17761;18460;19262;20482;20646;20709;21457;21513;24422;24745;25861;26258;26279;27432;27676;28628;28629;28669;31012;32444;32982;33096;33375;33388;33723;33804;33845;33905;35163;35327;36054;36247;36281;362…	679;1596;2461;2720;2721;2722;3260;3849;5598;8523;8669;8670;8671;8970;9631;11998;13690;15102;17290;17342;17343;17406;17407;17559;17560;17668;17723;19338;19500;19501;20080;20801;20973;21089;21784;22920;23426;23427;23428;24109;27816;28561;30047;30218;31077;32296;33890;36108;36460;36578;36579;37826;37931;43481;44063;44064;46236;46980;47006;49040;49460;51124;51125;51181;55397;57836;58786;58974;59420;5…	927;2417;3707;4127;4128;4129;4130;4864;5763;8117;12066;12248;12249;12250;12251;12693;13701;17159;19434;21486;24473;24534;24535;24621;24622;24623;24624;24625;24843;24844;25008;25076;25077;27534;27742;27743;28606;29675;29676;29677;29912;29913;30086;31095;31096;32736;33424;33425;33426;34417;39864;39865;40958;40959;43061;43309;43310;44506;46356;46357;48632;48633;51688;52187;52335;52336;54106;54261;54…	927;2417;3707;4128;4864;5763;8117;12066;12249;12693;13701;17159;19434;21486;24473;24534;24624;24843;25008;25076;27534;27742;28606;29675;29912;30086;31095;32736;33424;33425;34417;39865;40958;43061;43309;44506;46356;48632;51688;52187;52335;54106;54261;62046;62890;66130;67225;67261;70132;70674;72875;72876;72945;78820;82114;83425;83695;84375;84395;85173;85323;85372;85471;88752;89132;91048;91443;91515…	1190		1830	7821	215		2044	770	-1	18.5266	18.2366	18.4749	18.4443	19.2017	19.1218	19.7147	20.8588	20.68	20.7574
I3LII3	Eukaryotic translation elongation factor 2	EEF2	I3LII3	54	54	53	tr|I3LII3|I3LII3_PIG Eukaryotic translation elongation factor 2 OS=Sus scrofa OX=9823 GN=EEF2 PE=1 SV=3	1	54	54	53	66.5	66.5	65.4	95.835	863	863	0	323.31	45	285360000	150	AGETRFTDTR;AGETRFTDTRK;AGIIASAR;ALLELQLEPEELYQTFQR;ARPFPDGLAEDIDK;ARPFPDGLAEDIDKGEVSAR;AYLPVNESFGFTADLR;CELLYEGPPDDEAAMGIK;CLYASVLTAQPR;DGSGFLINLIDSPGHVDFSSEVTAALR;DLEEDHACIPIK;DLEEDHACIPIKK;DSVVAGFQWATK;EDLYLKPIQR;EGALCEENMR;EGIPALDNFLDK;EGIPALDNFLDKL;ETVSEESNVLCLSK;FTDTRKDEQER;GEGQLGPAER;GGGQIIPTAR;GHVFEESQVAGTPMFVVK;GPLMMYISK;GVQYLNEIK;IKPVLMMNK;IMGPNYTPGK;IMGPNYTPGKK;IWCFGPDGTGPNILTDITK;KEDLY…	6819	2076;2077;2159;3249;4565;4566;6029;6253;6488;8219;8830;8831;10388;12010;12914;13081;13082;16323;18847;20111;20697;21064;22253;23683;26890;27303;27304;28598;29027;30262;30433;34142;38124;39752;39891;41219;41696;42594;45576;47937;48286;50985;52828;53006;54762;55112;55321;58856;58857;58997;62500;63149;63168;64376	True;True;True;True;True;True;True;True;True;True;True;True;True;True;True;True;True;True;True;True;True;True;True;True;True;True;True;True;True;True;True;True;True;True;True;True;True;True;True;True;True;True;True;True;True;True;True;True;True;True;True;True;True;True	2405;2406;2407;2408;2409;2503;3713;5234;5235;6947;7197;7463;9439;10108;10109;11899;13739;14780;14969;14970;14971;18668;21510;21511;22940;23636;24070;24071;25434;27119;27120;30788;31248;31249;31250;31251;32725;33211;34626;34834;38926;38927;43596;45609;45610;45798;47359;47879;48891;48892;52293;52294;55025;55430;58693;58694;60989;61206;63310;63712;63713;63714;63944;68070;68071;68072;68224;72175;7217…	4293;4294;4295;4296;4297;4298;4299;4300;4301;4302;4303;4304;4498;4499;6463;8955;8956;8957;8958;8959;12061;12564;12565;13006;13007;16378;16379;17462;17463;17464;17465;20581;20582;20583;20584;24111;24112;26023;26024;26362;26363;26364;26365;26366;26367;26368;26369;32697;32698;32699;32700;32701;37905;37906;37907;37908;37909;37910;37911;37912;37913;37914;37915;37916;37917;37918;37919;37920;37921;37922…	6363;6364;6365;6366;6367;6368;6369;6370;6371;6372;6373;6374;6375;6376;6377;6378;6379;6380;6381;6382;6383;6384;6385;6386;6387;6388;6389;6665;6666;9222;12673;12674;12675;12676;12677;12678;12679;12680;17237;17965;17966;17967;17968;18557;18558;23240;23241;24696;24697;24698;24699;24700;29336;29337;29338;29339;34419;34420;37283;37284;37778;37779;37780;37781;37782;37783;37784;37785;37786;37787;37788;377…	6365;6387;6666;9222;12675;12679;17237;17965;18557;23240;24696;24700;29336;34420;37283;37779;37783;46912;54219;57879;60179;61417;64938;69440;78309;79247;79250;82690;83948;87076;87619;97867;108799;113456;113921;117287;118305;120318;128045;134376;135263;145020;152727;153226;159010;160214;160691;171285;171288;171568;181765;183260;183310;186365	2158;2159;2160		3164;3165;3166;3167;3168;3169;3170;3171	16431;16432;16433	498;678;832		27;236;310;358;435;499;746;786	59;62;64	-1	20.3397	20.4444	20.268	20.3359	20.3723	20.3557	20.3169	20.2463	20.1238	20.1631
P51524	Prophenin and tritrpticin precursor (Fragment)		P51524	16	16	0	sp|P51524|PF11_PIG Prophenin and tritrpticin precursor (Fragment) OS=Sus scrofa OX=9823 PE=1 SV=1	1	16	16	0	56.1	56.1	0	23.955	212	212	0	323.31	15	3010900000	147	ADEDPGTPK;ADEDPGTPKPVSFTVK;DPLDITCNEGVR;DPLDITCNEGVRR;ETVCPRPTR;FPPPNFPGPR;FPWWWPFLR;LLELDQPPK;LLELDQPPKADEDPGTPK;LLELDQPPKADEDPGTPKPVSFTVK;LNEQSSEANLYR;PVSFTVK;QCVGTVTLDQIK;QCVGTVTLDQIKDPLDITCNEGVR;QPPELCDFK;RFPWWWPFLR	7452	904;905;9641;9642;16310;18404;18436;33550;33551;33552;34274;41818;42192;42193;43789;45434	True;True;True;True;True;True;True;True;True;True;True;True;True;True;True;True	1031;1032;11048;11049;18655;21018;21058;38286;38287;38288;39083;39084;39085;48010;48432;48433;48434;50254;52131	1828;1829;1830;1831;1832;1833;1834;1835;1836;1837;1838;1839;1840;1841;1842;19180;19181;19182;32663;32664;32665;32666;32667;32668;32669;32670;32671;32672;32673;32674;32675;32676;32677;37092;37093;37154;67898;67899;67900;67901;67902;67903;67904;67905;67906;67907;67908;67909;67910;67911;67912;67913;67914;67915;67916;67917;67918;67919;67920;67921;67922;67923;67924;67925;67926;67927;69331;69332;69333;…	2749;2750;2751;2752;2753;2754;2755;2756;2757;2758;2759;2760;2761;2762;2763;2764;2765;2766;2767;2768;2769;27302;27303;27304;27305;46859;46860;46861;46862;46863;46864;46865;46866;46867;46868;46869;46870;46871;46872;46873;46874;46875;46876;46877;46878;46879;46880;46881;46882;46883;46884;46885;46886;46887;46888;53075;53076;53077;53078;53079;53080;53081;53082;53172;96376;96377;96378;96379;96380;96381;…	2750;2762;27304;27305;46883;53075;53172;96382;96400;96411;98299;118566;119310;119326;123299;127722	967;968;2435			6502	30;37;109			33	-1	17.6487	17.6587	17.6805	17.2948	17.9325	18.3755	18.2832	18.2692	21.9806	22.2717
Q767L7	Tubulin beta chain	TUBB	Q767L7	22	22	4	sp|Q767L7|TBB5_PIG Tubulin beta chain OS=Sus scrofa OX=9823 GN=TUBB PE=1 SV=1	1	22	22	4	68.9	68.9	16	49.67	444	444	0	323.31	20	381150000	147	AILVDLEPGTMDSVR;ALTVPELTQQVFDAK;EAESCDCLQGFQLTHSLGGGTGSGMGTLLISK;EVDEQMLNVQNK;FPGQLNADLR;FPGQLNADLRK;FWEVISDEHGIDPTGTYHGDSDLQLDR;GHYTEGAELVDSVLDVVR;IMNTFSVVPSPK;IREEYPDR;ISEQFTAMFR;ISVYYNEATGGK;LAVNMVPFPR;LHFFMPGFAPLTSR;LTTPTYGDLNHLVSATMSGVTTCLR;MAVTFIGNSTAIQELFK;NMMAACDPR;NSSYFVEWIPNNVK;RISEQFTAMFR;SGPFGQIFRPDNFVFGQSGAGNNWAK;TAVCDIPPR;YLTVAAVFR	7667	2687;3509;11339;16415;18370;18371;19080;21079;27321;27862;27961;28161;31144;32878;36175;36962;39738;40455;45875;49325;54086;63745	True;True;True;True;True;True;True;True;True;True;True;True;True;True;True;True;True;True;True;True;True;True	3095;3096;4008;12995;12996;18781;18782;20982;20983;20984;21770;24088;31272;31273;31274;31882;31993;31994;32236;32237;32238;35633;35634;35635;37539;37540;41227;41228;41229;42087;42088;42089;42090;45585;46482;46483;46484;52649;56683;56684;62517;73519	5427;5428;5429;5430;5431;5432;5433;5434;5435;5436;6943;6944;6945;6946;22720;22721;22722;22723;22724;22725;22726;22727;22728;32956;32957;32958;32959;32960;32961;32962;32963;32964;32965;32966;32967;32968;32969;37041;37042;37043;37044;37045;37046;37047;38415;38416;38417;38418;38419;38420;38421;43009;43010;43011;43012;43013;55763;55764;55765;55766;55767;55768;55769;55770;55771;55772;56732;56733;56734…	7908;7909;7910;7911;7912;7913;7914;7915;7916;7917;7918;7919;9873;9874;9875;9876;9877;9878;9879;9880;9881;32466;32467;32468;32469;32470;32471;32472;32473;32474;32475;47264;47265;47266;47267;47268;47269;47270;47271;47272;47273;47274;47275;47276;47277;47278;47279;47280;47281;47282;52994;52995;52996;52997;52998;52999;53000;53001;53002;53003;53004;53005;53006;53007;53008;53009;53010;53011;53012;54908;…	7919;9873;32474;47265;52995;53007;54916;61450;79288;80587;80865;81708;89953;94357;103268;105006;113290;115556;128982;138999;156915;184712	220;221;222;223;224;225;226;227;228;2558;2559		355;356;357;358;359;360;361;451;3646		52;89;99;100;165;226;247;256;337;347;370		73;147;164;233;257;267;330;363;388		-1	19.9716	19.9931	19.8789	19.7755	19.8721	19.9192	19.8325	19.7171	19.7332	19.6681
A0A5G2R655	Tubulin alpha 4a	TUBA4A	A0A5G2R655	25	25	5	tr|A0A5G2R655|A0A5G2R655_PIG Tubulin alpha 4a OS=Sus scrofa OX=9823 GN=TUBA4A PE=1 SV=1	1	25	25	5	50.6	50.6	13.1	67.974	618	618	0	323.31	35	465590000	144	AFVHWYVGEGMEEGEFSEAR;AVCMLSNTTAIAEAWAR;AVFVDLEPTVIDEIR;AVFVDLEPTVIDEIRNGPYR;AYHEQLSVAEITNACFEPANQMVK;DVNAAIAAIK;EDAANNYAR;EDMAALEK;EIIDPVLDR;FDGALNVDLTEFQTNLVPYPR;FDLMYAK;GHYTIGK;IHFPLATYAPVISAEK;LDHKFDLMYAK;LISQIVSSITASLR;LSDQCTGLQGFLVFHSFGGGTGSGFTSLLMER;LSVDYGK;LSVDYGKK;NLDIERPTYTNLNR;QLFHPEQLITGK;RNLDIERPTYTNLNR;SIQFVDWCPTGFK;TIGGGDDSFTTFFCETGAGK;VGINYQPPTVVPGGDLAK;YMACCLLYR	3764	1957;5512;5607;5608;6007;10829;11813;12011;13608;17271;17297;21081;26584;31414;33217;35403;35811;35812;39372;43284;46352;49825;55294;59166;63775	True;True;True;True;True;True;True;True;True;True;True;True;True;True;True;True;True;True;True;True;True;True;True;True;True	2274;2275;6374;6375;6376;6484;6485;6922;6923;6924;12417;13516;13517;13740;15572;19730;19761;19762;24090;30453;35933;37915;40342;40823;40824;45153;45154;49673;53185;57285;63915;68407;68408;73549;73550	4052;4053;4054;4055;4056;4057;4058;4059;4060;4061;4062;4063;4064;10974;10975;10976;10977;10978;10979;10980;10981;10982;10983;10984;10985;10986;10987;10988;10989;11251;11252;11253;12012;12013;12014;12015;12016;12017;12018;12019;12020;12021;12022;12023;12024;21666;21667;21668;21669;23732;23733;23734;23735;23736;23737;23738;23739;23740;23741;24113;24114;24115;24116;24117;24118;27373;27374;27375;3463…	6015;6016;6017;6018;6019;6020;6021;6022;6023;6024;6025;6026;6027;6028;6029;6030;6031;6032;6033;6034;6035;6036;15683;15684;15685;15686;15687;15688;15689;15690;15691;15692;15693;15694;15695;15696;15697;15698;15699;15700;15701;15702;15703;15704;15705;15706;16051;16052;16053;16054;17174;17175;17176;17177;17178;17179;17180;17181;17182;17183;17184;17185;17186;17187;17188;17189;17190;17191;17192;30943;3…	6028;15688;16051;16054;17188;30944;33878;34422;39162;49603;49666;61458;77476;90800;95047;101263;102548;102555;112178;121953;130011;140461;160636;172259;184815	1093;1094;1095;1096;1097;1098;1169;1170		1706;1707;1708;1709;1710		250;271;272;386;396;463;526;550		472;483;547;568;583		-1	19.684	19.8074	19.6949	19.6482	19.8092	19.7522	19.7192	19.5274	19.4865	19.503
A0A5G2QCL1;CON__sp|P01030|CO4_BOVIN	Complement C4A (Rodgers blood group)	C4A	A0A5G2QCL1	72;3	72;3	72;3	tr|A0A5G2QCL1|A0A5G2QCL1_PIG Complement C4A (Rodgers blood group) OS=Sus scrofa OX=9823 GN=C4A PE=1 SV=1	2	72	72	72	52	52	52	194.26	1758	1758;920	0	323.31	90	46970000	141	AAAAQAR;AEMADQTASWLTR;AMELLQEEELIEEDDIPVR;AMGLVGSFSHFYYMILSR;APDVQLVAQSSWLK;AYHPGETLK;AYNVIDLK;CCQDGLTQLPMAR;DFIQEYSTQGCQV;DHAVDLIQK;DMQGGLVGNDEK;DVSGSPAAGIPVK;ECGLHLLR;ECVGFGAVQEVAIGLVQPASAVLYDYYNPEHK;ESSTWLTAFVLK;EVYVPSSIFQDDLVIPDIAEPGTWK;EYLIMGLDGTTHDLK;FEQLELRPVLYNYLDK;FGLLDEDDKK;FLSTLCSADVCQCAEGK;FVSSPFSLDLSK;GDPQYLLDSNCWIEEMPSER;GHIFLQTDQPVYNPGQR;GHVTVPIGIPK;GLEEELQFSLGSK;GLQDLDGYR;GQGGFAR;…	2987	20;1527;3623;3632;3874;6009;6037;6160;7794;8329;9369;10887;11758;11806;15970;16812;16938;17458;17663;18156;19046;19838;20998;21074;21467;21707;22483;22506;22856;25048;27188;29872;31919;32198;32336;32905;34739;34903;35884;36072;36146;36282;37890;38506;39410;39889;39890;40059;40778;41784;41812;44849;45571;45641;47339;48894;51174;53057;56049;57791;57900;58309;58447;58689;58839;58881;59083;60170;6083…	True;True;True;True;True;True;True;True;True;True;True;True;True;True;True;True;True;True;True;True;True;True;True;True;True;True;True;True;True;True;True;True;True;True;True;True;True;True;True;True;True;True;True;True;True;True;True;True;True;True;True;True;True;True;True;True;True;True;True;True;True;True;True;True;True;True;True;True;True;True;True;True	19;1781;4132;4133;4152;4435;6927;6955;7094;8941;9556;10725;10726;12478;13456;13508;18263;19227;19366;19939;20171;20725;21729;22628;22629;23994;24082;24506;24507;24790;25705;25737;26140;28686;31119;34180;36488;36793;36939;37567;39596;39780;40903;41111;41112;41196;41346;43299;43300;44065;45197;45198;45796;45797;45984;46857;46858;47975;48004;51461;52287;52374;54308;56170;58929;61267;64801;66855;6697…	29;30;3208;7117;7118;7119;7230;7650;7651;12029;12030;12071;12072;12310;15473;15474;16586;16587;18614;18615;21751;23624;23625;23626;23721;31981;31982;31983;31984;33844;34042;34991;34992;34993;35524;35525;36628;38300;39965;39966;39967;42859;43001;43592;43593;43594;44159;45981;45982;46048;46788;46789;51207;51208;55537;60655;64727;65224;65225;65435;65436;66517;66518;70102;70103;70104;70105;70434;7043…	39;40;4802;10093;10094;10095;10096;10249;10837;10838;17198;17199;17250;17251;17533;21993;21994;23505;23506;26494;26495;31050;33726;33727;33728;33847;45878;45879;45880;45881;45882;48574;48828;48829;48830;50066;50067;50068;50893;50894;52431;52432;54729;57018;57019;57020;61268;61438;62181;62182;62183;63123;65801;65802;65887;66887;66888;66889;72974;72975;78994;86043;91892;92607;92608;92609;92874;9287…	40;4802;10095;10249;10837;17198;17250;17533;21993;23505;26494;31050;33726;33847;45878;48574;48829;50068;50894;52431;54729;57020;61268;61438;62181;63123;65801;65887;66888;72974;78994;86043;91892;92608;92874;94397;99313;99753;102702;103056;103215;103530;108254;109666;112387;113916;113920;114262;116204;118507;118559;125967;128038;128252;132284;137407;145615;153340;162684;168105;168310;169760;170172;…	948;949		1450;1451;1452	6360	679;955		167;756;1726	1361	-1;-1	19.0968	18.7525	18.839	18.7827	19.799	19.6816	19.4959	19.8889	20.3688	19.9115
F1SJB5;P19619	Annexin	ANXA1	F1SJB5;P19619	28;26	28;26	28;26	tr|F1SJB5|F1SJB5_PIG Annexin OS=Sus scrofa OX=9823 GN=ANXA1 PE=1 SV=3;sp|P19619|ANXA1_PIG Annexin A1 OS=Sus scrofa OX=9823 GN=ANXA1 PE=1 SV=3	2	28	28	28	73.1	73.1	73.1	38.744	346	346;346	0	323.31	20	1478900000	139	AAYLQEK;ALLSLAK;ALTGHLEEVALALLK;ALYEAGER;AMVSEFLK;DITSDTSGDYQK;GDIENCLTVVVK;GDRSEDLAINDDLADTDAR;GGPGSAVSPYPTFNPSSDVEALHK;GKPLDEALK;GKPLDEALKK;GLGTDEDTLNEILASR;GLGTDEDTLNEILASRTNR;GTDLNVFITILTTR;GVDEATIIEILTK;ILVALCGGD;KGTDLNVFITILTTR;LYGISLCQAILDETK;LYGISLCQAILDETKGDYEK;PLDEALK;PLDEALKK;PMFFAEK;QAWFIDNEEQEYIK;SEDLAINDDLADTDAR;SEIDMNDIK;TPAQFDADELR;VLDLELK;VYKEELK	5895	737;3289;3488;3575;3682;8608;19759;19865;20795;21361;21362;21555;21556;23257;23527;27253;29404;36741;36742;41414;41415;41541;42147;48469;48571;56137;59825;62151	True;True;True;True;True;True;True;True;True;True;True;True;True;True;True;True;True;True;True;True;True;True;True;True;True;True;True;True	851;3756;3984;4075;4076;4221;4222;9859;9860;22536;22662;22663;22664;23762;23763;23764;24397;24398;24610;24611;24612;26639;26947;31190;33658;41845;41846;47572;47573;47707;48376;48377;55647;55648;55780;55781;55782;64918;69169;71792	1560;1561;6528;6529;6530;6531;6532;6533;6534;6535;6536;6897;6898;6899;6900;6901;7041;7042;7043;7326;7327;7328;7329;7330;7331;7332;7333;7334;7335;7336;7337;7338;7339;7340;7341;7342;7343;17051;17052;17053;17054;17055;17056;17057;17058;17059;17060;17061;17062;39788;39789;39790;39791;39792;39793;39794;40082;40083;40084;40085;40086;40087;40088;42329;42330;42331;42332;42333;42334;42335;42336;42337;4233…	2372;2373;2374;2375;9314;9315;9316;9317;9318;9319;9320;9321;9322;9323;9814;9815;9816;9817;9818;9819;9820;10003;10004;10005;10006;10007;10382;10383;10384;10385;10386;10387;10388;10389;10390;10391;10392;10393;10394;10395;10396;10397;10398;10399;10400;10401;10402;10403;10404;10405;10406;10407;10408;10409;10410;10411;24139;24140;24141;24142;24143;24144;24145;24146;24147;24148;24149;24150;24151;24152;…	2372;9319;9816;10003;10407;24147;56788;57214;60487;62006;62010;62564;62574;68311;69039;79131;85056;104510;104511;117712;117714;117967;119206;135845;136317;162950;174075;180882	1850;1851;1852;1853		2711;2712	11339;11340;11341;11342;11343;16180;16820	43;138;195;309		3;308	34;37;145;170;173;189;207	-1;-1	19.4065	19.3781	19.4177	19.4027	19.584	19.5171	19.4032	19.4623	20.5876	20.4826
F2Z558	Tyrosine 3-monooxygenase/tryptophan 5-monooxygenase activation protein zeta	YWHAZ	F2Z558	18	18	12	tr|F2Z558|F2Z558_PIG Tyrosine 3-monooxygenase/tryptophan 5-monooxygenase activation protein zeta OS=Sus scrofa OX=9823 GN=YWHAZ PE=1 SV=4	1	18	18	12	70	70	49.2	29.278	260	260	0	298.98	15	3330200000	138	DICNDVLSLLEK;DNLTLWTSDTQGDEAEAGEGGEN;DSTLIMQLLR;EMQPTHPIR;FLIPNASQAESK;GIVDQSQQAYQEAFEISK;GIVDQSQQAYQEAFEISKK;KEMQPTHPIR;KGIVDQSQQAYQEAFEISK;LAEQAER;LGLALNFSVFYYEILNSPEK;NLLSVAYK;SVTEQGAELSNEER;TAFDEAIAELDTLSEESYK;VVSSIEQK;YDDMAACMK;YLAEVAAGDDK;YLAEVAAGDDKK	6343	8429;9467;10363;14676;18044;21283;21284;29097;29320;30809;32617;39534;53535;53889;61974;62913;63559;63560	True;True;True;True;True;True;True;True;True;True;True;True;True;True;True;True;True;True	9664;9665;10847;10848;10849;11873;11874;16770;16771;20597;20598;24315;24316;33299;33300;33553;35258;37258;45340;61848;61849;61850;62264;71601;72608;72609;73319;73320	16743;16744;16745;16746;16747;16748;16749;16750;16751;16752;16753;16754;16755;16756;16757;16758;16759;16760;16761;16762;16763;16764;16765;18838;18839;18840;18841;18842;18843;18844;18845;18846;18847;18848;18849;18850;18851;20514;20515;20516;20517;20518;20519;20520;20521;20522;20523;20524;20525;20526;20527;20528;20529;20530;20531;20532;20533;20534;20535;29467;29468;29469;29470;29471;29472;29473;294…	23700;23701;23702;23703;23704;23705;23706;23707;23708;23709;23710;23711;23712;23713;23714;23715;23716;23717;23718;23719;23720;23721;23722;23723;23724;23725;23726;23727;23728;23729;23730;23731;23732;23733;23734;23735;26817;26818;26819;26820;26821;26822;26823;26824;26825;26826;26827;26828;26829;26830;26831;26832;26833;26834;26835;26836;26837;26838;26839;26840;26841;26842;26843;29224;29225;29226;292…	23711;26824;29253;42248;52092;61882;61886;84195;84687;89002;93714;112770;154978;156039;180471;182664;184336;184340	2026;2027;2028	2392	1315;1316	12013;12014	53;110;123	248	175;233	52;245	-1	19.6994	19.8646	19.7696	19.7524	20.0777	19.7397	19.8611	19.6398	19.6752	19.6192
I3LQ84	Collagen type VI alpha 2 chain	COL6A2	I3LQ84	34	34	34	tr|I3LQ84|I3LQ84_PIG Collagen type VI alpha 2 chain OS=Sus scrofa OX=9823 GN=COL6A2 PE=1 SV=3	1	34	34	34	43.4	43.4	43.4	101.38	943	943	0	323.31	46	664910000	138	ALCNHDVTVTAIGIGDMFHEK;DDDLNLR;DDDPLNAR;DIASTPHELYR;DIASTPHELYRNNYATMR;DYDSLVQPGFFDR;FIDDMEDVLCPDPQIVCPDLPCQTELYVAQCTQR;FVEDVSR;FVEDVSRR;GLAGEVGSK;HDPRDDDLNLR;HEAYGECYK;HESENLYSIACDKPQQVR;IDSLSSFK;ISLGDEAAVFR;LFAVPPNLQLNEQGLR;LGEQNFHK;NFVINVVNR;NLEWIAGGTWTPSALK;NMTLFSDLVAEK;NNYATMR;PVDIVFLLDGSER;QNVVPTVVAVGSDVDADVLSK;RDDDPLNAR;SDSTEIDQDTINR;SLQSISSFR;VALLQFGGPR;VFAVVITDGR;VGVVQYSHEGTFEAIQLDDER;VGV…	7001	2957;7324;7326;8422;8423;11025;17800;18954;18955;21392;24114;24143;24212;25929;28023;32135;32506;38876;39428;39754;39885;41773;43721;44995;48372;50519;57891;58848;59316;59317;60400;61069;63294;63696	True;True;True;True;True;True;True;True;True;True;True;True;True;True;True;True;True;True;True;True;True;True;True;True;True;True;True;True;True;True;True;True;True;True	3392;3393;3394;3395;8420;8422;9656;9657;12638;20322;20323;21625;21626;24429;27603;27639;27722;29721;32071;36728;36729;37133;37134;44497;44498;45217;45218;45612;45790;45791;47963;50176;51636;51637;55531;55532;55533;58090;66962;68060;68584;68585;69811;69812;70561;73024;73466;73467	5868;5869;5870;5871;5872;5873;5874;5875;5876;5877;5878;5879;5880;14599;14600;14602;16728;16729;16730;16731;16732;16733;22062;22063;22064;22065;22066;22067;22068;22069;22070;22071;22072;22073;22074;22075;22076;22077;35751;35752;38131;38132;38133;38134;38135;43489;43490;49330;49331;49396;49397;49398;49557;53151;53152;53153;53154;53155;53156;57089;57090;57091;57092;57093;65120;65121;65122;65123;6512…	8446;8447;8448;8449;8450;8451;8452;8453;8454;8455;8456;8457;8458;8459;8460;8461;8462;8463;8464;20777;20778;20779;20781;23682;23683;23684;23685;23686;23687;23688;31537;31538;31539;31540;31541;31542;31543;31544;31545;31546;31547;31548;31549;31550;31551;31552;31553;31554;31555;31556;31557;31558;31559;31560;31561;31562;31563;31564;51186;51187;51188;54515;54516;54517;54518;54519;54520;62055;62056;7049…	8460;20777;20781;23687;23688;31542;51188;54515;54520;62056;70492;70603;70809;75777;81069;92491;93378;110614;112433;113463;113909;118484;123113;126548;135598;143164;168298;171249;172629;172645;175643;177718;183609;184613	2202;2203;2204;2205;2206;2207;2208;2209;2210;2211;2212	1376	3228;3229;3230	13168;16492	154;192;196;213;578;635;691;790;816;836;850	727	704;728;743	222;223	-1	20.3446	20.3174	20.006	19.1933	19.3594	20.3767	19.0903	19.5736	18.9815	19.8244
F1RQI0	Collagen type XII alpha 1 chain	COL12A1	F1RQI0	85	85	85	tr|F1RQI0|F1RQI0_PIG Collagen type XII alpha 1 chain OS=Sus scrofa OX=9823 GN=COL12A1 PE=1 SV=3	1	85	85	85	36.8	36.8	36.8	332.78	3065	3065	0	323.31	150	14061000	136	ALALGALQNIQYR;CCDIPSR;DEGVELFAIGIK;DELLAAIK;DITDTSIGAYWTSAPGMVR;DLKPETEYVVNVYSVVEDEYSEPLK;DPHTEFTLK;DTRGEVQTVTFDTDEVK;DVTHSTMNVLWEPAPGQVR;DYKPQVGVIADPSSK;EVTLPLPSPR;EVTTPANQR;FNQMLNQIPNDYHSSR;GDRGDVASHNMMR;GDVASHNMMR;GEVQTVTFDTDEVK;GGNTLTGMALNFIR;GIGSPGPR;GPGDLEAPSNLVISER;GVATNIQVYNPTPNSLDVR;HVFIVDDFESFEK;IGVLITDGK;IIYRPVTGGESK;IIYSPTVGDPIDEYTTVPGR;IIYSPTVGDPIDEYTTVPGRR;ITVIAVYEDGDGGHLTGNGR;ITWAP…	4773	2909;6142;7594;7625;8602;8984;9635;10572;10918;11085;16740;16748;18307;19859;19923;20307;20774;21150;22183;23514;25352;26551;26864;26865;26866;28353;28368;28373;28396;28433;28692;32061;32399;32498;33267;33291;33846;34438;35053;35640;35847;36437;36610;37408;38225;38266;38773;39603;39875;39876;40264;43702;44475;47920;48597;50375;51533;51534;51854;54746;55588;55620;56168;56391;56709;57348;57430;5768…	True;True;True;True;True;True;True;True;True;True;True;True;True;True;True;True;True;True;True;True;True;True;True;True;True;True;True;True;True;True;True;True;True;True;True;True;True;True;True;True;True;True;True;True;True;True;True;True;True;True;True;True;True;True;True;True;True;True;True;True;True;True;True;True;True;True;True;True;True;True;True;True;True;True;True;True;True;True;True;True…	3342;7074;8723;8759;9853;10269;11042;12115;12514;12705;19149;19157;20910;22654;22735;23163;23735;23736;23737;24163;25353;26934;29074;30417;30761;30762;30763;32450;32469;32475;32498;32539;32826;36651;37007;37120;37972;37996;38601;39271;39943;40619;40863;41514;41708;42672;42673;43723;43775;43776;44380;45420;45775;45776;45777;46225;50156;51037;55002;55813;57922;59366;59367;59768;63291;64241;64277;64…	5798;5799;12280;15092;15093;15094;15166;17042;17731;17732;19170;21010;21793;22183;22184;33731;33741;36921;40069;40191;41050;42268;42269;42270;43119;45235;48183;52057;52058;54339;54980;54981;54982;57843;57844;57869;57883;57884;57911;57973;57974;57975;58515;58516;65015;65555;65775;67121;67122;67202;67203;67204;68471;68472;68473;69622;70664;71949;72330;73306;73307;73604;73605;75330;75331;75332;75333…	8361;8362;17498;21475;21476;21477;21584;24129;25086;25087;27291;29964;31108;31109;31707;31708;48442;48443;48453;52828;57197;57367;58575;60401;60402;60403;60404;61593;64714;64715;68997;74281;74282;74283;77411;77412;78262;78263;78264;82121;82122;82123;82152;82173;82174;82205;82288;82289;82290;83076;83077;92326;93033;93356;95186;95187;95188;95324;95325;95326;95327;95328;95329;97137;97138;97139;97140…	8362;17498;21476;21584;24129;25086;27291;29964;31108;31708;48442;48453;52828;57197;57367;58575;60403;61593;64714;68997;74281;77412;78262;78263;78264;82123;82152;82173;82205;82289;83077;92326;93033;93356;95187;95325;97138;98671;100048;102051;102626;103915;104288;106847;109018;109119;110383;112925;113890;113892;114754;123081;125079;134326;136485;142627;147271;147273;148365;158983;161340;161405;1630…	1530;1531;1532;1533;1534;1535		2211;2212		1128;1276;1378;2080;2081;2573		1281;1346		-1	19.7772	19.4308	19.3319	19.6485	19.106	19.4315	19.0691	19.8476	18.7713	19.1038
O02705;A0A287AQK7	Heat shock protein HSP 90-alpha	HSP90AA1	O02705;A0A287AQK7	49;49	49;49	35;35	sp|O02705|HS90A_PIG Heat shock protein HSP 90-alpha OS=Sus scrofa OX=9823 GN=HSP90AA1 PE=2 SV=3;tr|A0A287AQK7|A0A287AQK7_PIG Heat shock protein HSP 90-alpha OS=Sus scrofa OX=9823 GN=HSP90AA1 PE=3 SV=1	2	49	49	35	65.8	65.8	47.3	84.774	733	733;789	0	323.31	33	311850000	134	ADLINNLGTIAK;AEADKNDK;APFDLFENR;CLELFTELAEDK;DKEVSDDEAEEK;DLVILLYETALLSSGFSLEDPQTHANR;DNSTMGYMAAK;DQVANSAFVER;EDQTEYLEER;EGLELPEDEEEK;EGLELPEDEEEKK;ELHINLIPNK;ELISNSSDALDK;EMLQQSK;ERDKEVSDDEAEEK;ESEDKPEIEDVGSDEEEEEK;ESEDKPEIEDVGSDEEEEEKK;EVSDDEAEEK;EVSDDEAEEKEDK;EVSDDEAEEKEDKEEEK;FYEQFSK;GVVDSEDLPLNISR;HFSVEGQLEFR;HGLEVIYMIEPIDEYCVQQLK;HIYYITGETK;HLEINPDHSIIETLR;HNDDEQYAWESSAGGSFTVR;HSQFIGYPITLFV…	1499	1014;1197;3901;6442;8663;9272;9520;9888;12055;13105;13106;14156;14195;14652;15497;15709;15710;16693;16694;16695;19115;23737;24284;24371;24556;24625;24777;25181;27901;29242;29795;32594;32595;32635;32636;36567;39902;41179;41180;44855;44856;50667;54382;55465;55905;58928;63124;63454;64553	True;True;True;True;True;True;True;True;True;True;True;True;True;True;True;True;True;True;True;True;True;True;True;True;True;True;True;True;True;True;True;True;True;True;True;True;True;True;True;True;True;True;True;True;True;True;True;True;True	1173;1174;1391;4468;7413;9925;10606;10914;10915;11332;11333;13789;14995;14996;16177;16224;16225;16742;17723;17968;17969;19096;19097;19098;19099;21807;27181;27801;27900;27901;28116;28195;28370;28861;31923;33459;34092;37232;37233;37234;37279;37280;37281;41662;41663;45809;45810;47319;47320;51467;51468;58269;58270;58271;62866;64109;64619;68151;68152;72834;73208;74420;74421	2150;2151;2152;2153;2154;2155;2156;2492;7709;7710;12938;12939;12940;17185;17186;17187;17188;17189;17190;17191;17192;17193;17194;17195;17196;17197;17198;17199;18372;18964;18965;18966;18967;19642;19643;19644;24251;24252;24253;24254;26417;26418;26419;26420;26421;26422;28444;28445;28535;28536;28537;28538;28539;28540;29431;31008;31009;31010;31011;31012;31013;31014;31015;31016;31017;31415;31416;31417;3…	3238;3239;3240;3241;3242;3243;3244;3245;3748;10938;10939;10940;18475;18476;18477;18478;18479;24323;24324;24325;24326;24327;24328;24329;24330;24331;24332;24333;24334;24335;24336;24337;24338;24339;24340;24341;24342;24343;24344;24345;24346;24347;24348;24349;24350;24351;24352;26110;26111;26112;27000;27001;27002;27003;27959;27960;27961;27962;34651;34652;34653;34654;37869;37870;37871;37872;37873;37874;…	3240;3748;10939;18479;24342;26110;27002;27961;34651;37870;37875;40815;40927;42192;44417;44977;45083;48074;48242;48263;54978;69549;70995;71213;71638;71936;72224;73819;80700;84505;85811;93662;93669;93765;93776;104210;113940;117186;117189;125982;125986;143658;158081;161082;162273;171421;183203;184098;186733	48;50;454;455;456		726;727;728;729;730;731;732;733	3090;3091;14316	51;106;307;319;505		372;475;522;611;626;629;717;729	231;263;318	-1;-1	19.8552	19.8891	19.8622	19.9393	20.0106	19.8302	19.9534	19.8707	19.908	19.7784
A0A287AK19;REV__F1RX91	Moesin	MSN	A0A287AK19	48;1	48;1	4;0	tr|A0A287AK19|A0A287AK19_PIG Moesin OS=Sus scrofa OX=9823 GN=MSN PE=1 SV=2	2	48	48	4	61.9	61.9	9.2	71.819	612	612;243	0	323.31	33	255790000	133	ALELEQER;ALELEQERK;ALLENEK;ALTSELANAR;APDFVFYAPR;AQMVQEDLEK;AQQELEEQTR;AQQELEEQTRR;AQSEAEK;DRSEEER;EDAVLEYLK;EGILNDDIYCPPETAVLLASYAVQSK;EKEELMER;ERQEAEEAK;ESEAAEWQQK;EVWFFGLQYQDTK;FVIKPIDK;FYPEDVSEELIQDITQR;GFSTWLK;GMLREDAVLEYLK;IAQDLEMYGVNYFSIK;IGFPWSEIR;ILALCMGNHELYMR;IQVWHEEHR;ISQLEMAR;KAPDFVFYAPR;KAQQELEEQTR;KAQQELEEQTRR;KESEAAEWQQK;KFVIKPIDK;KPDTIEVQQMK;KTANDMIHAENMR;KTQEQLALEMAELTAR;KVTAQDV…	1306	3082;3083;3250;3502;3870;4347;4388;4389;4420;10019;11834;13079;13814;15619;15706;16792;18995;19143;20518;21896;25653;26425;26912;27837;28091;28843;28860;28861;29121;29237;29961;30335;30384;30523;32208;39239;39240;42325;42996;43281;44877;45933;49497;53962;53965;56433;61405;61654	True;True;True;True;True;True;True;True;True;True;True;True;True;True;True;True;True;True;True;True;True;True;True;True;True;True;True;True;True;True;True;True;True;True;True;True;True;True;True;True;True;True;True;True;True;True;True;True	3531;3532;3714;4000;4430;4986;4987;5035;5036;5070;11478;13540;14967;15803;17865;17965;19205;21670;21839;23404;25009;29412;29413;30274;30810;30811;31855;32157;33008;33027;33028;33328;33454;34285;34286;34723;34781;34935;36803;45004;45005;48585;49367;49670;51491;51492;52718;52719;56903;62351;62352;62353;62354;62355;62356;62357;62358;62361;62362;62363;65261;65262;70969;71244;71245	6201;6202;6464;6465;6926;6927;7645;8549;8550;8551;8552;8620;8621;8622;8623;8675;8676;8677;19861;23777;23778;26360;27799;27800;31221;31222;31223;31409;31410;33814;33815;33816;38204;38205;38508;38509;38510;41531;41532;44512;44513;52607;52608;52609;52610;54143;54144;55043;55044;55045;55046;56673;56674;57365;58841;58842;58862;58863;58864;58865;59328;59524;59525;60816;60817;61595;61685;61686;61687;620…	8900;8901;8902;9223;9224;9225;9226;9847;9848;10829;12097;12098;12099;12100;12101;12186;12187;12188;12189;12256;12257;12258;28250;28251;33930;33931;33932;37775;37776;39831;39832;44686;44687;44688;44957;44958;44959;48536;48537;48538;48539;48540;54605;54606;55020;55021;55022;55023;55024;55025;59271;59272;63650;63651;63652;75008;75009;75010;75011;75012;75013;77161;77162;77163;78339;78340;78341;78342;…	8901;8902;9223;9847;10829;12100;12186;12188;12258;28250;33931;37776;39831;44688;44958;48539;54605;55022;59272;63650;75013;77162;78342;80504;81502;83517;83539;83543;84244;84499;86271;87370;87489;88125;92630;111846;111847;119672;121356;121943;126054;129137;139584;156272;156314;163875;178603;179282	407	272	29;30;31;33;641;642;643;644;645;646	2718;2719;2720;14738;14739	486	486	12;200;285;292;305;421;451;467;543;549	384;465;468;469;491	-1;-1	20.3063	20.3383	20.2243	20.2309	20.4246	20.1899	20.1709	20.2564	20.3651	20.2147
F1RS37;CON__tr|Q2KJC7|Q2KJC7_BOVIN	Periostin	POSTN	F1RS37;CON__tr|Q2KJC7|Q2KJC7_BOVIN	49;31	49;31	49;31	tr|F1RS37|F1RS37_PIG Periostin OS=Sus scrofa OX=9823 GN=POSTN PE=1 SV=1;	2	49	49	49	64.4	64.4	64.4	93.178	836	836;779	0	323.31	40	398450000	133	AAAITSDILESLGR;DGHFTLFAPTNEAFEK;DIVTNNGVIHLIDQVLIPDSAK;DQGPNVCALQQILGTK;EGETVTEVIHGEPIIK;EGETVTEVIHGEPIIKK;EIIKPAEK;EIPITVYTTK;ELLTQPGDWTLFVPTNDAFK;ESDIMTTNGVIHVVDK;FIEGGDGHLFEDEEIK;GCPAVLPIDHVYGTLGIVGATTTQR;GFEPGVTNILK;GLESNVNVELLNALHSHMVNK;GMTNEEK;GRDQGPNVCALQQILGTK;GSFTYFAPSNEAWDNLDSDIR;GSFTYFAPSNEAWDNLDSDIRR;IEGEPELR;IIDGVPVEITEK;IIHGNQIATNGVVHVIDR;IITGPEIK;ISTSGGETEETLK;ISTSGGETEETLKK;KDIVTN…	4844	53;8068;8628;9787;13014;13015;13613;13678;14272;15688;17814;19612;20373;21493;21917;22657;22875;22876;26059;26688;26745;26829;28141;28142;28956;30413;32074;33136;33892;33903;33904;34100;35243;38309;38895;38983;40913;45455;45592;46138;46139;54087;54530;57238;57979;59184;59492;59734;60213	True;True;True;True;True;True;True;True;True;True;True;True;True;True;True;True;True;True;True;True;True;True;True;True;True;True;True;True;True;True;True;True;True;True;True;True;True;True;True;True;True;True;True;True;True;True;True;True;True	59;9249;9250;9883;9884;9885;11210;11211;14893;14894;15577;15649;16308;16309;17938;17939;17940;17941;17942;20337;22368;23232;24538;24539;25034;25035;25914;26163;26164;26165;26166;29869;30568;30628;30629;30630;30716;32212;32213;32214;33134;34814;36664;37823;38649;38660;38661;38873;38874;40158;43825;43826;44521;44522;44670;44671;47019;52152;52310;52311;52943;52944;62518;62519;62520;63040;66216;66217…	88;89;90;91;92;15982;15983;15984;15985;17105;17106;17107;17108;17109;17110;17111;17112;17113;17114;17115;17116;17117;17118;17119;17120;17121;17122;17123;17124;17125;17126;19414;19415;19416;19417;19418;19419;19420;19421;19422;19423;26226;26227;26228;26229;27380;27478;27479;27480;27481;28650;28651;28652;28653;28654;28655;28656;28657;31356;31357;31358;31359;31360;31361;31362;31363;31364;31365;31366;…	106;107;108;109;110;111;112;113;114;115;22695;22696;22697;22698;22699;22700;22701;24216;24217;24218;24219;24220;24221;24222;24223;24224;24225;24226;24227;24228;24229;24230;24231;24232;24233;24234;24235;24236;24237;24238;24239;24240;24241;24242;27626;27627;27628;27629;27630;27631;27632;27633;27634;27635;27636;27637;37599;37600;37601;37602;37603;37604;37605;37606;39169;39305;39306;39307;39308;39309…	107;22697;24226;27629;37600;37604;39169;39307;41071;44905;51211;56157;58717;62254;63699;66319;66942;66951;76363;77718;77867;78057;81620;81625;83794;87579;92343;94875;97242;97263;97264;97750;100499;109214;110664;111066;116564;127757;128109;129538;129539;156954;158533;166326;168579;172299;173159;173691;175073	1545;1546;1547;1548;1549;1550;1551;1552;1553;1554;1555;1556;1557;1558;1559;1560;1561;1562;1563;1564	934	2232;2233;2234;2235;2236;2237	9412;15885	42;139;181;190;191;215;220;276;354;355;431;441;445;470;482;538;557;561;618;637	618	84;169;301;473;544;615	768;772	-1;-1	NA	NA	NA	NA	NA	NA	NA	NA	NA	NA
P20305;A0A287A6P1	Gelsolin (Fragment)	GSN	P20305;A0A287A6P1	44;44	44;44	18;18	sp|P20305|GELS_PIG Gelsolin (Fragment) OS=Sus scrofa OX=9823 GN=GSN PE=1 SV=1;tr|A0A287A6P1|A0A287A6P1_PIG Gelsolin OS=Sus scrofa OX=9823 GN=GSN PE=4 SV=2	2	44	44	18	65	65	37.2	84.774	772	772;780	0	323.31	35	423010000	128	AAYRTSPR;AGALNSNDAFVLK;AHVHVSEEDAEPAGMLQVLGPK;AHVHVSEEDAEPAGMLQVLGPKPTLPEGTEDTVK;AQPVQVAEGSEPDSFWEALGGK;ATEVPVSWESFNR;AVEVIPK;DPDQVDGPGLSYLSSHIANVER;DSQEEEK;EGGQTAPASTR;EPAHLMSLFGGK;EPGLQIWR;EVQGFESATFLGYFK;FDLVPVPPNLYGDFFTGDAYVILK;GDCFILDLGNDIYQWCGSNSNR;GGVASGFK;GIRDNER;HVVPNEVAVQR;IEGSNKVPVDPATYGQFYGGDSYIILYNYR;KGGVASGFK;KMDAHPPR;LFACSNK;MDAHPPR;NWRDPDQVDGPGLSYLSSHIANVER;PSTMVVEHPEFLK;PTLPEGTED…	834	741;2002;2530;2531;4380;5226;5584;9583;10287;13049;14981;15036;16672;17302;19678;20918;21239;25419;26067;29312;29849;32126;36986;40900;41712;41746;42035;42036;42805;44417;47232;47529;47530;48454;54008;54434;54916;56301;60612;60740;61222;61248;63468;63469	True;True;True;True;True;True;True;True;True;True;True;True;True;True;True;True;True;True;True;True;True;True;True;True;True;True;True;True;True;True;True;True;True;True;True;True;True;True;True;True;True;True;True;True	855;2323;2324;2929;2930;2931;5025;6037;6456;10987;11780;14934;14935;17130;17192;19073;19767;22438;23907;24263;29155;29156;29877;33545;34151;34152;36719;42117;42118;47003;47897;47933;48253;48254;49135;50976;54185;54518;54519;55629;62411;62924;63481;65110;70069;70208;70738;70739;70740;70741;70772;70773;70774;73222;73223	1565;4138;4139;4140;4141;4142;4143;4144;4145;4146;5177;5178;5179;5180;5181;8604;8605;8606;8607;8608;10408;10409;11146;11147;19066;19067;20367;20368;20369;20370;26314;26315;26316;26317;26318;26319;26320;26321;30087;30186;30187;33466;33467;33468;34694;39503;39504;39505;42712;43268;52190;52191;52192;53527;59668;60612;60613;65108;65109;74202;74203;74204;82547;82548;83837;83888;84338;84339;84340;84341…	2380;6136;6137;6138;6139;6140;6141;6142;6143;6144;6145;6146;6147;6148;6149;7590;7591;7592;7593;7594;7595;7596;7597;7598;12164;12165;12166;12167;12168;12169;12170;12171;14934;14935;14936;14937;14938;14939;15902;15903;15904;15905;27130;27131;27132;28993;28994;28995;28996;28997;37720;37721;37722;37723;37724;37725;37726;37727;37728;37729;37730;43124;43271;43272;43273;48023;48024;48025;48026;48027;480…	2380;6144;7591;7594;12165;14935;15904;27130;28997;37721;43124;43272;48027;49674;56341;61073;61781;74451;76376;84678;85982;92451;105082;116535;118335;118430;118978;118979;120932;124952;132043;132755;132757;135798;156424;158245;159393;163475;176511;176931;178131;178209;184125;184126	267;268;269;270		443;444;445;446;447	14603;14604;14605	172;295;579;581		37;42;260;300;652	342;553;643	-1;-1	20.062	20.0612	20.0289	19.8566	19.9586	19.9327	19.8944	19.8441	19.7472	19.6564
A0A287A113	Spectrin beta chain	SPTB	A0A287A113	95	90	90	tr|A0A287A113|A0A287A113_PIG Spectrin beta chain OS=Sus scrofa OX=9823 GN=SPTB PE=1 SV=1	1	95	90	90	47.3	45	45	269.89	2340	2340	0	323.31	132	10165000	127	AFEDELR;AFEDELRR;AHLLSAEFGK;AITAATLQFTEETGYQPCDPQVIR;ALEDLAR;AQSLLAAGHPEGEQIIR;AWESLEEAEYR;AWLQDAHK;DALLLWCQMK;DASVAEAWLIAQEPYLSSR;DFGHTVDSVEK;DFLEELEESR;DGLAFNALIHK;DLEDETLWVEER;DLGQDLAGVMAIQR;DLTSVLILQR;DLVASSPEMGQDFDHVTLLR;DLYQQVVAQADLR;DMAEDRK;DSPDVTNR;DVAAIQVR;DVSSVELLMK;EADDLEQWILEK;EAVDSALR;ELELENYHDQK;ELHQLGVQVQQFQDVATR;EQEVSAAWQALLDACAGR;EQIYSSLGYGK;ERQTPERPK;ETWLNENQR;FAALEKPTTLELK;FDIL…	648	1802;1803;2457;2759;3032;4439;5940;5952;7045;7153;7774;7805;8105;8817;8924;9250;9261;9306;9311;10261;10637;10903;11258;11682;14044;14163;15231;15288;15625;16334;17024;17288;17956;18451;18581;21032;21056;22010;23643;23780;24138;24659;24799;24973;25063;25239;29059;29428;29554;29797;32396;32580;33602;33603;33964;34030;34129;34595;34762;34943;36227;36240;36629;36660;37828;39587;40155;42929;43007;4329…	True;True;True;True;True;True;True;True;False;True;True;True;True;True;True;True;True;True;True;True;True;True;True;True;True;True;True;True;True;True;True;True;True;True;True;True;True;True;True;True;True;True;True;True;False;True;True;True;True;True;True;True;True;True;True;True;True;True;True;True;True;True;True;True;True;True;True;True;True;True;True;True;True;True;False;True;True;True;True;T…	2106;2107;2844;3178;3473;5091;6850;6863;8092;8093;8223;8920;8952;9289;10094;10206;10580;10591;10592;10593;10649;10654;11751;12196;12497;12908;13373;16053;16189;17417;17480;17871;18680;19462;19751;19752;20497;21077;21218;21219;24036;24062;25153;27070;27224;27633;28232;28397;28600;28711;28931;33247;33686;33822;34094;37004;37217;38339;38340;38727;38800;38908;39435;39625;39823;41288;41302;41727;41758…	3806;3807;5062;5558;5559;5982;8710;11918;11935;14048;14049;14050;14260;14261;15447;15491;15492;15493;16058;16059;17441;17648;18337;18338;18356;18357;18358;18496;18497;18503;20320;21177;21774;22587;23278;28253;28483;28484;28485;30528;30612;31229;32719;34213;34669;34670;36138;37183;37184;37456;37457;37458;42936;42969;44838;44839;44840;48425;48426;48693;49384;50439;50667;50668;51048;51330;51331;5182…	5708;5709;7445;8062;8063;8589;12309;12310;17062;17063;17084;19894;19895;19896;20233;20234;20235;21963;21964;22018;22019;22020;22788;22789;22790;24668;24669;24984;26070;26071;26091;26092;26093;26094;26095;26331;26332;26342;28923;30220;31083;32283;32284;33218;40555;40556;40857;40858;40859;40860;43793;43794;43901;44694;46944;49056;49644;49645;51731;51732;53208;53209;53583;53584;53585;61361;61399;614…	5708;5709;7445;8062;8589;12309;17063;17084;19895;20233;21963;22019;22789;24668;24984;26070;26092;26331;26342;28923;30220;31083;32283;33218;40555;40857;43794;43901;44694;46944;49056;49645;51732;53208;53585;61361;61399;64175;69327;69685;70581;72018;72273;72766;73184;73994;84001;85118;85343;85819;93016;93620;96493;96495;97366;97515;97826;98959;99408;99814;103415;103443;104313;104355;108051;112869;11…	30	143	20;52;341;342	1399;1400;1401;1402;1403;1404;1405;1406;14529;14530	65	32	133;185;907;1728	2;3;35;36;826;1008;1725;2053;2091;2125	-1	18.0908	17.8772	18.0425	18.0131	18.6546	18.6018	19.1131	20.262	20.0972	20.2087
A0A5G2RIC7	Coagulation factor XIII A chain	F13A1	A0A5G2RIC7	42	42	42	tr|A0A5G2RIC7|A0A5G2RIC7_PIG Coagulation factor XIII A chain OS=Sus scrofa OX=9823 GN=F13A1 PE=1 SV=1	1	42	42	42	60.7	60.7	60.7	87.423	774	774	0	323.31	45	154390000	127	AETPGTGAAFGGR;AGEYMGQLLEQAFLHFFVTAR;ALPPNTSNAEENDPPTVELQGGLMPR;CGPASVQAIK;CLGIPAR;DGTHVVK;DITDTYK;EIRPNATVQWEEVCR;EIRPNATVQWEEVCRPWVSGPR;EREEYVLNDIGVIFYGEFNDIK;ERWDSNK;FQEGQEEER;GFNPQDYLNVTDVHLFK;GQPFYIQIDFSR;GQPFYIQIDFSRPYDPR;GTYIPVPIVSELQR;HVYGELNLHIQR;KDGTHVVK;KPLSTEGIPK;LALETALMYGAK;LDGPGVTR;LDGPGVTRPLRK;LMASMTSDSLR;LSVQPSPDCIVGK;MYVAVWTPYGVIR;NETFNVTLEPLSFK;NPETDTYILFNPWCEEDAVYLDNDK;QVGADGMK…	4024	1703;2082;3349;6334;6448;8256;8603;13714;13715;15524;15652;18471;20471;22546;22547;23485;25424;28953;30031;30913;31404;31405;34111;35831;38198;38743;39939;44520;45643;45644;48221;53574;53638;55564;58287;58288;58829;59255;59676;60397;61990;63343	True;True;True;True;True;True;True;True;True;True;True;True;True;True;True;True;True;True;True;True;True;True;True;True;True;True;True;True;True;True;True;True;True;True;True;True;True;True;True;True;True;True	1997;1998;2414;3826;3827;3828;7289;7419;9477;9854;15691;15692;17752;17753;17902;21098;23349;25783;25784;26901;29161;33131;34359;35375;35376;35922;35923;38888;38889;40847;43694;44349;44350;45849;51085;52376;52377;55349;55350;61895;61966;64216;67411;67412;68040;68508;68509;69004;69807;69808;71619;73081	3639;3640;4312;4313;4314;4315;4316;6647;6648;6649;6650;6651;6652;12724;12725;12947;16433;16434;16435;16436;16437;16438;17043;17044;17045;27570;27571;27572;31064;31065;31066;31067;31297;37216;37217;37218;37219;41367;41368;41369;41370;41371;41372;46113;46114;46115;46116;48126;48127;48128;52199;52200;52201;52202;52203;52204;52205;59041;60919;62867;62868;62869;62870;62871;62872;62873;63905;63906;6390…	5483;5484;5485;5486;5487;5488;6398;6399;6400;6401;6402;6403;6404;9484;9485;9486;9487;9488;9489;9490;9491;9492;9493;9494;9495;9496;18183;18184;18185;18487;23311;23312;23313;23314;23315;23316;23317;23318;24130;24131;24132;24133;39467;39468;39469;39470;44493;44494;44495;44496;44811;53251;53252;53253;53254;53255;53256;59006;59007;59008;59009;59010;59011;59012;59013;59014;59015;59016;65972;65973;65974…	5484;6402;9489;18184;18487;23316;24132;39467;39468;44494;44811;53251;59015;65972;65974;68924;74462;83791;86393;89327;90781;90783;97794;102605;108966;110322;114018;125162;128255;128257;135060;155071;155182;161284;169663;169664;171212;172458;173564;175636;180524;183726	1246;1247;1248;1249;1250		1899;1900;1901;1902;1903;1904	15680	27;211;574;578;620		39;269;503;524;749;752	4	-1	19.4048	19.4753	19.514	18.9674	19.4902	19.5106	19.7406	19.2014	19.5359	19.478
P06867;A0A5G2QXR3;CON__sp|P06868|PLMN_BOVIN	Plasminogen	PLG	P06867;A0A5G2QXR3	46;42;5	46;42;5	46;42;5	sp|P06867|PLMN_PIG Plasminogen OS=Sus scrofa OX=9823 GN=PLG PE=1 SV=3;tr|A0A5G2QXR3|A0A5G2QXR3_PIG Plasminogen OS=Sus scrofa OX=9823 GN=PLG PE=1 SV=1	3	46	46	46	66.3	66.3	66.3	90.614	809	809;816;812	0	323.31	47	133570000	127	AFQYHSK;ATTVAGVPCQEWAAQEPHR;CEAETNFICR;CQSWVSMTPHR;CSETEQQVTNFPAIAQVPSVEDLSEDCMFGNGK;DQQCVVMAENSK;DVVLFEK;EPSEADIALLK;FDYCDIPECEDECMHCSGEHYEGK;FPLAGLEENYCR;FVTWIEEIMR;GNGESYR;GPWCYTTDPETR;GTSSTTITGR;GTVSVTASGHTCQR;GTYGAGLLK;HSIFTPETNPR;IYLSECK;LFDYCDVPQCVTSSFDCGK;LFDYCDVPQCVTSSFDCGKPK;LFKEPSEADIALLK;LPVIENK;MRDVVLFEK;NLEENYCR;NPDGDDNGPWCYTTNPQK;NPDGEPRPWCFTTDPNK;NPDGETAPWCYTTDSEVR;NPDNDEK;RATTVAG…	7364	1913;5414;6211;6647;6686;9858;10948;15098;17358;18384;19062;21981;22411;23424;23464;23482;25134;28703;32168;32169;32252;34731;37872;39405;39907;39908;39909;39915;44945;47477;49479;52656;53263;53847;55984;56211;59603;61045;61249;61808;62344;62610;62651;63153;63492;63493	True;True;True;True;True;True;True;True;True;True;True;True;True;True;True;True;True;True;True;True;True;True;True;True;True;True;True;True;True;True;True;True;True;True;True;True;True;True;True;True;True;True;True;True;True;True	2224;6259;7153;7643;7644;7685;7686;7687;11288;11289;11290;12549;17264;19830;20997;21750;25120;25623;26836;26878;26898;28801;32838;36762;36763;36849;39588;43278;45190;45816;45817;45818;45824;51577;54463;56878;60761;61527;62216;64721;65005;65006;68922;70535;70775;71418;72010;72286;72330;72865;73247;73248	3979;10788;10789;12508;12509;13266;13267;13324;13325;13326;13327;19540;19541;19542;19543;19544;19545;21864;21865;30287;30288;34821;37062;37063;38392;38393;44782;45837;45838;45839;48010;48011;48012;48013;48014;48077;48078;48079;48080;48081;48082;48083;48084;48085;48086;48087;48122;48123;51604;51605;51606;58531;65181;65182;65183;65184;65185;65303;70089;70090;70091;76347;76348;79497;80666;80667;8066…	5922;15448;15449;17899;17900;18865;18866;18867;18868;18953;18954;18955;18956;18957;27793;27794;27795;27796;27797;27798;27799;27800;27801;31213;31214;31215;43401;43402;43403;49850;49851;53030;53031;53032;54879;54880;54881;64077;65595;65596;65597;65598;65599;68770;68771;68772;68773;68774;68775;68855;68856;68857;68858;68859;68860;68861;68862;68863;68864;68865;68866;68867;68868;68869;68870;68871;6887…	5922;15448;17900;18868;18954;27801;31213;43402;49850;53030;54879;64077;65596;68773;68865;68919;73685;83097;92561;92562;92709;99299;108220;112375;113958;113961;113968;113975;126452;132686;139543;151623;154174;155924;162492;163224;173407;177664;178212;180048;181460;181940;182019;183267;184165;184166	2352	1430	3413;3414;3415;3416	13842;13843	79	484	76;404;423;481	472;477	-1;-1;-1	19.6446	19.0736	19.1698	19.3076	20.0385	19.9324	19.5979	20.2519	20.4976	20.0833
Q29092;F1SRK6	Endoplasmin	HSP90B1	Q29092;F1SRK6	46;44	45;43	45;43	sp|Q29092|ENPL_PIG Endoplasmin OS=Sus scrofa OX=9823 GN=HSP90B1 PE=2 SV=3;tr|F1SRK6|F1SRK6_PIG Endoplasmin OS=Sus scrofa OX=9823 GN=HSP90B1 PE=1 SV=4	2	46	45	45	60	58.5	58.5	92.47	804	804;804	0	323.31	40	240920000	125	AQAYQTGK;DISTNYYASQK;EAESSPFVER;EEASDYLELDTIK;EEEAIQLDGLNASQIR;EEKEESDDEAAVEEEEEEK;EFEPLLNWMK;EFGTNIK;EGVKFDESEK;ELISNASDALDK;ESDDPMAYIHFTAEGEVTFK;ETLQQHK;EVEDDEYK;FAFQAEVNR;FQSSHHPSDITSLDQYVER;GLFDEYGSK;GTTITLVLK;GVVDSDDLPLNVSR;GYEVIYLTEPVDEYCIQALPEFDGK;IYFMAGSSR;KGYEVIYLTEPVDEYCIQALPEFDGK;KYSQFINFPIYVWSSK;LGVIEDHSNR;LIINSLYK;LISLTDENALAGNEELTVK;LSLNIDPDAK;LTESPCALVASQYGWSGNMER;NLGTIAK;NLLHVTDTG…	7549	4149;8594;11342;12192;12242;12402;12743;12765;13295;14193;15680;16201;16448;17085;18558;21516;23438;23736;23863;28670;29419;30640;32806;33112;33213;35564;35947;39466;39519;41392;45444;47356;49465;49500;49766;54240;54241;54716;54717;54779;57469;57552;58931;59718;63819;64192	True;True;True;True;True;True;True;True;True;False;True;True;True;True;True;True;True;True;True;True;True;True;True;True;True;True;True;True;True;True;True;True;True;True;True;True;True;True;True;True;True;True;True;True;True;True	4755;9843;12999;13946;14003;14181;14182;14588;14589;14611;15229;16221;16222;17930;18518;18824;19531;21194;24567;26852;27180;27320;32804;33677;35068;37464;37465;37797;37911;40532;40972;40973;45259;45319;45320;45321;47549;52141;54327;56864;56906;57218;62690;62691;62692;63257;63258;63332;66476;66588;66589;66590;66591;68155;68156;68157;69050;73608;74025;74026	8190;8191;8192;17027;17028;17029;22732;22733;22734;24510;24511;24512;24606;24880;24881;24882;25579;25580;25581;25582;25614;25615;26797;28527;28528;28529;28530;28531;28532;28533;31348;32379;32380;32381;33038;33039;33040;34320;34321;37426;37427;43750;43751;43752;48038;48039;48591;48592;48593;48833;48834;58459;58460;59937;59938;62258;62259;66375;66376;66377;66848;66849;67015;67016;67017;71834;71835;…	11626;11627;11628;11629;24103;24104;24105;24106;24107;32480;32481;32482;32483;35000;35001;35002;35003;35004;35135;35511;35512;35513;36566;36567;36568;36569;36570;36618;36619;36620;38453;40917;40918;40919;40920;40921;40922;40923;40924;44878;44879;46462;46463;46464;46465;46466;47394;47395;47396;47397;49197;49198;49199;53549;53550;62417;62418;62419;62420;62421;68807;68808;68809;69542;69543;69544;695…	11626;24105;32480;35000;35135;35512;36570;36618;38453;40917;44878;46462;47394;49197;53549;62419;68807;69542;69859;82972;85106;88418;94234;94823;95042;101872;102807;112503;112730;117645;127739;132385;139517;139587;140255;157560;157564;158912;158914;159076;167140;167491;171431;173645;184915;185969	49;2490;2491;2492	1456;2533	3565;3566;3567;3568;3569;3570	13962;13963;13964;16878	62;107;143;337	273;276	154;336;425;426;622;658	271;272;306;501	-1;-1	20.2482	20.0482	20.2621	20.3046	20.1712	20.1089	20.0668	20.236	20.0468	19.8704
A0A287BHY5	Keratin 2	KRT2	A0A287BHY5	53	44	37	tr|A0A287BHY5|A0A287BHY5_PIG Keratin 2 OS=Sus scrofa OX=9823 GN=KRT2 PE=1 SV=1	1	53	44	37	79.7	74	68.5	65.663	639	639	0	323.31	38	1649100000	124	AEAEALYHSK;AGFGGHGSGGK;DVDNAYINK;DVDNAYINKADLQAK;DYQELMNVK;ELEEALQK;ENLACLLR;ENLACLLRDYQELMNVK;FACFIDK;FLEQQNQVLK;GASGSGEGCGSSVTFSFR;GFGGGGFGSR;GFSSGSAVVSGGSR;GGAGFGGGGGSK;GGGGGSYGSGGSFK;GGSGSGGGYSSGGGYSSGGGSR;GSGFGGGSGFGGGSGFGGGSGFGGGGFGGGGFGGGR;GSTTSFSCLSR;IDPEIQNVK;ILFDAELSQMQQNVTETNVILSMDNSR;KDVDNAYINK;KLLEGEECR;KYEDEINK;KYEDEINKR;LALDVEIATYR;LALDVEIATYRK;LKELEEALQK;LLEGEECR;LQAEISQVR;LQNQVNM…	2375	1204;2090;10694;10695;11119;14011;14819;14820;17033;17993;19469;20416;20514;20565;20676;20854;22892;23186;25886;27010;29003;29727;30586;30587;30902;30903;33276;33532;34774;35033;37149;37915;39377;40812;40813;47149;47150;49386;49918;50695;51606;53814;53815;54198;55483;56882;56883;58440;62327;62642;63033;63034;63053	True;True;True;True;True;True;True;True;True;True;True;True;True;True;True;True;True;True;True;True;True;False;False;False;False;False;True;False;True;True;True;True;True;True;True;True;True;True;True;True;False;True;True;True;True;True;True;True;True;True;False;False;True	1398;2422;2423;12265;12266;12267;12745;16015;16945;16946;19473;20539;20540;22207;22208;22209;23288;23397;23398;23399;23456;23457;23600;23601;23602;23830;23831;26185;26186;26556;26557;26558;29674;30920;30921;30922;33186;34017;35001;35002;35003;35004;35364;35365;37981;38267;39637;39919;39920;39921;39922;42332;42333;43326;45160;45161;46901;46902;46903;46904;46905;54089;54090;54091;56756;56757;57401;…	2501;2502;2503;2504;4338;4339;4340;4341;4342;4343;4344;4345;4346;4347;4348;21328;21329;21330;21331;21332;21333;21334;21335;22292;22293;22294;28193;28194;28195;28196;28197;29777;29778;29779;29780;34229;34230;36212;36213;36214;36215;36216;36217;39119;39120;39121;39122;39123;39124;39125;39126;41280;41281;41282;41283;41499;41500;41501;41502;41503;41504;41505;41506;41507;41508;41509;41510;41511;41512;…	3759;3760;3761;3762;3763;3764;3765;3766;3767;3768;3769;3770;3771;6432;6433;6434;6435;6436;6437;6438;6439;6440;6441;6442;6443;6444;6445;6446;6447;6448;30423;30424;30425;30426;30427;30428;30429;30430;30431;30432;31856;31857;31858;31859;31860;40470;40471;40472;40473;40474;40475;40476;42678;42679;42680;42681;42682;42683;42684;49077;49078;49079;49080;51832;51833;51834;51835;51836;51837;51838;51839;518…	3768;6441;30423;30432;31858;40470;42679;42684;49078;51839;55819;58896;59225;59363;59892;60657;66991;68101;75632;78569;83897;85681;88253;88261;89234;89306;95199;96291;99430;99990;105938;108300;112316;116351;116366;131880;131883;139175;140882;143816;147586;155850;155861;157175;161121;165314;165330;170130;181358;182002;182869;182871;182910	735;736;737;738;739;740;741;742;743;744;745;746;747;748	515;1862;1863	1184;1185;1186;1187	5217;5218;5219;5220;5221;5222;5223;5224;5225;5226;5227;5228;5229;5230;5231;5232;5233;5234;5235;5236;5237;5238;5239;5240;5241;5242;5243;5244;5245;5246;5247;5248;5249;5250;5251;5252;15169;15170;15171;16719;16720;16721	211;232;246;249;263;264;281;288;335;340;347;354;427;441	258;264;265	250;345;402;475	24;25;27;31;34;37;38;39;40;42;45;63;101;184;256;257;276;431;531;544;546;550;565;566;568;571;578;582;583;584;589;590;606;608;610;612;617;619;626;632;633;637	-1	19.0914	19.7466	20.0165	21.0649	20.1391	19.5073	20.4223	20.7181	19.179	19.5772
P00355;A0A286ZVK5;F1RM74	Glyceraldehyde-3-phosphate dehydrogenase	GAPDH	P00355;A0A286ZVK5	19;17;2	19;17;2	19;17;2	sp|P00355|G3P_PIG Glyceraldehyde-3-phosphate dehydrogenase OS=Sus scrofa OX=9823 GN=GAPDH PE=1 SV=4;tr|A0A286ZVK5|A0A286ZVK5_PIG Glyceraldehyde-3-phosphate dehydrogenase OS=Sus scrofa OX=9823 GN=GAPDH PE=3 SV=2	3	19	19	19	68.2	68.2	68.2	35.836	333	333;398;403	0	323.31	16	994660000	124	AAFNSGK;AITIFQER;AITIFQERDPANIK;GAAQNIIPASTGAAK;IVSNASCTTNCLAPLAK;LISWYDNEFGYSNR;LTGMAFR;QASEGPLK;RVIISAPSADAPMFVMGVNHEK;TVDGPSGK;VDIVAINDPFIDLHYMVYMFQYDSTHGK;VGVNGFGR;VIHDHFGIVEGLMTTVHAITATQK;VIISAPSADAPMFVMGVNHEK;VIPELNGK;VPTPNVSVVDLTCR;VVDLMVHMASK;VVDLMVHMASKE;WGDAGATYVVESTGVFTTMEK	7344	233;2768;2769;19204;28551;33224;35987;42081;47375;57289;58316;59309;59537;59554;59607;60733;61744;61745;62368	True;True;True;True;True;True;True;True;True;True;True;True;True;True;True;True;True;True;True	255;3190;3191;21909;32672;32673;32674;37922;37923;41017;48300;54346;54347;54348;54349;66270;67445;67446;67447;68575;68576;68843;68844;68862;68863;68864;68865;68926;68927;70201;71345;71346;71347;71348;71349;71350;72035;72036	457;458;459;460;5580;5581;5582;5583;5584;5585;38617;38618;38619;38620;38621;38622;38623;38624;58174;58175;58176;58177;58178;58179;58180;58181;58182;58183;58184;58185;58186;58187;58188;67029;67030;67031;67032;67033;67034;67035;67036;67037;67038;67039;67040;67041;67042;72535;72536;72537;84402;84403;84404;84405;94072;94073;94074;94075;94076;94077;94078;94079;94080;94081;116305;116306;116307;116308;1…	638;639;640;641;8092;8093;8094;8095;8096;8097;8098;8099;8100;8101;55162;55163;55164;55165;55166;55167;55168;55169;55170;55171;55172;82531;82532;82533;82534;82535;82536;82537;82538;82539;82540;82541;82542;82543;82544;82545;82546;82547;82548;82549;95059;95060;95061;95062;95063;95064;95065;95066;95067;95068;95069;95070;95071;95072;95073;95074;95075;95076;95077;95078;95079;95080;95081;102877;102878;1…	640;8095;8097;55167;82546;95078;102878;119054;132415;166427;169780;172597;173241;173302;173415;176913;179746;179756;181519	2319;2320;2321;2322;2323		3392;3393;3394;3395;3396;3397;3398;3399		134;147;153;314;320		41;44;103;128;131;173;326;329		-1;-1;-1	19.3347	19.3382	19.48	19.2984	19.5952	19.3584	19.3319	19.1513	19.4044	19.5324
A0A287A7I2	Actinin alpha 4	ACTN4	A0A287A7I2	60	60	41	tr|A0A287A7I2|A0A287A7I2_PIG Actinin alpha 4 OS=Sus scrofa OX=9823 GN=ACTN4 PE=1 SV=1	1	60	60	41	56.8	56.8	39.7	130.96	1160	1160	0	323.31	62	127260000	123	ACLISLGYDVENDR;ACLISLGYDVENDRQGDAEFNR;AETAANR;AGTQIENIDEDFR;AGTQIENIDEDFRDGLK;AIMTYVSSFYHAFSGAQK;ALDFIASK;ASFNHFDK;ASIHEAWTDGK;CQLEINFNTLQTK;DDPVTNLNNAFEVAEK;DGLAFNALIHR;DHALLEEQSK;DHGGALGPEEFK;DLLLDPAWEK;DYETATLSDIK;EAILAIHK;EGLLLWCQR;ETTDTDTADQVIASFK;FAIQDISVEETSAK;GISQEQMQEFR;GYEEWLLNEIR;GYEEWLLNEIRR;HEAFESDLAAHQDR;HRPELIEYDK;HTNYTMEHIR;IAESNHIK;ICDQWDALGSLTHSR;IMSVVDPNHSGLVTFQAFIDFMSR;ISIEMNG…	861	796;797;1683;2343;2344;2693;2985;4724;4803;6625;7449;8106;8327;8344;9025;11046;11446;13115;16292;17107;21261;23855;23856;24136;25065;25290;25567;25742;27343;28008;28925;29424;31057;31699;34161;35508;35595;36521;37499;38023;38135;40787;41575;42598;42712;43271;44057;44058;45038;46761;49889;53001;54872;55336;55347;55349;58741;59320;59796;60921	True;True;True;True;True;True;True;True;True;True;True;True;True;True;True;True;True;True;True;True;True;True;True;True;True;True;True;True;True;True;True;True;True;True;True;True;True;True;True;True;True;True;True;True;True;True;True;True;True;True;True;True;True;True;True;True;True;True;True;True	915;916;917;1971;2724;2725;3103;3423;5414;5415;5513;7620;7621;8564;8565;9290;9291;9554;9573;10311;12662;13111;15007;18635;19555;19556;24290;24291;27310;27311;27312;27631;28713;29000;29001;29322;29509;31301;32050;32051;32052;33100;33682;35536;36254;38948;38949;40462;40463;40568;41606;41607;42784;42785;42786;43469;43609;43610;43611;43612;46868;46869;47744;48896;49023;49659;50554;50555;50556;51687;5…	1651;1652;1653;1654;3570;3571;4886;4887;4888;4889;5446;5447;5912;5913;5914;9211;9212;9213;9393;13240;13241;13242;14808;14809;14810;16060;16061;16062;16063;16584;16609;16610;16611;17796;17797;22121;22122;22123;22902;26442;26443;26444;32624;32625;34360;34361;34362;43306;43307;43308;43309;48819;48820;48821;48822;48823;49380;49381;49382;51333;51334;51335;51942;51943;51944;51945;51946;51947;51948;5244…	2487;2488;2489;2490;2491;2492;5375;5376;5377;5378;5379;7226;7227;7228;7229;7930;7931;8500;8501;8502;13048;13049;13050;13362;13363;18838;18839;18840;21055;21056;21057;22791;22792;22793;22794;23503;23537;23538;23539;23540;25168;25169;25170;25171;25172;31633;31634;31635;31636;31637;32712;32713;37912;37913;37914;37915;46813;46814;49246;49247;49248;49249;49250;61827;61828;61829;61830;69836;69837;69838…	2489;2492;5375;7226;7229;7931;8501;13050;13362;18838;21055;22791;23503;23538;25171;31634;32712;37913;46813;49246;61827;69837;69844;70576;73189;74150;74803;75201;79359;80977;83700;85113;89694;91453;97914;101645;101940;104090;107078;108584;108825;116224;118047;120330;120657;121914;123913;123914;126733;130890;140822;153213;159291;160714;160737;160740;170935;172652;173883;177441	29;282;283;284;285;286;287;288;289;290;291;292;293;294;295;296;297		461;462;463;464;465;466;467;468;469;470	1843	61;138;187;199;225;248;356;385;403;481;620;647;680;748;752;775;803		85;145;240;295;328;379;679;729;767;815	159	-1	19.5965	19.7469	19.625	19.7589	19.7652	19.6874	19.7105	19.6268	19.616	19.5689
I3LUP6	Nucleophosmin	NPM1	I3LUP6	16	16	16	tr|I3LUP6|I3LUP6_PIG Nucleophosmin OS=Sus scrofa OX=9823 GN=NPM1 PE=1 SV=2	1	16	16	16	73.8	73.8	73.8	32.603	294	294	0	323.31	12	441860000	122	CGSGPVHISGQHLVAVEEDAESEDEEEEDVK;DELHIVEAEAMNYEGSPIK;DSKPSTPR;GPSSVEDIK;LAADEDEDDDEDDDDDDEDDDDDDFDDEEAEEK;LLSISGK;MEDSMDMDMSPLRPQNYLFGCELK;MSVQPTVSLGGFEITPPVVLR;MTDQEAIQDLWQWR;SAPGGGSK;SIRDTPAK;SNQNGKDSKPSTPR;TVSLGAGAK;TVSLGAGAKDELHIVEAEAMNYEGSPIK;VDNDENEHQLSLR;VTLATLK	7118	6342;7622;10211;22366;30662;33968;37106;37978;37990;47810;49833;50936;57482;57483;58348;61533	True;True;True;True;True;True;True;True;True;True;True;True;True;True;True;True	7298;7299;8754;8755;8756;11694;11695;25568;25569;35092;38731;42279;42280;42281;42282;42283;43415;43416;43429;43430;54858;57295;58631;58632;66497;66498;67484;67485;71107	12735;12736;12737;12738;12739;12740;12741;12742;12743;12744;12745;12746;12747;12748;12749;12750;12751;12752;12753;12754;12755;12756;12757;12758;12759;12760;12761;12762;12763;12764;12765;12766;12767;12768;12769;12770;12771;12772;12773;12774;12775;12776;12777;12778;12779;15146;15147;15148;15149;15150;15151;15152;15153;15154;15155;15156;15157;15158;15159;15160;15161;20223;20224;45659;45660;45661;456…	18195;18196;18197;18198;18199;18200;18201;18202;18203;18204;18205;18206;18207;18208;18209;18210;18211;18212;18213;18214;18215;18216;18217;18218;18219;18220;18221;18222;18223;18224;18225;18226;18227;18228;18229;18230;18231;18232;18233;18234;18235;18236;18237;18238;18239;18240;18241;18242;18243;18244;18245;18246;18247;18248;18249;18250;18251;18252;18253;18254;18255;18256;18257;18258;18259;18260;182…	18241;21559;28802;65354;88526;97407;105832;108495;108516;133769;140501;144882;167209;167210;169897;178952	2235	1392;2494;2495	3271;3272;3273;3274;3275;3276;3277	13444;13445;13446;13447;13448;13449;13450;13451;13452;13453;16532;16861	35	114;210;211	1;5;7;9;65;81;278	4;10;67;70;106;112;125;208;215;218;219;243	-1	18.2852	18.3727	18.1771	18.3143	18.6074	18.3078	18.3517	18.223	18.2162	18.1351
A0A287AIW6	Microtubule actin crosslinking factor 1	MACF1	A0A287AIW6	109	109	105	tr|A0A287AIW6|A0A287AIW6_PIG Microtubule actin crosslinking factor 1 OS=Sus scrofa OX=9823 GN=MACF1 PE=1 SV=2	1	109	109	105	28.9	28.9	28.2	512.15	4482	4482	0	323.31	267	2585500	120	AALLEQALSNAR;ACEASVEK;ACHGTLIK;AEQGVLSEK;AFLAELEQNSPK;AFSIDIIR;AFVESQQK;AGNELLESSAGDDASSLR;AIAQSQSVQESLDSLLQSIR;AILEQQVLAEELTTK;AKEETYNQLLDK;ALEEEIDSHAADVHQAVK;AQIQEQK;AQQEVLQSLEPQVDYLR;ATDETDRDIIREPLTELK;ATEVTMAR;ATSFASAVK;AYHDLCDGSANQLQQLQSQLAQQTEQK;DAIEMASR;DFTELQK;DIEGFLEENQAK;DKWDTVCGK;DSALFSVADR;DSMDELFSHR;DTDSLQSQIEDVR;DTQDIVHDLESPGIDPSIIK;DYELQLMTYK;EASSVLQWLESK;EETVAKTYISELK;EETYNQLLDK;E…	1262	374;763;789;1614;1863;1923;1955;2229;2559;2669;2828;3048;4295;4391;5174;5227;5368;6006;7021;7897;8456;8712;10068;10245;10447;10563;11040;11644;12652;12656;14027;14173;14234;14410;15281;15302;15460;15794;16454;17962;18107;19369;20129;20882;21435;21587;23086;23352;24738;25436;25662;25668;26715;27793;27808;28253;31484;31707;31711;31849;31933;32077;35054;35141;35505;35662;36512;37604;37769;38484;3859…	True;True;True;True;True;True;True;True;True;True;True;True;True;True;True;True;True;True;True;True;True;True;True;True;True;True;True;True;True;True;True;True;True;True;True;True;True;True;True;True;True;True;True;True;True;True;True;True;True;True;True;True;True;True;True;True;True;True;True;True;True;True;True;True;True;True;True;True;True;True;True;True;True;True;True;True;True;True;True;True…	410;879;907;1884;2171;2236;2272;2586;2959;3077;3254;3494;4927;5038;5973;6038;6195;6921;8066;9056;9694;9981;11533;11733;11974;12105;12656;13329;14486;14490;16034;16199;16265;16463;17472;17496;17684;18062;18831;20503;20665;22090;22959;23867;23868;24472;24473;24644;26425;26749;28317;29173;29422;29429;30597;31808;31824;32338;36011;36262;36266;36412;36503;36667;39944;40046;40457;40646;41597;42927;4313…	680;1602;1642;3374;3899;3992;4050;4665;5224;5407;5680;6148;8463;8625;10317;10410;10654;12011;14013;15657;16811;17284;19978;20289;20784;20987;22111;23212;25412;25417;28229;28501;28589;28902;30603;30629;30950;31648;33057;33058;36146;36147;36488;36489;38921;40596;42646;42647;43548;43549;43897;47292;47882;50556;52225;52620;52630;54628;56608;56629;57669;64047;64404;64411;64412;64622;64743;65034;70665;…	928;2424;2476;5043;5826;5939;6013;6900;7650;7886;8222;8834;11998;12191;14789;14940;15264;17173;19852;22255;23802;24466;28470;28880;28881;29651;29652;29928;29929;31622;33130;33131;36298;36304;40523;40524;40885;40886;40994;41384;43888;43919;44338;45312;47422;47423;47424;47425;47426;51742;51743;51744;52221;52222;52223;52224;55563;55564;57909;60978;60979;62127;62128;62129;62646;67731;68592;72152;7448…	928;2424;2476;5043;5826;5939;6013;6900;7650;7886;8222;8834;11998;12191;14789;14940;15264;17173;19852;22255;23802;24466;28470;28880;29651;29928;31622;33130;36298;36304;40523;40885;40994;41384;43888;43919;44338;45312;47426;51742;52222;55564;57909;60979;62127;62646;67731;68592;72152;74489;75030;75040;77793;80423;80448;81899;90965;91468;91483;91761;91912;92349;100050;100291;101614;102171;104072;10746…			621;622;623	2621;2622;2623;2624;2625;2626;2627;2628;2629;2630			648;660;4282	650;1113;1114;1127;1129;1696;2036;2901;4273;4275	-1	19.0989	19.3263	19.2519	19.1341	19.3131	19.0899	19.237	18.9653	18.9905	19.0991
F1SFI5	Histidine rich glycoprotein	HRG	F1SFI5	39	39	39	tr|F1SFI5|F1SFI5_PIG Histidine rich glycoprotein OS=Sus scrofa OX=9823 GN=HRG PE=1 SV=3	1	39	39	39	62.4	62.4	62.4	62.464	561	561	0	323.31	32	290660000	119	ADFINDAEASDLENPEDIVINCEVFNFK;ALDLINK;DHHDSHK;DHHDSHKPHK;DSPVLIDFFEDTEPYR;DSPVLIDFFEDTEPYRK;EANQTLEK;EIGYVHR;ENSDFASFR;ESDCPVLSR;FFAHTFPK;FGCPPPLGDK;FHSGEHEHSPAGRPPHK;FHSGEHEHSPAGRPPHKPGR;GEFSHLSK;GEVLPLPEANFPSFLLPHHK;GRWDGYLFELLQVADAHLDK;HFPFHGR;HPHGPPPHGHHPHGPPPHR;HPHGPPPHGR;HSEERGPGK;HSEERGPGKK;HWDDCEPAVSTR;HWDDCEPAVSTRPSDIVIGQCK;KGEVLPLPEANFPSFLLPHHK;KHFPFHGR;KHWDDCEPAVSTRPSDIVIGQCK;PLQPEIQPFP…	5751	921;2999;8348;8349;10282;10283;11543;13595;14900;15679;17488;17599;17777;17778;20074;20302;22750;24274;24891;24892;25107;25108;25431;25432;29304;29440;29467;41491;41651;45278;48761;51432;51909;56118;59461;62288;62379;62380;62381	True;True;True;True;True;True;True;True;True;True;True;True;True;True;True;True;True;True;True;True;True;True;True;True;True;True;True;True;True;True;True;True;True;True;True;True;True;True;True	1053;1054;3437;9578;9579;11774;11775;13218;15558;17036;17037;17929;19973;20101;20296;20297;20298;20299;22900;23158;26020;27791;28510;28511;28762;28763;28764;29168;29169;33535;33699;33729;47652;47653;47827;51950;56014;59248;59833;64893;64894;68761;71948;72047;72048;72049	1877;1878;1879;1880;5934;5935;5936;16617;16618;20354;20355;20356;20357;20358;20359;20360;20361;23047;27349;27350;27351;27352;29912;29913;29914;29915;29916;31345;31346;31347;35037;35038;35039;35040;35041;35402;35695;35696;35697;35698;35699;35700;35701;35702;35703;35704;35705;35706;35707;35708;35709;35710;35711;35712;35713;40506;40507;40508;40509;41037;41038;41039;41040;46517;46518;49662;49663;5089…	2817;2818;2819;2820;2821;2822;2823;2824;8525;8526;8527;23546;23547;28971;28972;28973;28974;28975;28976;28977;28978;28979;28980;28981;28982;28983;28984;28985;32882;39128;39129;39130;39131;39132;39133;39134;42876;42877;42878;42879;42880;42881;42882;42883;44875;44876;44877;50118;50119;50120;50121;50122;50123;50124;50125;50126;50127;50692;50693;51113;51114;51115;51116;51117;51118;51119;51120;51121;51…	2824;8526;23546;23547;28972;28977;32882;39133;42877;44875;50125;50693;51133;51136;57801;58557;66510;70953;72558;72568;73326;73334;74478;74480;84637;85140;85196;117854;118209;127289;137068;146973;148552;162891;173089;181273;181569;181577;181578	1802;1803;1804	1130		11028;11029;11030;11031	172;196;224	162		273;279;475;535	-1	18.8927	18.7667	18.5622	19.2253	19.2509	19.6661	18.9508	20.0179	19.4952	19.426
A0A287B6S5	Phosphopyruvate hydratase	ENO1	A0A287B6S5	20	20	14	tr|A0A287B6S5|A0A287B6S5_PIG Phosphopyruvate hydratase OS=Sus scrofa OX=9823 GN=ENO1 PE=1 SV=1	1	20	20	14	67.1	67.1	44.9	47.432	434	434	0	323.31	21	430440000	118	AAVPSGASTGIYEALELR;DATNVGDEGGFAPNILENK;DYPVVSIEDPFDQDDWEAWQK;EALELLK;FGANAILGVSLAVCK;FTGSAGIQVVGDDLTVTNPK;GNPTVEVDLHTAK;HIADLAGNAEVILPVPAFNVINGGSHAGNK;IEEELGSK;IGAEVYHNLK;LAMQEFMILPVGAETFR;LAQSNGWGVMVSHR;LMIEMDGTENK;LNVVEQEK;SCNCLLLK;SGETEDTFIADLVVGLCTGQIK;SGKYDLDFK;VNQIGSVTESLQACK;VVIGMDVAASEFYR;YISPDQLADLYK	2024	711;7169;11115;11479;17591;18860;22034;24470;26006;26364;30962;31038;34155;34450;48061;49158;49254;60482;61841;63516	True;True;True;True;True;True;True;True;True;True;True;True;True;True;True;True;True;True;True;True	823;8241;8242;12738;12739;13144;20092;21524;25179;28021;28022;28023;29809;29810;30206;35425;35426;35427;35513;35514;35515;35516;38941;38942;39282;55168;56483;56597;56598;69918;71457;71458;73273;73274	1524;14289;14290;14291;14292;14293;14294;22234;22235;22236;22237;22238;22239;22240;22241;22242;22243;22244;22245;22946;22947;22948;35389;35390;35391;37944;37945;37946;44875;44876;44877;44878;44879;44880;50050;50051;50052;50053;50054;50055;50056;50057;53415;53416;53417;53418;53419;54019;54020;54021;54022;62929;62930;62931;62932;62933;62934;62935;62936;62937;62938;62939;62940;62941;62942;62943;6294…	2329;20270;20271;20272;20273;20274;20275;20276;20277;31770;31771;31772;31773;31774;31775;31776;31777;31778;31779;31780;31781;31782;31783;31784;31785;31786;31787;31788;31789;32763;32764;32765;32766;50676;50677;50678;54279;54280;54281;54282;54283;54284;64218;64219;64220;64221;64222;64223;64224;64225;64226;64227;71465;71466;71467;71468;71469;71470;71471;71472;71473;76211;76212;76213;76214;76215;7621…	2329;20271;31785;32763;50678;54280;64227;71468;76215;77000;89424;89662;97898;98689;134683;138484;138829;175977;180136;184260	123;596;597;598;599	1793	173;174;981;982;983;984	4151;4152;4153	140;154;216;220;363	298	94;97;165;169;244;368	254;272;419	-1	19.223	19.3262	19.3469	19.2848	19.4693	19.2763	19.3831	19.1581	19.3389	19.2171
A0A5G2RHE5	IF rod domain-containing protein	LOC100621844	A0A5G2RHE5	41	40	10	tr|A0A5G2RHE5|A0A5G2RHE5_PIG IF rod domain-containing protein OS=Sus scrofa OX=9823 GN=LOC100621844 PE=1 SV=1	1	41	40	10	80.1	78.7	21.9	53.776	488	488	0	323.31	31	845650000	117	AEAESWYR;AQYDDIASR;ATAENEFVALK;ATAENEFVALKK;CCISAAPYR;DLDMNNIVAEIK;DVDCAYVQK;EAELVEADSGR;EEINELNR;EYQEVLNSK;FAAFIDK;FLEQQNK;GGVVCGDLCVSGSR;GLTGGFGSR;HGETLRR;KYEEEVALR;LAELEAALQK;LASELNHVQEVLEGYK;LASELNHVQEVLEGYKK;LCEGVGAVNVCVSSSR;LEAAVAEAEQQGQVALNDAK;LGLDIEIATYR;LLEGEEQR;LQFYQNR;LTAEIENAK;LYEEELR;PVTGSVCSAPCSGNVAVSTGLCAPCGQTSCSR;QCCESNLEPLFNGYIETLR;QCCESNLEPLFNGYIETLRR;REAELVEADSGR;RLLEGEEQR;RLYE…	4015	1218;4506;5138;5139;6151;8790;10674;11327;12383;16969;17021;17991;20932;21785;24330;30590;30791;31062;31063;31193;31637;32624;33536;34922;35871;36709;41826;42156;42157;45171;46130;46277;48237;48238;49007;49008;49225;53306;55444;59962;63047	True;True;True;True;True;True;True;True;True;True;True;False;True;True;True;True;True;True;True;True;True;True;True;True;True;True;True;True;True;True;True;True;True;True;True;True;True;True;True;True;True	1413;5171;5925;5926;7085;10063;12242;12983;14160;19402;19403;19459;20536;23923;24884;27851;35009;35236;35541;35542;35686;36182;36183;37265;38271;39801;40888;40889;41810;48019;48387;48388;48389;48390;51837;52935;53095;55376;55377;56296;56297;56564;61574;61575;64082;64083;69314;72748	2527;2528;2529;2530;8842;8843;8844;10237;10238;10239;10240;12298;12299;17389;17390;17391;17392;21296;21297;22698;22699;22700;22701;22702;22703;22704;22705;22706;24834;24835;24836;24837;24838;34126;34127;34128;34129;34209;34210;36200;36201;36202;36203;36204;36205;36206;36207;42737;42738;42739;44289;44290;44291;44292;49783;62158;62159;62160;62161;62561;62562;62563;62564;62565;62566;62567;62568;6313…	3799;3800;3801;3802;3803;12519;12520;12521;12522;14684;14685;14686;14687;14688;17519;17520;24594;24595;24596;24597;24598;30382;30383;32436;32437;32438;32439;32440;32441;32442;32443;32444;32445;32446;32447;32448;32449;32450;35437;35438;35439;35440;35441;35442;48933;48934;48935;48936;48937;48938;48939;49052;49053;51817;51818;51819;51820;51821;51822;51823;51824;51825;51826;51827;61105;61106;61107;61…	3799;12521;14685;14688;17520;24595;30383;32442;35439;48938;49053;51822;61105;63295;71113;88283;88864;89711;89719;90082;91326;93735;96331;99780;102678;104446;118586;119239;119240;127066;129529;129832;135145;135146;137759;137761;138727;154280;161026;174323;182895	54;56;57;58;59;504			257	155;161;328;343;367;399			54	-1	18.9456	20.3113	20.8163	21.2295	17.2999	19.7462	20.346	20.4366	17.8745	18.5074
F1S0V3	Annexin	ANXA6	F1S0V3	46	46	45	tr|F1S0V3|F1S0V3_PIG Annexin OS=Sus scrofa OX=9823 GN=ANXA6 PE=1 SV=4	1	46	46	45	67.7	67.7	66.7	75.667	672	672	0	323.31	43	140080000	117	AINEAYK;AINEAYKEDYHK;ALIEILATR;ALLAICGGED;AMEGAGTDEK;CLTEILASR;DAVSGIGTDEK;DLEADVIGDTSGHFQK;DLIADLK;DVFVAIVQSVK;EAILELITSR;EEDDVVSEDLVHQDVQDLYEAGELK;EMSGDVR;FMTILCTR;GAGTDEK;GELSGDFEK;GLGTDEDTIIDIVTR;GSIHDFPNFDPSQDAETLYNAMK;GTVHPAGDFNPDADAK;ILISLATGNR;LILGLMMPPAHYDAK;LIVGLMRPPAYGDAK;LMLAVVK;LVFDEYLK;MLVVLLQGTR;MLVVLLQGTREEDDVVSEDLVHQDVQDLYEAGELK;MTNYDVEHTIK;MTNYDVEHTIKK;NDTSGEYK;NDTSGEYKK;NKPLFFA…	5182	2696;2697;3206;3230;3619;6483;7199;8809;8949;10754;11450;12216;14683;18241;19335;20155;21554;22932;23451;27081;33130;33253;34158;36312;37632;37633;38034;38035;38590;38591;39303;41366;42421;47358;48568;48593;48618;50155;50304;50731;53037;56027;57107;57725;58979;62391	True;True;True;True;True;True;True;True;True;True;True;True;True;True;True;True;True;True;True;True;True;True;True;True;True;True;True;True;True;True;True;True;True;True;True;True;True;True;True;True;True;True;True;True;True;True	3107;3108;3667;3693;4127;4128;7458;8277;10085;10233;12330;13115;13973;16780;20827;22053;22985;24609;26235;26865;31000;37816;37817;37957;37958;38945;41379;42962;42963;43483;43484;43485;44173;44174;45074;47523;48691;54329;55776;55777;55808;55835;57670;57840;58360;58361;61245;64774;66058;66779;66780;68206;72059	5454;5455;6399;6400;6401;6436;7109;7110;7111;7112;7113;12998;14342;14343;14344;17423;17424;17425;17684;21530;21531;22906;22907;22908;22909;22910;24546;24547;29490;36790;36791;38862;40633;40634;43837;43838;46941;48053;48054;48055;48056;55341;66881;66882;66883;66884;66885;67099;67100;67101;67102;69063;69064;73107;73108;75833;75834;75835;76654;76655;76656;76657;77697;77698;77699;79219;79220;83318;84…	7939;7940;9143;9144;9145;9146;9188;10085;10086;10087;10088;10089;18547;20353;20354;20355;24644;24645;24646;25027;25028;30770;30771;30772;30773;30774;32717;32718;32719;32720;32721;32722;32723;35054;35055;42271;52644;52645;52646;55491;57951;57952;62557;62558;62559;67128;67129;68826;68827;68828;68829;78746;94861;94862;94863;94864;94865;94866;94867;95158;95159;95160;95161;95162;95163;97905;97906;9790…	7939;7940;9144;9188;10087;18547;20354;24645;25028;30774;32717;35055;42271;52646;55491;57952;62559;67129;68828;78746;94865;95160;97906;103644;107536;107537;108607;108610;109965;109967;111985;117606;119852;132389;136304;136476;136525;141686;142284;144260;153290;162641;165999;167915;171532;181590	1673		2418;2419;2420;2421;2422	10062	635		90;304;434;448;568	535	-1	21.2023	20.7212	19.9027	19.4488	20.0718	20.6963	19.58	19.7383	19.6008	19.9356
A0A286ZWK2	Heat shock protein family A (Hsp70) member 8	HSPA8	A0A286ZWK2	37	37	30	tr|A0A286ZWK2|A0A286ZWK2_PIG Heat shock protein family A (Hsp70) member 8 OS=Sus scrofa OX=9823 GN=HSPA8 PE=1 SV=1	1	37	37	30	63.2	63.2	54.7	74.488	680	680	0	323.31	35	453340000	116	ARFEELNADLFR;ATVEDEK;CNEIINWLDK;DAGTIAGLNVLR;DNNLLGK;EEFEHQQK;EIAEAYLGK;FEELNADLFR;GPAVGIDLGTTYSCVGVFQHGK;GTLDPVEK;HWPFVVVNDAGR;HWPFVVVNDAGRPK;IINEPTAAAIAYGLDK;IINEPTAAAIAYGLDKK;ITITNDK;KDISENK;LIGDAAK;LLQDFFNGK;LYQSAGGMPGGMPGGFPGGGAPPSGGASSGPTIEEVD;MVNHFIAEFK;MVQEAEK;NQVAMNPTNTVFDAK;NSLESYAFNMK;NTTIPTK;QTQTFTTYSDNQPGVLIQVYEGER;RFDDAVVQSDMK;RNTTIPTK;SFYPEEVSSMVLTK;SINPDEAVAYGAAVQAAILSGDK;SQIHDIVL…	486	4538;5423;6516;7005;9471;12306;13480;17395;22122;23331;25438;25439;26772;26773;28267;28955;33076;33884;36812;38116;38127;40162;40331;40605;44415;45376;46419;49072;49796;51662;52825;55848;57172;57524;58136;60969;63530	True;True;True;True;True;True;True;True;True;True;True;True;True;True;True;True;True;True;True;True;True;True;True;True;True;True;True;True;True;True;True;True;True;True;True;True;True	5204;6269;7492;7493;8048;10853;14074;15433;19867;25286;26727;29175;29176;29177;30657;30658;32352;32353;33133;37756;38639;38640;41921;41922;41923;41924;43582;43583;43584;43585;43601;46100;46101;46102;46103;46314;46315;46316;46656;50974;52070;52071;53262;56370;56371;57251;59529;60986;64551;66128;66555;66556;67238;70455;73289	8909;8910;10801;10802;10803;13048;13049;13050;13983;13984;18855;24700;24701;24702;27164;27165;27166;27167;34875;34876;34877;45117;45118;45119;47852;47853;47854;52227;52228;52229;52230;52231;52232;54739;54740;54741;54742;54743;57690;57691;57692;57693;59043;66793;66794;68529;68530;68531;68532;68533;68534;68535;68536;73898;73899;73900;73901;73902;73903;73904;73905;73906;73907;76799;76800;76801;76802…	12612;12613;15461;15462;15463;18602;18603;18604;18605;19812;19813;19814;19815;26847;26848;35256;35257;35258;35259;38908;38909;38910;38911;49923;49924;49925;49926;49927;64553;64554;64555;68555;68556;68557;68558;74491;74492;74493;74494;74495;74496;74497;74498;74499;74500;77936;77937;77938;77939;77940;77941;77942;77943;77944;77945;77946;81923;81924;81925;81926;81927;83793;94754;94755;97209;97210;972…	12612;15461;18605;19813;26847;35259;38908;49924;64554;68555;74491;74500;77939;77945;81926;83793;94755;97219;104663;108783;108804;114505;114951;115853;124947;127602;130148;137916;140320;147728;152713;162069;166112;167420;169024;177526;184287	158;159;160;161;162;163;164;165;166;167;168		258;259;260;261;262;263;264	1093	91;99;130;175;185;273;389;539;574;582;609		95;121;156;271;583;651;655	667	-1	19.9008	19.9011	19.9398	19.9578	20.0596	19.929	19.9362	19.9155	19.8895	19.7737
Q6YT39;P14632	Lactotransferrin	LTF	Q6YT39;P14632	44;42	41;39	41;39	tr|Q6YT39|Q6YT39_PIG Lactotransferrin OS=Sus scrofa OX=9823 GN=LTF PE=1 SV=1;sp|P14632|TRFL_PIG Lactotransferrin OS=Sus scrofa OX=9823 GN=LTF PE=1 SV=3	2	44	41	41	71.6	68	68	77.611	704	704;704	0	323.31	40	346640000	116	AAQVEQVLLTEQAQFGR;ADRDKYELLCPDNTR;ANGGITWNSVR;ASPTDCIR;CACSSQEPYFGYSGAFNCLHK;CGLVPVLAENQK;CLAENAGDVAFVK;CVPNSNER;DATIGFLK;DKYELLCPDNTR;DVTVLDNTNGQNTEEWAR;ENSIWELLYQSQK;ESTVFENLPQK;ETAAEVEAR;FDEFFSQSCAPGSQPGSNLCALCVGNDQGVDK;FFSQSCVPCADGNAYPNLCQLCIGK;FLDWAGPPEPLQK;GFNFQLNQLQGR;GIGDVAFVK;KGFNFQLNQLQGR;KPVEAFR;KPVTEAQNCHLAVAPSHAVVSR;LRPVAAEIYGTEENPQTYYYAVAVVK;LYLGLPYLTAIQGLR;NLLFNDNTECLAQLQGK;PVTEAQN…	7654	529;1084;3737;4932;6093;6325;6405;6827;7162;8714;10932;14913;15989;16027;17255;17554;17963;20467;21137;29306;30092;30107;35309;36771;39516;41825;42187;44281;44282;44916;45416;47716;48046;48047;48145;50927;56072;60708;62032;62033;62271;63093;63633;64517	True;True;True;True;True;True;True;True;True;True;True;True;True;True;True;True;True;True;True;True;True;True;True;True;True;True;True;True;True;True;True;True;False;False;True;True;True;True;True;True;True;True;True;False	600;1259;4281;4282;5676;7021;7022;7279;7373;7849;8233;9983;12529;12530;17052;17053;18290;18334;19712;19713;20054;20504;23343;23344;24150;33537;34432;34448;34449;40229;41879;45315;45316;48018;48426;48427;50822;50823;51542;52111;54746;55151;55152;55261;58620;58621;64830;70174;71665;71666;71927;72796;73396;74383	1039;1040;2266;2267;7418;7419;7420;9712;9713;9714;12177;12178;12179;12180;12707;12708;12709;12886;12887;12888;13552;14273;14274;14275;17286;17287;17288;21813;21814;21815;21816;21817;29939;29940;29941;29942;29943;29944;29945;29946;32032;32033;32109;32110;32111;32112;34596;34597;34598;34599;34600;34601;34602;34603;34604;34605;34606;34607;34608;34609;34610;34611;34612;34613;35331;35332;35333;35334;3…	1489;1490;1491;3398;3399;3400;10513;10514;10515;13825;13826;13827;17379;17380;17381;17382;17383;18159;18160;18161;18413;18414;18415;19263;19264;20251;20252;20253;20254;24468;24469;24470;24471;31137;31138;31139;31140;31141;31142;42925;42926;42927;42928;42929;42930;42931;42932;42933;42934;45957;45958;45959;45960;46097;46098;46099;46100;46101;46102;49547;49548;49549;49550;49551;49552;49553;49554;495…	1491;3398;10513;13825;17383;18160;18414;19264;20252;24469;31138;42931;45958;46102;49557;50605;51746;58995;61569;84646;86554;86590;100850;104583;112710;118585;119302;124542;124543;126343;127682;133512;134646;134656;134870;144868;162735;176845;180636;180637;181230;183108;184462;186674	2548;2549;2550;2551;2552;2553;2554;2555;2556;2557		3642		122;212;280;458;523;568;601;653;657;659		702		-1;-1	17.6364	17.5483	17.6572	17.8815	17.7126	17.9386	17.87	18.3227	21.3283	21.2202
A0A287B785	Multifunctional fusion protein	PKM	A0A287B785	29	29	28	tr|A0A287B785|A0A287B785_PIG Multifunctional fusion protein OS=Sus scrofa OX=9823 GN=PKM PE=1 SV=1	1	29	29	28	24.4	24.4	23.5	133.62	1202	1202	0	323.31	59	158100000	115	AADVHEVR;AADVHEVRK;AATESFASDPILYR;AATESFASDPILYRPVAVALDTK;AEGSDVANAVLDGADCIMLSGETAK;AGKPVICATQMLESMIK;CDENVLWLDYK;FDEILEASDGIMVAR;FGVEQDVDMVFASFIR;GDLGIEIPAEK;GDYPLEAVR;GPDFLVTEVENGGFLGSK;GSGTAEVELK;GSGTAEVELKK;GVNLPGAAVDLPAVSEK;IENHEGVR;IENHEGVRR;ITLDNAYMEK;KGVNLPGAAVDLPAVSEK;LDIDSPPITAR;LNFSHGTHEYHAETIK;NTGIICTIGPASR;PHSDAGTAFIQTQQLHAAMADTFLEHMCR;PVAVALDTK;PVICATQMLESMIK;QKGPDFLVTEVENGGFLGSK;RF…	2043	143;144;642;643;1424;2171;6176;17259;17727;19788;19956;22131;22919;22920;23653;26104;26105;28271;29416;31423;34287;40535;41359;41766;41791;43134;45380;49292;62209	True;True;True;True;True;True;True;True;True;True;True;True;True;True;True;True;True;True;True;True;True;True;True;True;True;True;True;True;True	159;160;747;748;1664;1665;1666;2517;2518;2519;7114;7115;19717;19718;20245;20246;22568;22772;25296;25297;26217;26218;26219;26220;27084;29918;29919;29920;32360;32361;32362;33674;35942;35943;39100;39101;46575;47515;47956;47982;47983;49517;49518;52075;52076;56645;71856	290;291;292;293;1375;1376;1377;1378;1379;1380;1381;1382;1383;1384;1385;1386;1387;3017;3018;3019;3020;3021;3022;3023;3024;3025;3026;3027;3028;3029;3030;3031;4522;4523;4524;4525;4526;4527;4528;4529;12355;12356;12357;34617;34618;34619;34620;35625;35626;35627;35628;35629;35630;39863;39864;39865;39866;39867;40242;40243;45145;45146;45147;45148;45149;45150;45151;45152;45153;45154;45155;45156;45157;45158…	415;416;417;418;2147;2148;2149;2150;2151;2152;2153;2154;2155;2156;2157;2158;2159;2160;2161;2162;2163;2164;2165;2166;2167;4555;4556;4557;4558;4559;4560;4561;4562;4563;4564;4565;4566;4567;4568;4569;4570;4571;4572;4573;4574;4575;4576;6703;6704;6705;6706;6707;6708;6709;6710;6711;6712;6713;6714;6715;17594;17595;17596;17597;17598;49573;49574;49575;49576;49577;49578;51030;51031;51032;51033;51034;51035;5…	416;417;2147;2162;4560;6707;17598;49576;51035;56879;57430;64598;67089;67091;69366;76481;76482;81951;85101;90814;98345;115727;117595;118469;118520;121655;127612;138914;181074	601;602;603;604;605;606		1003;1004;1005;1006;1007;1008;1009	4237;4238	700;771;780;824;898;975		655;774;864;916;955;959;985	662;752	-1	18.9394	19.1027	19.0471	18.951	19.1805	19.0584	19.09	18.865	19.0941	19.0406
Q6S4N2;A0A287BQU9;P34930;P34934	Heat shock 70 kDa protein 1B	HSPA1B	Q6S4N2;A0A287BQU9;P34930	35;35;28;5	31;31;25;5	17;17;12;0	sp|Q6S4N2|HS71B_PIG Heat shock 70 kDa protein 1B OS=Sus scrofa OX=9823 GN=HSPA1B PE=2 SV=1;tr|A0A287BQU9|A0A287BQU9_PIG Heat shock 70 kDa protein 1 OS=Sus scrofa OX=9823 PE=3 SV=2;sp|P34930|HS71A_PIG Heat shock 70 kDa protein 1A OS=Sus scrofa OX=9823 GN=HS	4	35	31	17	57.3	52	27	70.097	641	641;923;641;379	0	323.31	32	265730000	115	AEDEIQR;AFYPEEISSMVLTK;AQIHDLVLVGGSTR;ARFEELCSDLFR;ATAGDTHLGGEDFDNR;CQEVISWLDANTLAEK;CQEVISWLDANTLAEKDEFEHK;DAGVIAGLNVLR;DEFEHKR;DNNLLGR;EIAEAYLGHPVSNAVITVPAYFNDSQR;ELEQVCNPIISGLYQGAGGPGAGGFGAQAPK;FEELCSDLFR;FGDPVVQADMK;GGSGSGPTIEEVD;IINEPTAAAIAYGLDR;ITITNDK;KFGDPVVQADMK;LIGDAAK;LLQDFFNGR;LVNHFVEEFK;LVNHFVEEFKR;MVQEAEK;NALESYAFNMK;NQVALNPQNTVFDAK;NSTIPTK;QTQIFTTYSDNQPGVLIQVYEGER;RNSTIPTK;SAVEDEGL…	2624	1266;1973;4285;4537;5143;6618;6619;7008;7580;9472;13479;14067;17394;17607;20855;26775;28267;29187;33076;33885;36420;36421;38127;38302;40161;40464;44414;46403;47951;49795;52982;57172;59587;59588;63529	True;True;True;True;True;True;True;True;True;True;True;True;True;True;True;True;False;True;False;True;True;True;False;True;True;True;True;True;True;True;True;False;True;True;True	1471;2292;2293;4917;5203;5931;7613;7614;8052;8053;8706;10854;15431;15432;16077;19866;20109;20110;23832;23833;30660;32352;32353;33401;37756;38641;38642;41493;41494;41495;43601;43814;43815;43816;46098;46099;46493;50973;53244;55045;57249;57250;61178;66128;68900;68901;68902;73288	2665;4085;4086;4087;4088;4089;4090;4091;4092;8450;8451;8452;8907;8908;10246;10247;10248;10249;10250;10251;13230;13231;13232;13233;13234;13992;13993;13994;13995;13996;13997;15062;18856;18857;18858;27154;27155;27156;27157;27158;27159;27160;27161;27162;27163;28281;28282;28283;28284;28285;28286;28287;28288;28289;28290;34871;34872;34873;34874;35411;35412;35413;35414;35415;42482;42483;42484;42485;42486…	4005;6062;6063;6064;6065;6066;6067;6068;6069;6070;6071;6072;6073;11985;11986;11987;12610;12611;14695;14696;14697;14698;14699;14700;14701;14702;14703;14704;18826;18827;18828;18829;18830;18831;19824;19825;19826;19827;19828;19829;19830;21438;26849;26850;26851;26852;38891;38892;38893;38894;38895;38896;38897;38898;38899;38900;38901;38902;38903;38904;38905;38906;38907;40588;40589;40590;40591;40592;4059…	4005;6067;11985;12610;14701;18827;18829;19827;21438;26851;38893;40599;49919;50709;60705;77949;81926;84412;94755;97220;103841;103846;108804;109181;114494;115575;124941;130122;134434;140313;153179;166112;173372;173376;184282	160;834;835;836;837;838;839;840;841;842		1323;1324;1325;1326	5803;5804;15280	57;65;96;141;151;168;239;355;505;548		87;122;381;549	631;633;636	-1;-1;-1;-1	19.0472	19.3001	19.3827	19.5484	19.4833	19.1686	19.4215	19.1366	18.9845	18.971
A0A286ZUM8	Transitional endoplasmic reticulum ATPase	VCP	A0A286ZUM8	51	51	2	tr|A0A286ZUM8|A0A286ZUM8_PIG Transitional endoplasmic reticulum ATPase OS=Sus scrofa OX=9823 GN=VCP PE=1 SV=1	1	51	51	2	64.1	64.1	1.8	98.279	878	878	0	323.31	49	112170000	114	AFEEAEK;AHVIVMAATNRPNSIDPALR;AHVIVMAATNRPNSIDPALRR;AIANECQANFISIK;AIGVKPPR;ASGADSKGDDLSTAILK;DHFEEAMR;DVDLEFLAK;EAVCIVLSDDTCSDEK;EDEEESLNEVGYDDIGGCR;EDEEESLNEVGYDDIGGCRK;ELQELVQYPVEHPDK;EMVELPLR;ESIESEIR;ESIESEIRR;ETVVEVPQVTWEDIGGLEDVK;ETVVEVPQVTWEDIGGLEDVKR;EVDIGIPDATGR;GDDLSTAILK;GDTVLLK;GGNIGDGGGAADR;GPELLTMWFGESEANVR;GVLFYGPPGCGK;IHVLPIDDTVEGITGNLFEVYLK;IVSQLLTLMDGLK;KYEMFAQTLQQSR;LADDVDLEQVA…	419	1807;2533;2534;2556;2635;4735;8340;10692;11680;11866;11867;14386;14697;15801;15802;16327;16328;16423;19690;19919;20765;22164;23626;26645;28553;30596;30727;30846;30847;31528;31902;33247;37010;38031;38327;40703;40704;41862;41863;41904;44402;45039;45273;53468;53469;59389;59594;61784;61785;62246;63096	True;True;True;True;True;True;True;True;True;True;True;True;True;True;True;True;True;True;True;True;True;True;True;True;True;True;True;True;True;True;True;True;True;True;True;True;True;True;True;True;True;True;True;True;True;True;True;True;True;True;True	2111;2933;2934;2956;3041;5427;5428;9567;9568;12263;13371;13574;13575;16435;16797;18071;18072;18073;18673;18674;18791;22454;22731;23717;25331;25332;27053;30521;32676;32677;35015;35016;35166;35298;35299;36057;36468;37951;42151;43479;43480;43481;43846;46761;46762;48058;48059;48107;50960;51688;51945;61767;61768;68670;68909;68910;68911;71393;71394;71899;72799	3812;5184;5185;5219;5220;5221;5350;9227;9228;16600;16601;21325;21326;23275;23276;23830;23831;23832;23833;28860;28861;29528;31661;31662;31663;31664;32706;32707;32708;32709;32983;39549;39550;40182;42223;42224;42225;42226;42227;45204;45205;48401;48402;54499;58190;58191;58192;62170;62171;62172;62473;62692;62693;64112;64113;64114;64115;64116;64699;67083;74249;74250;76648;76649;76650;76651;77177;77178;…	5719;7601;7602;7644;7645;7646;7647;7811;13066;13067;13068;23522;23523;30420;30421;33215;33216;33999;34000;34001;34002;34003;41331;41332;41333;42330;45332;45333;45334;45335;46922;46923;46924;46925;46926;46927;46928;47304;56411;56412;56413;57354;57355;60338;60339;60340;60341;60342;60343;64669;64670;69300;69301;77618;77619;82551;82552;82553;88292;88293;88294;88295;88296;88757;89085;89086;91052;91053…	5719;7601;7602;7646;7811;13066;23522;30420;33215;34000;34003;41331;42330;45332;45334;46923;46924;47304;56413;57354;60339;64669;69301;77618;82552;88293;88757;89085;89086;91054;91858;95139;105139;108604;109251;116033;116035;118659;118660;118740;124921;126734;127283;154732;154734;172861;173389;179998;180002;181155;183112	136;137		207;208;209;210;211;212	877;878	602;680		332;550;611;678;740;757	3;705	-1	19.4418	19.4204	19.5083	19.7497	19.5681	19.412	19.5168	19.7233	19.3911	19.282
A0A287BP38;P01846;A0A0A0MY58	Immunoglobulin lambda-like polypeptide 5		A0A287BP38;P01846;A0A0A0MY58	8;7;7	8;7;7	6;5;5	tr|A0A287BP38|A0A287BP38_PIG Immunoglobulin lambda-like polypeptide 5 OS=Sus scrofa OX=9823 PE=4 SV=1;sp|P01846|LAC_PIG Ig lambda chain C region OS=Sus scrofa OX=9823 PE=1 SV=1;tr|A0A0A0MY58|A0A0A0MY58_PIG Immunoglobulin heavy constant mu OS=Sus scrofa OX=	3	8	8	6	31.3	31.3	22.1	39.014	380	380;105;312	0	323.31	15	376880000	112	AAPTVNLFPPSSEELGTNK;AGGTTVTQGVETTK;AGGTTVTQGVETTKPSK;ATLVCLISDFYPGAVTVTWK;PGQAPILVIYGGSLRPLGIPER;SSSGFTCQVTHEGTIVEK;TVTPSECA;YAASSYLALSASDWK	2565	477;2143;2144;5310;41309;52590;57528;62757	True;True;True;True;True;True;True;True	539;540;2484;2485;6128;47457;60677;66564;72437	875;876;877;878;879;880;881;882;883;884;885;886;887;888;889;890;891;892;4458;4459;4460;4461;4462;4463;4464;4465;4466;4467;4468;4469;4470;4471;4472;4473;4474;4475;4476;4477;4478;10561;10562;10563;83218;106090;106091;106092;106093;106094;106095;106096;106097;106098;106099;106100;106101;106102;106103;106104;106105;106106;106107;106108;106109;117001;117002;117003;127558;127559;127560;127561;127562;12…	1213;1214;1215;1216;1217;1218;1219;1220;1221;1222;1223;1224;1225;1226;1227;1228;1229;1230;1231;1232;1233;1234;1235;1236;1237;1238;1239;1240;1241;1242;1243;1244;1245;6611;6612;6613;6614;6615;6616;6617;6618;6619;6620;6621;6622;6623;6624;6625;6626;6627;6628;6629;6630;6631;6632;6633;6634;6635;6636;6637;6638;6639;6640;15146;15147;15148;15149;15150;15151;15152;15153;15154;15155;117474;151295;151296;151…	1229;6612;6626;15146;117474;151319;167446;182336	797				284				-1;-1;-1	18.7581	18.4526	18.9401	17.9164	19.3361	19.3691	19.1958	18.6837	19.7006	19.2642
K7GKN3;CON__tr|F1N076|F1N076_BOVIN	Ceruloplasmin	CP	K7GKN3	50;12	50;12	49;11	tr|K7GKN3|K7GKN3_PIG Ceruloplasmin OS=Sus scrofa OX=9823 GN=CP PE=1 SV=3	2	50	50	49	51.6	51.6	51.6	125.36	1094	1094;1085	0	323.31	52	136400000	112	AGLQAFFR;AIYLQYTDETFR;AKEEHLGILGPQLHADVGDK;ANDEFIESNK;DASFTNR;DASFTNRK;DIASGLIGPLIHCR;DIFTGLIGPMK;DLYSGLIGPLIVCR;DTANLFPQTSLR;EDSNCVTR;EEHLGILGPQLHADVGDK;ELHHSQER;ENEDFQESNK;EQSNIYLQNGPNR;ERGPEEEHLGILGPVIWAEVGDTIR;ETFTYEWTVPK;EVGPTYK;EVGPTYKDPVCLTK;GAYPLSIEPTGVR;GEFYIGSK;GPEEEHLGILGPVIWAEVGDTIR;GSLLANGR;HYYIAAEEIIWNYAPSGIDTFTK;HYYIGIVETTWDYASDR;IYHSHIDAPK;KGSLLANGR;KTSSEDAIHGK;LFMQPDTAGTFDVECLTTD…	7153	2203;2811;2825;3709;7133;7134;8421;8476;9307;10420;12084;12359;14154;14751;15425;15551;16129;16529;16530;19567;20077;22150;22966;25498;25499;28691;29383;30404;32285;37374;38194;38200;40500;41837;41877;41878;42676;43391;49080;51586;54681;56915;57600;57601;57684;58716;59403;59404;62738;64339	True;True;True;True;True;True;True;True;True;True;True;True;True;True;True;True;True;True;True;True;True;True;True;True;True;True;True;True;True;True;True;True;True;True;True;True;True;True;True;True;True;True;True;True;True;True;True;True;True;True	2554;3235;3251;4253;8196;8197;9655;9714;9715;10650;11940;13823;13824;14133;16174;16175;16859;17640;17641;17642;17782;18442;18910;18911;22322;22903;25316;26274;29244;29245;32825;33631;33632;34804;34805;36882;36883;36884;42629;43687;43688;43689;43696;43697;46537;48032;48078;48079;48977;49784;49785;56379;59426;59427;59428;59429;63216;65824;65825;66639;66640;66729;67905;68691;68692;72418;74189	4588;4589;5652;5653;5654;5655;5676;5677;7381;7382;14218;14219;14220;16727;16837;16838;16839;16840;16841;18498;20696;20697;24301;24302;24303;24304;24305;24306;24794;24795;28440;28441;28442;29615;29616;29617;30861;30862;30863;30864;30865;30866;31111;32270;32271;33163;33164;33165;33166;39309;39310;40512;40513;45181;45182;47001;52327;52328;52329;52330;58513;58514;59852;59853;59854;59855;61730;61731;6…	6795;6796;6797;8186;8187;8188;8189;8217;8218;8219;10468;10469;10470;20138;20139;20140;23678;23679;23680;23681;23838;23839;23840;23841;23842;23843;26333;26334;26335;29508;29509;29510;34719;34720;34721;34722;34723;34724;35383;35384;35385;35386;40811;40812;40813;42436;42437;42438;44218;44219;44220;44221;44222;44223;44563;46322;46323;46324;47556;47557;47558;47559;56079;56080;56081;57809;57810;57811;6…	6795;8189;8217;10469;20138;20140;23681;23838;26334;29509;34723;35383;40811;42438;44221;44563;46324;47556;47559;56080;57811;64640;67255;74614;74618;83074;84990;87562;92754;106783;108956;108972;115658;118616;118695;118696;120461;122162;137936;147422;158827;165416;167586;167587;167806;170891;172939;172942;182230;186273	2270;2271;2272;2273;2274;2275;2276	1396;1397	3302;3303;3304;3305;3306;3307;3308	13506;13507;13508;13509;13510;13511;13512;13513;16536	58;173;263;568;722;724;962	58;501	259;275;538;557;687;709;958	360;361;362;493;497;498;499;507;758	-1;-1	19.2148	18.7141	18.8378	19.1197	19.7798	19.713	19.4924	20.2206	20.2105	19.6734
A0A5G2RDD7;REV__Q767K9	Protein disulfide-isomerase	P4HB	A0A5G2RDD7	33;1	33;1	33;1	tr|A0A5G2RDD7|A0A5G2RDD7_PIG Protein disulfide-isomerase OS=Sus scrofa OX=9823 GN=P4HB PE=3 SV=1	2	33	33	33	55.2	55.2	55.2	68.982	623	623;925	0	323.31	39	359710000	111	AEGSEIR;ALAPEYAK;DGDTASPR;DGVVLFK;DHEDIVIAK;DVESAAAK;EAAEGFK;EADDIVNWLK;EECPAVR;FDEGRNDFEGEVTK;GNFDEALAAHK;HNQLPLVIEFTEQTAPK;IKPHLMSQELPDDWDK;ILEFFGLK;ILFIFIDSDHSDNQR;KFDEGRNDFEGEVTK;LITLEEEMTK;LRAEGSEIR;MDSTANEVEAVK;NDFEGEVTK;NFEEVAFDAR;QFLLAAEATDDIPFGVTSNSDVFSK;QLAPVWDQLGEAYK;REECPAVR;RTGPAATTLADGAAAEALVESSEVAVIGFFK;SASDHASK;THILLFLPK;TVIDYNGER;VDATEESDLAQQYGVR;VFGGEVK;VHSFPTLK;YKPESAELTAEAIR;Y…	3951	1425;2921;7994;8298;8336;10730;11190;11257;12207;17256;21971;24814;26886;26984;27015;29164;33234;35202;37069;38491;38788;42642;43191;45205;47196;47850;55165;57367;58184;58913;59424;63541;63685	True;True;True;True;True;True;True;True;True;True;True;True;True;True;True;True;True;True;True;True;True;True;True;True;True;True;True;True;True;True;True;True;True	1667;3355;9165;9524;9563;12305;12821;12906;12907;13963;19714;25109;28418;30783;30784;30887;30927;33376;37933;37934;40113;42226;42227;42228;44050;44397;48941;49578;51872;54139;54914;63770;66353;66354;67291;68133;68714;73301;73452	3032;3033;3034;3035;5819;5820;15835;15836;15837;15838;16538;16594;16595;16596;21399;21400;21401;22436;22581;22582;22583;22584;22585;22586;24533;34614;44763;44764;44765;50708;50709;50710;50711;55013;55014;55015;55016;55146;55147;55148;55149;55219;55220;59421;67054;67055;67056;67057;70917;74390;74391;74392;74393;74394;74395;77475;77476;78065;78066;78067;85386;85387;85388;85389;85390;85391;86385;863…	4577;4578;4579;4580;8388;8389;8390;22510;22511;22512;22513;22514;23445;23515;23516;23517;23518;30524;30525;30526;32054;32273;32274;32275;32276;32277;32278;32279;32280;32281;32282;35034;49569;49570;64047;64048;64049;64050;64051;64052;72327;72328;72329;72330;72331;72332;78302;78303;78304;78305;78477;78478;78479;78480;78481;78482;78483;78484;78485;78486;78585;78586;78587;78588;78589;84376;95093;9509…	4577;8389;22512;23445;23518;30525;32054;32282;35034;49569;64048;72331;78304;78478;78588;84376;95096;100415;105348;109645;110434;120403;121777;127109;131950;133947;160338;166632;169242;171394;172982;184311;184587	1223;1224;1225		1874;1875;1876		127;430;458		324;356;425		-1;-1	20.254	20.0688	20.2289	20.1579	20.1117	20.1389	20.0443	20.0751	19.9737	19.788
F1S0N2	ATP-citrate synthase	ACLY	F1S0N2	52	52	52	tr|F1S0N2|F1S0N2_PIG ATP-citrate synthase OS=Sus scrofa OX=9823 GN=ACLY PE=1 SV=3	1	52	52	52	53.5	53.5	53.5	123.71	1130	1130	0	323.31	62	50055000	110	ADEVAPAK;AFDSGIIPMEFVNK;AISEQTGK;AIVWGMQTR;AKPAMPQDSVPSPR;AVQGMLDFDYVCSR;DEPSVAAMVYPFTGDHK;DGDHVLFHHEGGVDVGDVDAK;DLVSSLTSGLLTIGDR;DYQGPLK;EAGVFVPR;EAYPEEAYIADLDAK;EEADEYIDIGALNGIFVLGR;EEMGIGGVLGLLWFQK;EILIPVFK;FGGALDAAAK;GQELIYAGMPITEVFK;GVIVPAQEVPPPTVPMDYSWAR;GVTIIGPATVGGIK;GVTIIGPATVGGIKPGCFK;HLLVHAPEDK;HPWDDISYVLPEHMSM;IGNTGGMLDNILASK;KHPEVDVLINFASLR;KPASFMTSICDER;LGQEATVGK;LIMGIGHR;LLVGVDEK;L…	5172	917;1795;2750;2799;2850;5800;7658;7982;9284;11122;11419;11723;12142;12496;13640;17634;22460;23614;23721;23722;24671;24939;26486;29454;29948;32715;33141;34046;34365;34366;36047;36816;37468;38423;38825;41076;42894;45561;47985;49211;49794;50766;54024;54025;55232;55327;57067;61579;62370;63452;63913;63970	True;True;True;True;True;True;True;True;True;True;True;True;True;True;True;True;True;True;True;True;True;True;True;True;True;True;True;True;True;True;True;True;True;True;True;True;True;True;True;True;True;True;True;True;True;True;True;True;True;True;True;True	1049;2098;2099;3166;3222;3276;3277;6691;6692;8797;9152;10620;12748;13083;13414;13893;14293;15604;20140;25676;25677;27040;27041;27164;27165;28244;28564;30346;30347;33716;34267;34268;37364;37828;37829;38817;39186;39187;41083;41928;42745;43964;44440;47202;49249;52277;55080;56549;57248;58404;58405;62431;62432;62433;63848;63950;66014;71160;72038;73206;73712;73776	1871;3795;3796;3797;3798;3799;5537;5538;5539;5540;5630;5711;5712;11677;11678;15242;15815;15816;18389;22298;22299;22864;23435;23436;24423;24424;25075;27413;27414;35479;35480;45941;45942;48378;48379;48380;48381;48382;48383;48571;48572;48573;48574;48575;50452;50975;54240;54241;54242;54243;59988;59989;59990;60786;60787;66224;66899;66900;66901;66902;68789;68790;69502;69503;69504;72632;73912;75423;7734…	2810;5697;5698;5699;5700;5701;8036;8037;8038;8039;8157;8260;8261;8262;16718;16719;21696;21697;21698;22483;22484;26135;26136;31864;31865;32671;33435;33436;34889;34890;34891;35787;39209;39210;39211;50817;50818;50819;65753;65754;65755;65756;69268;69269;69270;69271;69272;69273;69274;69275;69522;69523;69524;69525;69526;72034;72662;77290;77291;77292;77293;85163;85164;85165;85166;86226;86227;93989;93990…	2810;5699;8036;8157;8260;16719;21698;22484;26136;31864;32671;33436;34889;35787;39209;50817;65755;69270;69522;69526;72034;72662;77292;85164;86227;93989;94885;97538;98510;98511;103002;104676;106949;109485;110513;116933;121167;128027;134509;138707;140301;144362;156503;156516;160481;160698;165917;179136;181540;184096;185109;185347			2406;2407;2408;2409;2410;2411;2412;2413;2414	10049;10050;10051			474;541;671;852;870;886;986;1000;1096	455;457;481	-1	19.1191	18.4958	18.7285	20.2018	18.8421	18.5611	19.0996	20.7246	19.0821	18.7015
F1SCC9	SERPIN domain-containing protein	LOC106504545	F1SCC9	20	20	16	tr|F1SCC9|F1SCC9_PIG SERPIN domain-containing protein OS=Sus scrofa OX=9823 GN=LOC106504545 PE=1 SV=2	1	20	20	16	42.9	42.9	36	46.391	417	417	0	204.47	22	654330000	109	DPEAAIVFINDYVK;DTGTVLFLGK;FASDVFSTNFK;FASDVFSTNFKDPEAAIVFINDYVK;FSVSGDYQLK;FSVSGDYQLKDTLK;GLETPYFR;GPTLTELLEGLK;IDVLYLPR;LFDEHATFSVMVLVNYIYFNAK;LLDEFRR;LLPETLR;LLPETLRR;MAAVEAK;PFLFAVIDK;QLVSLDPSK;RIDVLYLPR;TPFDPEHTIESTFQVSK;VFTHEADLSGVTGDK;VPMMSLR	5627	9589;10491;17148;17149;18815;18816;21499;22386;25948;32155;33419;33844;33845;36863;41208;43541;45817;56204;59019;60671	True;True;True;True;True;True;True;True;True;True;True;True;True;True;True;True;True;True;True;True	10993;10994;12021;19599;19600;19601;21477;21478;24545;25591;29741;36749;38137;38599;38600;41976;47347;49954;52589;64998;68246;70131	19074;19075;19076;19077;19078;19079;19080;19081;19082;19083;20851;20852;20853;20854;20855;34421;34422;34423;34424;34425;34426;37853;37854;37855;37856;43660;43661;43662;45730;45731;45732;45733;45734;45735;45736;45737;45738;45739;45740;45741;45742;45743;45744;45745;45746;45747;45748;45749;45750;45751;45752;45753;45754;45755;45756;45757;53188;53189;65159;67444;67445;67446;68467;68468;68469;68470;739…	27139;27140;27141;27142;27143;27144;27145;27146;27147;27148;27149;27150;27151;27152;27153;27154;27155;27156;27157;27158;29745;29746;29747;29748;29749;29750;29751;29752;49323;49324;49325;49326;49327;49328;49329;49330;54136;54137;54138;54139;54140;54141;54142;54143;62268;62269;62270;65452;65453;65454;65455;65456;65457;65458;65459;65460;65461;65462;65463;65464;65465;65466;65467;65468;65469;65470;654…	27155;29745;49325;49330;54140;54143;62268;65469;75826;92527;95648;97130;97136;104779;117250;122551;128881;163208;171608;176702	1779;1780;1781				166;178;206				-1	19.6039	19.0838	19.0927	18.8746	19.8774	19.7659	19.3174	19.6321	20.0601	19.5624
A0A5G2QLY5	Staphylococcal nuclease domain-containing protein	SND1	A0A5G2QLY5	52	52	52	tr|A0A5G2QLY5|A0A5G2QLY5_PIG Staphylococcal nuclease domain-containing protein OS=Sus scrofa OX=9823 GN=SND1 PE=1 SV=1	1	52	52	52	67.7	67.7	67.7	101.9	910	910	0	323.31	53	78055000	107	AAATQPDAK;ADDADEFGYSR;AGNFIGWLHIDGANLSVLLVEHALSK;ANNPEQNR;ASSAQSGGSSGGPAVPTVQR;DIQNTQCLLNVEHLSAGCPHVTLQFADSK;DTNGENIAESLVAEGLATR;DTPDEPWAFPAR;DYVAPTANLDQK;EADGSETPEPFAAEAK;EGLVMVEVR;EILPSTR;ETCLITFLLAGIECPR;EVCFTIENK;EVEVEVESMDK;EYGMIYLGK;FVDGEWYR;GDVGLGLVK;GLATVIR;GMWSEGSGSQTIR;HFVDSHHQK;KEVPIHR;KVNVTVDYIRPASPATETVPAFSER;LAECEEQAK;LEGENTQDK;LGTLPPAFSTR;LRPLYDIPYMFEAR;MVLSGCAIIVR;NDIASHPPVEGSYAPR…	3214	92;874;2231;3776;4981;8574;10536;10547;11144;11263;13140;13645;16048;16398;16488;16914;18945;19934;21417;21924;24293;29145;30488;30763;31842;32788;35302;38107;38515;39575;41802;42646;43054;44758;45168;45521;47916;48446;50382;52321;54232;57764;59364;59438;59671;60088;60346;60530;60531;62048;64072;64284	True;True;True;True;True;True;True;True;True;True;True;True;True;True;True;True;True;True;True;True;True;True;True;True;True;True;True;True;True;True;True;True;True;True;True;True;True;True;True;True;True;True;True;True;True;True;True;True;True;True;True;True	99;1001;2588;4327;5731;9823;12073;12074;12088;12772;12913;15034;15609;18355;18763;18867;19339;21615;22749;24454;25046;25047;27810;33356;34897;35205;36405;37444;40222;43571;44078;45388;45389;47994;48945;49425;51357;51834;52229;54998;55620;57929;60333;62682;66822;68642;68730;68999;69449;69740;69979;69980;71681;71682;73886;74130	146;147;148;1788;1789;4667;7490;7491;7492;9815;17002;20935;20936;20937;20938;20963;20964;22339;22340;22341;22593;26477;26478;27419;32144;32145;32928;32929;33106;34008;38116;38117;40212;43525;44571;44572;49703;49704;59396;61939;61940;62520;62521;64612;66340;71167;76779;76780;76781;76782;77510;79840;79841;79842;83971;83972;83973;85396;85397;86142;89344;90180;90792;95336;96337;96338;96339;100861;105…	184;185;186;2690;2691;6903;10613;10614;10615;10616;13999;24070;29855;29856;29857;29858;29859;29860;29861;29862;29898;29899;29900;29901;29902;31921;31922;31923;32292;32293;32294;37954;37955;39216;46140;46141;46142;47225;47226;47483;47484;48783;54497;54498;57396;62099;63725;63726;71015;71016;71017;84351;87878;87879;88809;88810;91746;94189;94190;94191;100839;100840;108751;108752;108753;108754;109687…	185;2690;6903;10616;13999;24070;29862;29900;31921;32294;37955;39216;46142;47225;47483;48783;54497;57396;62099;63726;71015;84351;87878;88810;91746;94189;100839;108752;109687;112839;118539;120412;121438;125790;127063;127928;134320;135779;142638;150284;157543;168021;172808;173015;173555;174557;175495;176324;176325;180664;185551;186150	1001		1549;1550		119		163;672		-1	19.7876	19.6903	19.6705	19.6992	19.6638	19.7542	19.6873	19.7526	19.5084	19.4133
I3LGN8	Plakophilin 1	PKP1	I3LGN8	53	53	53	tr|I3LGN8|I3LGN8_PIG Plakophilin 1 OS=Sus scrofa OX=9823 GN=PKP1 PE=1 SV=2	1	53	53	53	78.8	78.8	78.8	80.687	727	727	0	323.31	45	250750000	107	ASRSEPDLYCDPR;AVQYLSSQDEK;CQAIGAYYIQHTCFQDESAK;DATLEACAGALQNLTASK;DGNSNLSR;DLSFNHSR;DLSFNHSRASSK;DTVDPEVFFNATGCLR;EAVSLLGR;EELIADALPVLADR;ELQGVLR;FQAGNGSWGYPIYNGTLK;FQAGNGSWGYPIYNGTLKR;FSSYSQMESWGR;GLMSSGMSQLIGLK;GLPQIAR;GSLYDGLADNYNNYGTASR;GSSWLYHSDAIR;ICSEDIECSGLTIPK;KDATLEACAGALQNLTASK;KGTLSSK;KYPVCPPSCTPKPDPVYIPPVSCSK;LDAEVPTR;LLLSDMWSSK;LLQSGNSDVVR;LLTSHTGNTSNSEDILSSACYTVR;MMNNNYDCPLPEEEPNPK…	6770	4975;5815;6610;7163;8150;9192;9193;10610;11705;12448;14395;18442;18443;18786;21651;21691;22994;23164;25775;28911;29407;30621;31290;33787;33922;34028;37659;37690;39543;39643;39733;43224;43509;44087;44706;45464;48655;49092;49102;50011;51279;52540;52541;52733;52734;53281;53932;57181;57658;60310;60819;63950;64130	True;True;True;True;True;True;True;True;True;True;True;True;True;True;True;True;True;True;True;True;True;True;True;True;True;True;True;True;True;True;True;True;True;True;True;True;True;True;True;True;True;True;True;True;True;True;True;True;True;True;True;True;True	5724;5725;6709;7604;8234;9351;9352;9353;10509;10510;10511;10512;10513;10514;10515;12162;12163;13396;14233;16448;21064;21065;21066;21067;21068;21069;21445;21446;21447;24718;24719;24770;26304;26305;26306;26307;26532;29544;29545;29546;33085;33664;35043;35044;35798;38536;38537;38681;38682;38796;38797;38798;42998;42999;43000;43001;43002;43003;43038;43039;43040;43041;45349;45350;45351;45468;45576;45577…	9791;9792;9793;9794;9795;9796;9797;9798;9799;9800;9801;9802;9803;9804;9805;9806;9807;9808;9809;11699;11700;11701;11702;13218;13219;14276;14277;14278;14279;14280;14281;16204;16205;16206;16207;16208;16209;16210;16211;16212;16213;16214;18195;18196;18197;18198;18199;18200;18201;18202;18203;18204;18205;18206;18207;18208;18209;18210;18211;18212;18213;18214;18215;18216;18217;18218;18219;18220;18221;1822…	13931;13932;13933;13934;13935;13936;13937;13938;13939;13940;13941;13942;13943;13944;13945;13946;13947;13948;13949;13950;13951;13952;13953;13954;13955;13956;13957;13958;13959;13960;13961;13962;13963;13964;13965;13966;13967;13968;13969;13970;13971;13972;13973;13974;13975;13976;13977;13978;13979;13980;13981;13982;13983;13984;13985;13986;13987;13988;13989;13990;13991;13992;16746;16747;16748;16749;167…	13938;16746;18811;20256;22994;25826;25866;30129;33408;35639;41359;53195;53199;54081;62809;62949;67312;68031;75265;83669;85086;88359;90503;97010;97294;97507;107631;107741;112780;113054;113271;121848;122473;123955;125630;127796;136676;138021;138041;141262;145933;151107;151147;152384;152387;154214;156170;166140;167766;175410;177075;185291;185710	2138;2139;2140;2141;2142;2143;2144;2145;2146;2147;2148;2149;2150;2151;2152;2153;2154	1317;1318;1319;1320;1321;1322;1323;1324;1325;2448;2449;2450;2451;2452	3138;3139;3140;3141;3142;3143;3144;3145;3146;3147;3148;3149;3150;3151	12700;12701;12702;12703;12704;12705;12706;12707;12708;12709;12710;12711;12712;12713;12714;12715;12716;12717;12718;12719;12720;12721;12722;12723;12724;12725;12726;12727;12728;12729;12730;12731;12732;16414;16415;16416;16417;16418;16419;16841;16842;16843;16844;16845;16846;16847	20;66;77;79;80;97;106;228;301;391;406;496;503;504;630;633;666	2;58;66;79;97;106;123;149;182;194;228;496;503;505	1;124;148;456;501;502;562;566;612;649;655;664;691;710	4;21;22;54;59;60;63;65;69;71;78;83;99;102;119;121;122;126;134;143;154;156;161;172;174;175;186;188;189;190;192;208;220;222;226;230;233;234;238;244;392;489;498;506;589;628	-1	19.4433	19.6221	19.3643	19.4452	20.0714	19.4662	19.6681	19.2875	19.3035	19.444
I3LJW2	Fibrinogen gamma chain	FGG	I3LJW2	26	26	26	tr|I3LJW2|I3LJW2_PIG Fibrinogen gamma chain OS=Sus scrofa OX=9823 GN=FGG PE=1 SV=2	1	26	26	26	69.2	69.2	69.2	51.801	454	454	0	323.31	27	1339400000	107	AIQISYNPEDLSK;AIQISYNPEDLSKPDR;CHAGHLNGVYYPGGTYSK;DCQEIANK;EGFGHLSPTGTTEFWLGNEK;ENCCILDER;ESGLYFIK;FDGNCAEQDGSGWWMNK;FGSYCPTMCGIAGFLSTYQNTVEK;FLQEIYNSNNQK;FLTSHNGMQFSTWDNDNDK;FLVYCEIDGSGNGWTVFQK;IAIEDGQQHSLGGAK;IHDTTGK;IHLITTQSAIPYVLR;MLEEIMK;MTYAYFLGGDAGDAFDGFDFGDDSSDK;RVDGSEDFK;RVDGSEDFKK;SSTPNGYDNGIIWATWK;TSTADYSTFR;VDGSEDFK;VGPESDK;VIQLEAK;VQLEDWSGK;YENLITTHDSTIR	6857	2730;2731;6356;7283;13022;14729;15769;17277;17715;18114;18172;18190;25595;26571;26604;37510;38057;47313;47314;52745;56984;58275;59217;59631;60875;63104	True;True;True;True;True;True;True;True;True;True;True;True;True;True;True;True;True;True;True;True;True;True;True;True;True;True	3143;3144;3145;7316;7317;8373;14902;14903;16836;16837;18035;19738;19739;19740;20230;20231;20673;20674;20675;20676;20677;20742;20743;20744;20745;20765;20766;29351;30439;30476;42797;42798;43511;43512;54279;54280;60890;60891;60892;65917;67399;68467;68954;70355;72814	5500;5501;5502;5503;5504;5505;5506;5507;5508;5509;5510;12799;12800;12801;14486;14487;14488;14489;14490;26238;26239;26240;26241;26242;26243;26244;29585;29586;29587;31605;31606;31607;31608;34650;34651;34652;34653;34654;34655;34656;34657;34658;35604;35605;35606;35607;35608;35609;36503;36504;36505;36506;36507;36508;36509;36510;36511;36512;36513;36514;36515;36516;36517;36518;36519;36520;36521;36522;36…	7991;7992;7993;7994;7995;7996;7997;7998;7999;8000;8001;8002;8003;8004;18293;18294;18295;18296;20546;20547;20548;20549;20550;20551;20552;20553;37616;37617;37618;37619;37620;37621;37622;37623;37624;42392;42393;42394;42395;42396;42397;42398;45255;45256;45257;45258;45259;49618;49619;49620;49621;49622;49623;49624;49625;49626;49627;49628;49629;49630;49631;49632;51005;51006;51007;51008;51009;51010;51011…	7995;8002;18293;20549;37622;42392;45256;49630;51012;52252;52456;52513;74886;77452;77543;107091;108664;132221;132228;152488;165634;169603;172391;173468;177370;183165	2169;2170;2171;2172;2173;2174;2175;2176;2177;2178;2179;2180	1341;1342;1343	3178;3179;3180;3181;3182		34;96;142;145;216;257;335;344;352;372;388;392	142;144;145	49;121;303;337;363		-1	19.091	18.4195	18.7075	18.8338	20.4665	19.9793	20.0157	20.4587	20.895	20.6212
A0A5G2QHU0	Coatomer subunit alpha	COPA	A0A5G2QHU0	62	62	62	tr|A0A5G2QHU0|A0A5G2QHU0_PIG Coatomer subunit alpha OS=Sus scrofa OX=9823 GN=COPA PE=1 SV=1	1	62	62	62	60	60	60	140.08	1241	1241	0	323.31	69	35029000	106	ASNLENSTYDLYTIPK;CLFTLLGHLDYIR;CPLSGACYSPEFK;DADSQNPDAPEGK;DAESITLFDVQQK;DMSGHYQNALYLGDVSER;DVAVMQLR;ERPAYAVHGNMLHYVK;ESLEQQK;ETFDPEK;ETIPDIDPNAK;FDEHDGPVR;FEEAVEK;FWVLAAHPNLNLFAAGHDGGMIVFK;GFFEGSIASK;GHYNNVSCAVFHPR;GITGVDLFGTTDAVVK;GNNVYCLDR;GTSPTQIWCNNSQLPVDHILAGSFETAMR;GVNWAAFHPTMPLIVSGADDR;HAIVICNR;HVLEGHDR;ISPLQFR;KGYPEVALHFVK;KLEALCNIHENIR;KYDEVLHMVR;LEALCNIHENIR;LLELGPKPEVAQQTR;LLHDQVGVTQF…	3106	4872;6447;6568;6934;6967;9371;10658;15587;15826;16120;16175;17257;17389;19094;20385;21076;21276;22027;23417;23657;24016;25367;28076;29420;29629;30578;31652;33555;33674;33916;34978;35477;36339;36980;36981;38968;39639;40016;40017;42419;42450;42451;43286;43996;46132;46682;47200;49096;49769;50070;52267;53834;53947;55547;57252;60204;60975;61659;62051;62071;62850;64399	True;True;True;True;True;True;True;True;True;True;True;True;True;True;True;True;True;True;True;True;True;True;True;True;True;True;True;True;True;True;True;True;True;True;True;True;True;True;True;True;True;True;True;True;True;True;True;True;True;True;True;True;True;True;True;True;True;True;True;True;True;True	5604;7418;7558;7966;7967;8007;10728;10729;12221;17825;17826;18100;18433;18492;19715;19861;21784;23251;24084;24307;25172;26828;27089;27491;29094;32142;33678;33904;34993;36199;38291;38413;38675;39859;40427;41407;42110;42111;44649;45463;45464;45932;45933;48689;48720;48721;49675;50487;52937;53557;54145;56400;57221;57574;60264;62203;62335;64198;66231;69581;70461;71250;71686;71708;72537;74253	9584;9585;12945;12946;13164;13703;13704;13705;13706;13707;13912;13913;18617;18618;18619;21219;31167;31168;31698;32260;32343;34615;34866;38439;41213;43004;43329;43330;44866;47999;48000;48464;49131;49132;52087;57349;59939;60243;62124;62125;64317;67930;68123;68124;68125;68584;70542;70543;71637;71638;71639;73148;74192;74193;74194;78500;79986;79987;79988;79989;80812;80813;84985;84986;85031;85032;86539…	13645;13646;13647;18484;18485;18486;18742;19450;19451;19452;19453;19454;19455;19456;19717;19718;26497;26498;26499;30276;44625;44626;44627;45381;46310;46415;46416;46417;49571;49913;54940;58797;61441;61855;61856;64206;68755;68756;68757;69377;69378;70255;70256;74317;81484;85108;85470;88236;88237;91356;96421;96422;96647;96648;96649;96650;96651;96652;96653;97281;99886;99887;101563;101564;101565;101566…	13645;18486;18742;19450;19717;26498;30276;44626;45381;46310;46417;49571;49913;54940;58797;61441;61855;64206;68755;69377;70255;74317;81484;85108;85470;88236;91356;96421;96647;97281;99886;101564;103699;105063;105064;111039;113036;114147;114148;119844;119901;119902;121969;123795;129531;130785;131964;138030;140261;141406;150095;155908;156232;161246;166353;175053;177532;179303;180672;180717;182528;186…		1953	1495;1496	6514;6515;6516;6517		278	349;746	190;283;285;419	-1	19.5864	19.5179	19.541	19.4562	19.3075	19.6115	19.389	19.5351	19.3894	19.361
A0A5G2QML3;F2Z584;F1RTQ6;A0A5G2QI50;F1RFJ3	Histone H2B	H1-3	A0A5G2QML3	22;10;6;6;1	22;10;6;6;1	6;0;0;0;0	tr|A0A5G2QML3|A0A5G2QML3_PIG Histone H2B OS=Sus scrofa OX=9823 GN=H1-3 PE=1 SV=1	5	22	22	6	56.5	56.5	16.5	33.483	322	322;126;127;148;126	0	131.24	17	5491000000	106	AATGEAKPK;ALAAAGYDVEK;AMGIMNSFVNDIFER;ASGPPVSELITK;ATGAATPK;EIQTAVR;ERNGVSLAALK;ESYSVYVYK;GTGASGSFK;GTLVQTK;HAVSEGTK;IAGEASR;KASGPPVSELITK;KATGAATPK;KESYSVYVYK;KPAAAAGTK;KTGAAAGK;LAHYNKR;LLLPGELAK;QVHPDTGISSK;RSTITSR;SETAPVAPAAPAPAEK	3235	645;2878;3630;4763;5247;13709;15579;16024;23302;23353;24045;25581;28871;28888;29131;29937;30364;30883;33773;44530;47141;48775	True;True;True;True;True;True;True;True;True;True;True;True;True;True;True;True;True;True;True;True;True;True	750;3310;4141;4142;4143;4144;4145;4146;4147;4148;4149;4150;5463;5464;6060;15684;17816;18331;26697;26750;27525;27526;29336;33039;33062;33339;34256;34759;35339;38522;51095;51096;54079;56033;56034	1391;5758;5759;5760;7128;7129;7130;7131;7132;7133;7134;7135;7136;7137;7138;7139;7140;7141;7142;7143;7144;7145;7146;7147;7148;7149;7150;7151;7152;7153;7154;7155;7156;7157;7158;7159;7160;7161;7162;7163;7164;7165;7166;7167;7168;7169;7170;7171;7172;7173;7174;7175;7176;7177;7178;7179;7180;7181;7182;7183;7184;7185;7186;7187;7188;7189;7190;7191;7192;7193;7194;7195;7196;7197;7198;7199;7200;7201;7202;7203…	2171;8314;8315;8316;8317;10105;10106;10107;10108;10109;10110;10111;10112;10113;10114;10115;10116;10117;10118;10119;10120;10121;10122;10123;10124;10125;10126;10127;10128;10129;10130;10131;10132;10133;10134;10135;10136;10137;10138;10139;10140;10141;10142;10143;10144;10145;10146;10147;10148;10149;10150;10151;10152;10153;10154;10155;10156;10157;10158;10159;10160;10161;10162;10163;10164;10165;10166;10…	2171;8316;10231;13169;14995;39437;44613;46088;68500;68593;70379;74844;83558;83640;84264;86207;87446;89149;96982;125184;131851;137121	280;281;1009	188;1622	459;460	1295;1838;6791;14607;15431	56;260;264	244;260	256;259	2;4;37;309;312	-1;-1;-1;-1;-1	20.2684	20.1855	20.2076	20.1269	20.6232	20.2036	20.148	19.8699	20.4846	20.2863
F1RX37;CON__sp|P02676|FIBB_BOVIN	Fibrinogen beta chain	FGB	F1RX37	33;10	33;10	33;10	tr|F1RX37|F1RX37_PIG Fibrinogen beta chain OS=Sus scrofa OX=9823 GN=FGB PE=1 SV=3	2	33	33	33	63.9	63.9	63.9	60.816	534	534;468	0	323.31	31	838530000	106	AILENLR;AIYEGFTVQNEANK;CHAANPNGR;DNENVINEFSSELEK;ECEEIIR;ECEEIIRNGGETSEMYLIQPSDSIEPYR;EDGGGWWYNR;EEAPSLR;EEAPSLRPVAPPISAGGYQPR;EEAPSLRPVAPPISAGGYQPRPAK;GGWTVIQNR;GHRPYDK;GSWYSMK;HGTDDGVVWMNWK;HQLYIDETVNSNIPTNLR;KPPDAGGCLHADPDLGVLCPTGCQLQDTLLK;KYCGIPGEYWLGNDK;LESDVLAQMEYCR;LLIEMEDWEGGK;NGGETSEMYLIQPSDSIEPYR;PVAPPISAGGYQPR;QDGSVDFGR;QDGSVDFGRK;QGFGNIATSADGKK;RDNENVINEFSSELEK;REEAPSLRPVAPPISAGGYQPR;…	5035	2667;2808;6355;9418;11746;11747;11907;12187;12188;12189;20936;21039;23208;24428;25002;30045;30571;32031;33701;38942;41763;42234;42235;42734;45063;45204;55989;55990;56149;56780;62874;64011;64555	True;True;True;True;True;True;True;True;True;True;True;True;True;True;True;True;True;True;True;True;True;True;True;True;True;True;True;True;True;True;True;True;True	3075;3231;3232;7314;7315;10786;10787;13443;13444;13445;13620;13940;13941;13942;13943;23927;24043;26586;26587;27974;27975;27976;28631;28632;34375;34984;34985;36614;36615;38441;38442;44605;44606;44607;44608;47953;48478;48479;49053;51713;51871;64726;64727;64728;64729;64931;64932;65661;65662;65663;72565;72566;73820;74423;74424	5403;5404;5405;5641;5642;5643;5644;5645;5646;5647;5648;12794;12795;12796;12797;12798;18701;18702;18703;18704;18705;18706;18707;18708;18709;18710;18711;18712;18713;18714;18715;18716;23608;23609;23610;23611;23612;23898;23899;24499;24500;24501;24502;24503;24504;24505;42745;42746;42946;42947;47612;47613;47614;47615;49987;49988;49989;49990;49991;49992;49993;49994;49995;51127;51128;51129;51130;60937;60…	7880;7881;7882;7883;7884;8170;8171;8172;8173;8174;8175;8176;8177;8178;8179;8180;8181;8182;18287;18288;18289;18290;18291;18292;26611;26612;26613;26614;26615;26616;26617;26618;26619;26620;26621;26622;26623;26624;26625;26626;26627;26628;26629;26630;26631;26632;26633;26634;26635;26636;33706;33707;33708;33709;33710;33711;33712;33713;34094;34095;34096;34097;34098;34986;34987;34988;34989;34990;34991;349…	7880;8175;18287;26632;33707;33712;34097;34986;34988;34993;61115;61373;68214;71395;72880;86423;88215;92199;96749;110933;118466;119444;119446;120726;126784;127107;162503;162508;162993;165055;182580;185441;186759	1631;1632;1633;1634;1635;1636;1637;1638;1639;1640;1641		2351;2352;2353;2354;2355;2356;2357;2358;2359	9846	135;171;174;192;236;251;330;367;405;447;473		152;224;258;348;401;407;460;472;481	71	-1;-1	18.8973	18.2211	18.544	18.6821	20.1871	19.7303	19.832	20.2602	20.733	20.5148
I3LAC9	Ceruloplasmin	CPHL1	I3LAC9	38	37	37	tr|I3LAC9|I3LAC9_PIG Ceruloplasmin OS=Sus scrofa OX=9823 GN=CPHL1 PE=1 SV=2	1	38	37	37	45.6	44.7	44.7	118.81	1043	1043	0	323.31	45	73041000	106	AETGDFIYVHVK;AMYFAYTDDTFQTIIEK;AVHLGILGPVLR;DFECIPWFYYSTVDVVK;DLNSGLVGPLIICR;DTNSGLVGPLLVCR;DVGPTATDPNCLTWFYYSSVNPPK;DVTSGLIGPIITCK;EDDHLEPGAVYTYK;EFYLLATIFDENK;EPNQVDRNDPVFDLSNQMHAINGR;ETTWNYAPTGK;EYTDASFQTQK;GIKPSIVHR;GTLDGDMEK;HLDILGPLIFLSPGQK;HYNLGIK;IGTFLGSK;IIYIAAEEIVWDYSPSR;LYFEQSPTR;MYHSHVDTPK;NDPVFDLSNQMHAINGR;NLTAAGSESR;NMLNGKPISEDQEFESQTYLQQSQDR;PISEDQEFESQTYLQQSQDR;PSWLGFLGPIIK;PYSIHA…	6595	1694;3687;5652;7754;9093;10542;10762;10926;11852;12896;15083;16305;16985;21178;23330;24597;25482;26531;26863;36725;38181;38560;39653;39735;41381;41726;41877;42792;44682;44683;45719;50852;50921;53721;54880;56252;62403;64124	True;True;True;True;True;True;True;True;True;True;True;True;True;True;True;True;True;True;True;True;True;True;True;True;True;True;False;True;True;True;True;True;True;True;True;True;True;True	1987;4229;4230;6535;8900;10389;10390;12082;12083;12339;12523;13558;14758;17246;17247;17248;18650;19419;24193;26726;28161;29226;30397;30760;41829;43672;43673;44136;44137;44138;45479;45579;45580;45581;45582;47538;47912;48078;49119;49120;51266;51267;52485;58528;58614;62061;63443;65054;65055;72072;73943	3621;3622;3623;7351;7352;7353;11425;11426;15421;17922;17923;17924;20955;20956;20957;20958;21544;21545;21546;21547;21548;21549;21550;21805;21806;21807;23805;23806;23807;25983;25984;25985;25986;30261;30262;30263;30264;32654;32655;34148;34149;34150;43155;47851;50289;50290;50291;50292;52304;52305;52306;54314;54315;54978;54979;73762;73763;76932;76933;76934;76935;77636;77637;77638;77639;80022;80171;801…	5458;5459;5460;5461;5462;10419;10420;10421;10422;10423;10424;10425;16374;16375;16376;21929;21930;25344;25345;25346;25347;25348;29886;29887;29888;29889;29890;29891;30789;30790;30791;30792;30793;30794;30795;30796;30797;30798;30799;30800;31126;31127;31128;31129;31130;31131;33969;33970;33971;37231;37232;37233;37234;37235;37236;37237;43364;43365;43366;43367;43368;46848;46849;46850;48963;48964;48965;48…	5462;10424;16375;21930;25346;29887;30800;31127;33970;37233;43367;46849;48965;61633;68554;71764;74589;77383;78259;104475;108936;109881;113081;113281;117629;118391;118695;120868;125553;125555;128693;144695;144853;155439;159309;163346;181610;185680	2098;2099;2100;2101	1292;1293	3041;3042;3043;3044;3045		44;540;880;947	174;394	42;75;182;489;943		-1	18.6314	18.7691	19.7882	21.2746	18.6044	17.9639	18.9274	20.9603	19.5042	17.8472
A0A286ZTC9	Immunoglobulin heavy constant mu		A0A286ZTC9	22	22	19	tr|A0A286ZTC9|A0A286ZTC9_PIG Immunoglobulin heavy constant mu OS=Sus scrofa OX=9823 PE=4 SV=2	1	22	22	19	48.4	48.4	39.9	69.418	647	647	0	323.31	31	338480000	105	APASYFVQSVLTVSAK;DFLPSSVTFSWNYK;DWSDGETYTCVVGHEALPHTVTER;ESFSSTPQR;ESLNISWTR;FTCTVTHTDLPSPLK;GEASVCVEDWESGDR;GEASVCVEDWESGDRFTCTVTHTDLPSPLK;GEPVSADK;GFSPADVFVQWLQK;HMPSVYVLPPAPEELSLQEWASVTCLVK;LHSMLTVTESEWLSQSVFTCQVEHK;LICQASDFSPK;LSCLVTGLVTR;QDGEVLK;QISMAWFR;RVVSGVSTGPVETLQSSPVTYR;SVSISGPVVEEQPPVLNIFVPTR;VLLPSVSIPQDPEAFLVCEVQHPSGTK;VSSQNIQDFPSVLR;VVSGVSTGPVETLQSSPVTYR;YVTSAPVPEPEPK	376	3860;7825;10994;15757;15835;18834;19994;19995;20221;20511;24760;32951;33013;35371;42228;43090;47459;53486;60039;61309;61961;64447	True;True;True;True;True;True;True;True;True;True;True;True;True;True;True;True;True;True;True;True;True;True	4420;8975;12603;18022;18110;21496;22813;22814;23064;23394;28350;37616;37617;37686;40307;48472;49467;54445;61791;69395;70859;71586;74308	7629;7630;7631;7632;15523;15524;15525;15526;21993;21994;21995;31580;31581;31582;31733;37880;37881;37882;40343;40344;40345;40346;40347;40348;40349;40756;40757;40758;41485;41486;41487;41488;41489;41490;41491;41492;41493;41494;41495;50601;66588;66589;66590;66591;66689;66690;66691;66692;66693;71400;71401;71402;84673;86217;86218;94246;94247;94248;108365;108366;108367;108368;108369;108370;122027;122028…	10804;10805;10806;10807;10808;10809;10810;22061;22062;22063;22064;22065;31427;31428;31429;31430;45223;45224;45225;45226;45227;45487;54170;54171;54172;57579;57580;57581;57582;57583;57584;57585;57586;57587;58117;58118;58119;58120;58121;59191;59192;59193;59194;59195;59196;59197;59198;59199;59200;59201;59202;59203;59204;59205;72200;94480;94481;94482;94483;94484;94608;94609;94610;94611;94612;94613;101…	10804;22065;31428;45223;45487;54171;57580;57585;58118;59200;72200;94483;94613;101193;119416;121545;132657;154844;174461;178383;180423;186520			188				252		-1	18.6336	18.0366	18.0468	17.9533	19.5287	19.2295	19.0017	19.4993	20.1318	19.6218
A0A5G2R1T0	Peptidylprolyl isomerase	FKBP10	A0A5G2R1T0	27	27	26	tr|A0A5G2R1T0|A0A5G2R1T0_PIG Peptidylprolyl isomerase OS=Sus scrofa OX=9823 GN=FKBP10 PE=1 SV=1	1	27	27	26	59.4	59.4	59.4	63.78	576	576	0	323.31	35	211190000	105	ADTVQVTTLLRPPHCPR;ANPAGGPLEDVVIER;AQVSEGK;AVAGDFMR;DTVQLETLELPPGCVR;EDGLPTGYLFVWHEDPPANLFEDLDLNK;EVQMGDFVR;FDSSYDR;GGTYDTYVGSGWLIK;GLMGMCVNER;GMDQGLLGMCPGER;GYGTVIPPQASLVFHVLLIDVHNPK;HTLVAIVVGVGR;IIIPPFLAYGEK;IPGSAVLIFDVHVIDFHNPADPVEIK;ITIPPHLAYGENGTGEK;KFDSSYDR;LFSSHDYGAPQEATLGAHK;LITGMDR;LKSDEDQER;LLPGQDPEK;MVQDSDFVR;QVVVPPHLAHGESGAR;RQVVVPPHLAHGESGAR;SDEDQERVHEEL;TIGDMFQNQDR;VIEGLDTGLQGMCVGER	3640	1152;3778;4495;5474;10617;11915;16678;17344;20913;21648;21871;23887;25284;26750;27553;28266;29171;32346;33233;33326;33850;38126;44644;46877;48161;55292;59491	True;True;True;True;True;True;True;True;True;True;True;True;True;True;True;True;True;True;True;True;True;True;True;True;True;True;True	1339;4329;5160;6331;12171;13628;19081;19813;23902;24713;24714;24715;24981;24982;27346;28993;30635;31543;32351;33384;36950;37932;38032;38605;43599;43600;51224;53774;55280;63909;63910;68793;68794	2420;2421;2422;2423;7494;8828;8829;8830;8831;10896;10897;21132;21133;21134;23908;23909;23910;33478;33479;34792;42706;42707;44006;44007;44008;44009;44477;44478;44479;48873;48874;48875;51933;51934;54702;54703;54704;54705;54706;54707;54708;54709;56220;56221;57686;57687;57688;57689;59433;59434;65449;67053;67251;68478;68479;68480;76825;76826;89109;89110;89111;89112;93174;93175;95767;112287;112288;1122…	3633;3634;3635;3636;3637;3638;3639;3640;10618;12500;12501;12502;12503;15578;15579;15580;30148;30149;30150;30151;30152;30153;30154;30155;30156;30157;34113;34114;34115;34116;48039;48040;48041;49810;61065;61066;61067;61068;62802;62803;62804;62805;63613;63614;63615;63616;69912;69913;69914;69915;74134;74135;77888;77889;77890;77891;77892;77893;77894;77895;77896;77897;77898;77899;77900;77901;79908;79909…	3634;10618;12502;15579;30151;34114;48039;49810;61065;62802;63616;69912;74135;77901;79910;81917;84391;92892;95092;95378;97147;108803;125462;131130;134921;160613;173156	1137		1750;1751;1752;1753;1754;1755		351		106;108;169;220;445;544		-1	19.6556	19.4335	19.4	19.0861	19.2329	19.5358	19.1902	19.2511	19.0789	19.1156
CON__sp|P02768|ALBU_HUMAN			CON__sp|P02768|ALBU_HUMAN	36	29	28		1	36	29	28	60.1	55.8	53.4	69.366	609	609	0	267.83	36	19239000	105	AACLLPK;AAFTECCQAADK;AEFAEVSK;ALVLIAFAQYLQQCPFEDHVK;AVMDDFAAFVEK;CCAAADPHECYAK;CCTESLVNR;CCTESLVNRR;DVFLGMFLYEYAR;EFNAETFTFHADICTLSEK;ETCFAEEGK;ETYGEMADCCAK;FQNALLVR;KLVAASQAALGL;KVPQVSTPTLVEVSR;LCTVATLR;LDELRDEGK;LVAASQAALGL;LVNEVTEFAK;NECFLQHK;QEPERNECFLQHK;QNCELFEQLGEYK;QTALVELVK;RHPDYSVVLLLR;RHPYFYAPELLFFAK;RPCFSALEVDETYVPK;SLHTLFGDK;TCVADESAENCDK;TCVADESAENCDKSLHTLFGDK;TYETTLEK;VFDEFKPLVEEPQ…	4269	103;242;1361;3539;5733;6138;6165;6166;10744;12812;16047;16340;18520;29835;30500;31272;31355;36222;36417;38609;42476;43628;44328;45769;45774;46452;50307;54202;54203;57623;58859;59431;59432;61531;63449;63767	False;True;True;True;True;True;False;False;True;True;True;True;True;True;True;True;True;True;True;False;True;True;True;True;True;True;True;False;True;True;True;True;True;False;True;False	110;265;1591;4038;6618;6619;7070;7100;7101;7102;7103;12319;14663;18354;18686;21152;34137;34910;35772;35868;41283;41490;44193;44194;48751;50061;50880;52538;52543;53302;57843;62646;62647;62648;62649;62650;62651;66664;68074;68723;68724;71105;73200;73541	171;172;173;174;175;176;177;178;179;180;181;182;183;184;185;186;187;188;189;190;191;192;193;194;195;196;197;198;199;200;201;472;2907;6991;11556;11557;11558;12240;12317;12318;12319;12320;12321;12322;12323;12324;12325;12326;12327;12328;12329;12330;12331;12332;12333;12334;12335;12336;21420;25704;32143;32727;37289;60594;62004;62005;62006;62007;63515;63809;72936;73262;77720;77721;77722;77723;77724;777…	236;237;238;239;240;241;242;243;244;245;246;247;248;249;250;251;252;253;254;255;256;257;258;259;260;261;262;263;264;265;266;267;268;269;270;271;272;273;274;275;276;655;4410;9943;16540;16541;16542;16543;17446;17541;17542;17543;17544;17545;17546;17547;17548;17549;17550;17551;17552;17553;17554;17555;17556;17557;17558;17559;17560;17561;17562;17563;17564;17565;17566;17567;17568;30548;36747;46139;46958…	259;655;4410;9943;16543;17446;17557;17568;30548;36747;46139;46958;53344;85961;88079;90231;90656;103409;103837;110009;119956;122778;124800;128782;128787;130218;142347;157282;157395;167631;171290;173001;173002;178950;183957;184785	644;650;1337	449	1997	4476;4477	85;123;507	85	572	82;504	-1	NA	NA	NA	NA	NA	NA	NA	NA	NA	NA
A0A286ZT99;CON__sp|Q3T052|ITIH4_BOVIN	Inter-alpha-trypsin inhibitor heavy chain H4	ITIH4	A0A286ZT99	46;6	46;6	7;1	tr|A0A286ZT99|A0A286ZT99_PIG Inter-alpha-trypsin inhibitor heavy chain H4 OS=Sus scrofa OX=9823 GN=ITIH4 PE=1 SV=2	2	46	46	7	58.7	58.7	12.9	107.57	976	976;916	0	323.31	51	57590000	103	AAAQEQYSAAVAR;AGLLLLSSPNR;ANREELLPAR;ASLEHIVVIR;DQFNLVSFSGEATQWK;DQSPDVLSAK;EELLPAR;EISCWTVVL;ETLYSVMPGLK;FAHTVVTSR;FKPTLSQQQK;FSHPFSR;FSWIEVTFK;GLLPASAENVEEAK;GSAVQEATFQMELPK;GSAVQEATFQMELPKK;GSELVVAGK;HLGVYELLLK;HPPLQVR;HSQGPVK;ILGDLGSR;IQAPSVILPLPGQSVDQLCVDLK;IQPQQLVK;IYEDSDSALQLEDFYQEVANPLLR;KTEQFQVAVSVAPAAK;LDYQEGSPGK;LLSDPGQGVEVTGHYER;LRDQSPDVLSAK;LVAFEYPSNAVEAVTQDNFR;LWAYLTIQQLLAQTVSASDAEK…	371	72;2194;3796;4830;9777;9876;12459;13718;16212;17104;17917;18695;18818;21624;22778;22779;22837;24645;24911;25184;27031;27656;27777;28660;30355;31623;33951;35227;36229;36621;36908;38520;40863;41778;42785;47289;51129;53540;53647;57517;57532;57809;60093;61466;61524;63473	True;True;True;True;True;True;True;True;True;True;True;True;True;True;True;True;True;True;True;True;True;True;True;True;True;True;True;True;True;True;True;True;True;True;True;True;True;True;True;True;True;True;True;True;True;True	78;2543;4347;5546;11198;11316;14244;15695;18530;18531;19551;20452;21347;21480;24685;24686;26050;26051;26052;26117;28218;28535;28864;30944;31658;31791;32793;34748;36164;38713;40141;41290;41291;41719;42029;42030;44083;44084;46962;46963;47969;49112;54253;58875;58876;58877;61856;61976;66547;66568;66873;69454;69455;69456;69457;69458;69459;71035;71097;73227;73228	118;119;4573;4574;7519;7520;9461;9462;19399;19400;19401;19617;24987;27575;27576;27577;32396;32397;34351;34352;34353;35936;35937;35938;37680;37681;37860;43955;43956;43957;43958;43959;46561;46562;46563;46564;46726;50424;50425;50941;50942;51711;55245;56391;56583;56584;56585;56586;58439;58440;61634;64261;64262;64263;68628;68629;70962;72947;72948;72949;72950;73617;74075;74076;74077;77516;77517;77518;7…	152;153;6775;6776;6777;10648;10649;10650;13459;13460;13461;27609;27610;27611;27612;27613;27919;35657;39473;39474;39475;39476;46482;46483;46484;49236;49237;49238;51412;51413;51414;53905;53906;53907;54148;62726;62727;62728;62729;62730;66572;66573;66574;66575;66797;72002;72003;72004;72623;72624;72625;72626;73831;78621;78622;80128;80129;80384;80385;80386;80387;82938;82939;87425;87426;91274;91275;9127…	152;6775;10648;13459;27612;27919;35657;39476;46482;49238;51413;53905;54148;62727;66573;66575;66797;72004;72624;73831;78621;80128;80385;82939;87425;91274;97333;100470;103424;104301;104900;109698;116472;118499;120845;132172;145467;155001;155195;167409;167454;168139;174575;178787;178932;184134	124;125;126;127		181;182;183;184;185;186	787;788;789;790;14431	108;313;510;549		148;362;506;621;759;868	302;407;750;755;756	-1;-1	18.583	17.7667	18.1948	18.2896	19.4431	18.6894	19.1731	19.4059	19.8927	18.772
F1RW07	Envoplakin	EVPL	F1RW07	82	82	82	tr|F1RW07|F1RW07_PIG Envoplakin OS=Sus scrofa OX=9823 GN=EVPL PE=1 SV=3	1	82	82	82	52.7	52.7	52.7	214.47	1886	1886	0	323.31	105	17191000	103	AAEHTCSALQNNFHEFCQDLPHQQR;AAIEEDEALLGFQEDR;AALGLER;AATQELALLISR;AEDAAVSAQLEALR;AELQDMAR;AGAEEPFRPGQQAPAGSAPADPQAQK;AGLQAALEAAAQK;AISAVEPK;ALLEQQACVLGLHR;AQKPTVEYK;ATEAVVYELQNK;ATPLEDLEGR;ATRPHLLTK;AYTEAAALQQQQLHQLEFAR;CSLEPLQAGSAPTRPR;DLFLDVDK;DNLSSWLEQLPR;DPSLDSQAAQLVGEIQHLR;DQASQECGQLR;EAAQQECEAFLSGQPVGAAALHLPVVLNNVK;EEYHLYK;EIEAYGQQLR;EKDPVLEQEAR;ELSEDVPVTHHAQQGSERPAPAGAEAEALR;EVTEEVVK;EVTHIER…	4992	176;319;364;656;1257;1516;1986;2202;2744;3254;4305;5192;5335;5358;6069;6698;8881;9463;9694;9746;11223;12696;13515;13799;14444;16730;16736;16760;18465;19247;20053;20376;20925;21593;21594;22461;22590;22628;22641;24207;24915;27195;28014;28503;30456;31064;31592;31743;33893;34587;35133;36489;37789;38080;40103;42889;42938;43197;43227;43456;43595;43596;44041;44813;44845;46570;50098;51304;51682;51683;518…	True;True;True;True;True;True;True;True;True;True;True;True;True;True;True;True;True;True;True;True;True;True;True;True;True;True;True;True;True;True;True;True;True;True;True;True;True;True;True;True;True;True;True;True;True;True;True;True;True;True;True;True;True;True;True;True;True;True;True;True;True;True;True;True;True;True;True;True;True;True;True;True;True;True;True;True;True;True;True;True…	195;351;399;761;1459;1769;2306;2553;3159;3718;4941;5995;6159;6184;6990;7701;10160;10840;11103;11165;12862;14536;15473;15784;16497;19137;19145;19170;21092;21955;22878;23235;23236;23914;24652;24653;25678;25834;25879;25893;27717;28539;31128;32059;32615;34863;35543;36132;36133;36301;38650;39427;40037;41569;43164;43536;43537;46036;49244;49300;49584;49615;49851;50022;50023;50535;51422;51457;53431;57602…	354;595;664;1405;2648;3193;4114;4587;5528;6469;8488;10347;10610;10641;12117;13351;17533;18804;19256;19348;22503;22504;25486;25487;27221;27775;28945;33679;33727;33760;37208;38725;40472;41163;41164;42722;43909;43910;45943;46194;46312;46313;46331;49552;50946;55549;57035;58084;61853;63144;64220;64221;64463;68555;69833;70808;73382;76166;76731;76732;80981;85915;85982;85983;86394;86448;86774;87101;87102…	502;816;817;903;2186;3977;4780;6109;6794;8024;9230;12027;14843;15210;15211;15247;17308;18989;18990;24800;24801;26752;27415;27547;32151;32152;32153;36397;36398;38972;38973;39793;41439;41440;48370;48438;48476;53242;55319;57763;58723;58724;58725;58726;61087;62666;62667;65757;66073;66254;66255;66256;66276;66277;66278;70804;72630;79008;80993;82427;87753;87754;89720;91222;91223;91547;97246;98945;100274…	502;817;903;2186;3977;4780;6109;6794;8024;9230;12027;14843;15210;15247;17308;18990;24801;26752;27415;27547;32153;36397;38972;39793;41439;48370;48438;48476;53242;55319;57763;58723;61087;62666;62667;65757;66073;66256;66278;70804;72630;79008;80993;82427;87753;89720;91222;91547;97246;98945;100274;104014;107975;108699;114386;121159;121245;121788;121851;122253;122707;122708;123865;125915;125962;130491;…			2299;2300	9686;9687			293;440	361;664	-1	19.5837	19.8038	19.6547	19.4924	20.2031	19.7072	19.8941	19.3539	19.4244	19.6258
A0A5G2R0I4	Lipocln_cytosolic_FA-bd_dom domain-containing protein	ORM1	A0A5G2R0I4	11	11	11	tr|A0A5G2R0I4|A0A5G2R0I4_PIG Lipocln_cytosolic_FA-bd_dom domain-containing protein OS=Sus scrofa OX=9823 GN=ORM1 PE=1 SV=1	1	11	11	11	47.2	47.2	47.2	23.625	212	212	0	83.803	13	893800000	102	AEVTPEQMK;EFHDAIECTGIHK;EHVADLLLTK;NNVGLSFYADK;SEITYTDEK;SEITYTDEKK;SIQAAFFFFDPK;SIQAAFFFFDPKPAEDK;TFMLINSLHDK;VHRENGSLSK;WYYIGSAFR	3599	1744;12768;13455;39874;48587;48588;49815;49816;54824;59416;62747	True;True;True;True;True;True;True;True;True;True;True	2044;2045;14614;15405;45773;45774;55802;55803;57272;57273;63379;63380;63381;63382;68705;72427	3718;3719;3720;3721;3722;3723;3724;25624;25625;25626;25627;25628;27054;27055;27056;27057;27058;27059;27060;27061;27062;27063;27064;27065;27066;27067;27068;27069;27070;27071;27072;27073;27074;27075;27076;27077;27078;27079;80601;80602;80603;80604;80605;80606;80607;80608;80609;80610;80611;80612;80613;80614;96788;96789;96790;96791;96792;96793;96794;96795;96796;96797;99459;99460;99461;99462;99463;9946…	5600;5601;5602;5603;5604;5605;5606;5607;36641;36642;36643;36644;36645;36646;36647;36648;36649;36650;38749;38750;38751;38752;38753;38754;38755;38756;38757;38758;38759;38760;38761;38762;38763;38764;38765;38766;38767;38768;38769;38770;38771;38772;38773;38774;38775;38776;38777;38778;38779;38780;38781;38782;38783;113869;113870;113871;113872;113873;113874;113875;113876;113877;113878;113879;113880;11388…	5604;36641;38749;113880;136449;136461;140374;140383;159189;172967;182245	1120;1121;1122	741	1737;1738		132;138;139	103	129;156		-1	19.4446	19.1214	19.1341	19.1602	19.4778	19.3655	19.0666	19.2954	19.4386	18.9673
I3LD72	EH domain containing 2	EHD2	I3LD72	37	37	33	tr|I3LD72|I3LD72_PIG EH domain containing 2 OS=Sus scrofa OX=9823 GN=EHD2 PE=1 SV=1	1	37	37	33	76.2	76.2	70	61.229	543	543	0	323.31	30	166500000	101	ADMVETQQLMR;DGMLDDEEFALASHLIEAK;DIQGLPR;EMPSVFGK;FGAFHSPALEDADFDGK;FGAFHSPALEDADFDGKPMVLVAGQYSTGK;FHSLKPK;GPDEALEDGEEGSDDEAEWVVTK;GQQPEAIR;GYDFPAVLR;IQLEHHISPGDFPDCQK;LEGHGLPTNLPR;LEISDEFSEAIGALR;LFELEEQDLFR;LLEALDEMLTHDIAK;LLPLEEHYR;LNPFGNTFLNR;LPNSVLGR;LPVIFAK;LSDVDRDGMLDDEEFALASHLIEAK;MQELLMAHDFTK;PMVLVAGQYSTGK;QEELESTEVGVQGGAFEGTHMGPFVER;RLFELEEQDLFR;RLVPPSK;SKYDEIFYNLAPADGK;TSFIQYLLEQEVPGSR;…	6668	1037;8136;8572;14667;17587;17588;17779;22128;22573;23847;27741;31848;31903;32186;33490;33855;34368;34634;34732;35411;37805;41559;42384;46081;46271;50018;56746;57529;58328;59215;59216;59341;61823;62128;62147;62148;62925	True;True;True;True;True;True;True;True;True;True;True;True;True;True;True;True;True;True;True;True;True;True;True;True;True;True;True;True;True;True;True;True;True;True;True;True;True	1203;1204;9327;9328;9821;16758;20088;20089;20300;25293;25815;27301;31750;36411;36469;36781;38215;38610;39189;39190;39479;39589;40350;43182;43183;43184;47727;48648;48649;52880;53089;57517;65622;66565;67463;68464;68465;68466;68613;71437;71768;71769;71788;71789;72621	2192;2193;2194;16115;16116;16117;16999;17000;29452;35379;35380;35381;35382;35383;35384;35385;35714;35715;45128;45129;45130;45131;45132;45133;45134;45135;45136;45137;45138;45139;45140;45141;45142;46164;46165;48805;56516;64621;64700;65207;65208;65209;67585;67586;67587;68485;68486;68487;69506;69507;69508;69509;69909;69910;70092;70093;70094;71466;71467;76190;76191;76192;76193;76194;83612;84935;84936;…	3291;3292;3293;22872;22873;22874;24067;24068;42214;50665;50666;50667;50668;50669;50670;50671;50672;51140;51141;64565;64566;64567;64568;64569;64570;64571;64572;64573;64574;64575;64576;64577;64578;64579;64580;64581;64582;64583;64584;64585;64586;64587;64588;64589;64590;64591;64592;66037;66038;69820;80291;80292;91760;91859;92590;92591;92592;95834;95835;95836;97153;97154;97155;97156;97157;98514;98515;…	3293;22873;24067;42214;50666;50671;51141;64589;66037;69820;80291;91760;91859;92590;95836;97154;98518;99046;99303;101272;108009;118025;119772;129422;129821;141274;164813;167449;169858;172386;172389;172700;180085;180841;180877;180878;182685	2111		3070;3071;3072;3073;3074;3075;3076;3077;3078	12482	130		101;223;230;237;359;364;385;419;500	438	-1	19.1612	19.0763	18.9082	19.0488	18.8943	19.0711	18.9481	19.2621	18.7535	18.6518
P50447	Alpha-1-antitrypsin	SERPINA1	P50447	19	19	1	sp|P50447|A1AT_PIG Alpha-1-antitrypsin OS=Sus scrofa OX=9823 GN=SERPINA1 PE=2 SV=1	1	19	19	1	50.8	50.8	2.6	47.194	421	421	0	323.31	22	176850000	101	AVLFMGK;AVLTIDEK;CINDYVEK;DTEEAKK;DTVFALVNYIFFK;FNKPFLFLIYDTK;GTEATGATILEAIPMSIPPNVK;HDHEQHQEAACHR;IAPNLADFAFSLYR;IVDLVDELDK;LGMFDLHHCDK;LHQLEDMLTK;LTISGTYDLK;PFEVEQTTEEDFHVDEETTVK;PFLFLIYDTK;RYPSSANLHLPK;SLLGNLGITK;VFSDEADLSGVTEEQPLK;VMNPTQK	7447	5690;5726;6388;10455;10614;18294;23266;24100;25646;28401;32670;32934;36015;41195;41209;47542;50364;58991;60335	True;True;True;True;True;True;True;True;True;True;True;True;True;True;True;True;True;True;True	6573;6610;7353;11982;12167;20896;26649;26650;27589;29403;32504;37315;37597;37598;41048;47334;47348;54531;57908;68218;69726	11481;11482;11483;11545;11546;12855;12856;20803;21124;36903;36904;36905;47708;47709;47710;47711;47712;47713;47714;47715;47716;49315;52593;52594;52595;57923;57924;57925;57926;57927;57928;66154;66155;66561;66562;66563;66564;72576;72577;83029;83030;83031;83032;83033;83034;83035;83036;83037;83061;83062;83063;83064;83065;94349;94350;100827;100828;100829;119936;119937;119938;119939;119940;119941;119942…	16442;16443;16444;16445;16446;16447;16525;16526;16527;18375;18376;29679;30136;30137;52806;52807;52808;68340;68341;68342;68343;68344;68345;68346;68347;68348;68349;68350;68351;68352;68353;70477;74990;74991;74992;74993;74994;82222;82223;82224;82225;82226;82227;82228;82229;82230;82231;93903;93904;93905;94450;94451;94452;94453;94454;102926;102927;102928;117208;117209;117210;117211;117212;117213;117214…	16442;16525;18375;29679;30136;52807;68340;70477;74991;82224;93905;94450;102926;117210;117258;132773;142595;171551;175467			2604;2605				293;385		-1	18.899	18.3161	18.8082	18.6541	19.0549	18.818	19.0235	19.1939	19.1418	18.4894
A0A287AHK1;CON__sp|Q3MHN5|VTDB_BOVIN	Vitamin D-binding protein	GC	A0A287AHK1	29;9	29;9	29;9	tr|A0A287AHK1|A0A287AHK1_PIG Vitamin D-binding protein OS=Sus scrofa OX=9823 GN=GC PE=1 SV=1	2	29	29	29	63	63	63	53.647	476	476;474	0	323.31	27	285660000	100	CCDSASEDCMAK;DDFTSLSMVLYSR;ELASLGK;ELASLGKDDFTSLSMVLYSR;ELPEYTVK;ELSSFIEK;FTDCCQEK;GFANQFMYEYSINYGQAPLTLLVSYTK;GKWPDATETELEELVK;GQELCADYSENTFTEYK;GQELCADYSENTFTEYKK;HLSLLTIMSNR;HQPQEFPTYVEPTNDEICEAFR;HQPQEFPTYVEPTNDEICEAFRK;ICDNLSSK;ILEPTLK;KLCMAALK;LCMAALK;LCSQYAAYGK;RSDFASK;SCESDSPFPVHPGTAECCTK;SLDECCHSEDSTACFK;SYLSMVGSCCTSPSPTVCFLK;THIPEVFLSK;TPMDIFICTYFMPAAPRPELPDVK;TSALSDK;TSALSDKSCESDSPFPVH…	1214	6143;7368;13931;13932;14334;14473;18836;20343;21380;22458;22459;24714;25008;25009;25739;26999;29584;31224;31263;46948;48033;50094;53726;55168;56249;56681;56682;59835;62561	True;True;True;True;True;True;True;True;True;True;True;True;True;True;True;True;True;True;True;True;True;True;True;True;True;True;True;True;True	7075;7076;8469;8470;15931;15932;16377;16531;21498;23200;24416;25674;25675;28292;28639;28640;28641;28642;29505;30904;33854;35719;35762;53849;55135;55136;57598;62066;62067;63773;65050;65051;65550;65551;69181;72237	12281;12282;12283;12284;12285;12286;14673;14674;14675;28068;28069;28070;28071;28762;28763;28991;28992;28993;28994;37884;37885;41108;43471;43472;45936;45937;45938;45939;45940;50520;50521;51139;51140;51141;51142;51143;51144;51145;51146;51147;51148;51149;52751;52752;52753;55180;55181;60172;63444;63497;63498;63499;93280;93281;93282;95546;95547;95548;95549;95550;100125;100126;100127;108807;108808;1088…	17499;17500;17501;17502;17503;17504;20870;20871;20872;20873;20874;40309;40310;40311;40312;41204;41205;41507;41508;41509;41510;41511;41512;54174;54175;54176;58649;58650;58651;62032;62033;62034;62035;62036;65747;65748;65749;65750;65751;65752;72109;72110;72111;72895;72896;72897;72898;72899;72900;72901;72902;72903;72904;72905;72906;72907;72908;72909;75190;75191;75192;75193;75194;78529;78530;78531;853…	17503;20873;40311;40312;41204;41509;54176;58649;62035;65747;65751;72111;72898;72906;75190;78531;85381;90140;90208;131282;134612;141463;155459;160345;163339;164667;164668;174102;181859	374		594;595;596;597;598	2495	141		45;185;274;306;315	95	-1;-1	19.5754	19.0781	19.2616	19.4787	19.7266	19.6114	19.5379	20.1806	19.9545	19.4829
A0A287BP49	Nuclear mitotic apparatus protein 1	NUMA1	A0A287BP49	87	87	87	tr|A0A287BP49|A0A287BP49_PIG Nuclear mitotic apparatus protein 1 OS=Sus scrofa OX=9823 GN=NUMA1 PE=1 SV=1	1	87	87	87	44.6	44.6	44.6	238.54	2134	2134	0	323.31	124	11078000	100	AALMESQGQQQEER;AASSTQSLAR;AEELGQELK;AGEQQEPASR;AHGLLAEENR;AKEELEEASQAQGAR;ALQQVQEK;APVPTPCSSTVSEELSPPTHHAR;AQEHSTAEEEWK;AQELGSTQDALASAQR;AQGGESQQEVQR;ASALETLR;ASMQPTQIAEGAGITTR;DAQIAVMQQR;DGAQTSVAQAQR;EAEQMGSELER;EAEQTCR;EAESECEQLAK;EAQSTAR;EELEEASQAQGAR;EFASHLQQLQGALNDLTDEHSK;EHAQQLAAVAEER;ELQQAGLK;ENAPGLGAQSEATGK;EQAAEHYK;ESEWLEEQK;FQVATDTLK;GEVLGDILQLETLK;GLEQLQTENK;GQQEAER;GQQEAERK;GQQILQQPVP…	2568	382;619;1331;2073;2436;2826;3407;4104;4204;4212;4243;4605;4860;7116;7957;11335;11337;11340;11591;12426;12714;13334;14405;14723;15159;15746;18565;20301;21492;22566;22567;22570;22703;24590;27451;29576;29619;30197;30726;30739;30931;31829;32763;33874;34794;35021;35672;35883;38128;38671;39850;41674;41895;41907;42322;42339;42437;42456;42505;42635;43852;43945;43992;44078;44301;44302;44443;44904;46850;46…	True;True;True;True;True;True;True;True;True;True;True;True;True;True;True;True;True;True;True;True;True;True;True;True;True;True;True;True;True;True;True;True;True;True;True;True;True;True;True;True;True;True;True;True;True;True;True;True;True;True;True;True;True;True;True;True;True;True;True;True;True;True;True;True;True;True;True;True;True;True;True;True;True;True;True;True;True;True;True;True…	418;419;720;721;1553;2402;2822;3252;3894;4708;4818;4826;4827;4868;5278;5587;8173;9126;12991;12993;12997;13272;14208;14554;15269;16458;16828;17341;18011;21201;23157;24537;25808;25809;25812;25970;28154;31422;33846;33893;33894;34546;35165;35179;35394;36391;37417;38629;39658;39905;40657;40902;43602;44268;45738;47853;48096;48110;48111;48582;48600;48707;48726;48787;48934;50326;50430;50480;50579;50849;5…	690;691;1268;1269;2826;4290;5030;5678;6774;8136;8288;8296;8297;8366;9016;9559;14168;14169;15761;22716;22718;22729;22730;23142;24925;25511;26856;28895;28896;29575;30421;31567;37434;41036;43646;46155;46156;46160;46448;50280;50281;55978;60164;60226;60227;60228;61191;62471;62472;62487;62894;64594;66303;68512;68513;70223;70601;70602;72018;72387;72388;72389;76829;77865;80537;83777;84123;84142;84143;841…	943;944;945;1904;1905;4268;6360;7411;8220;9655;11561;11562;11747;11756;11757;11855;12761;13600;20041;20042;22401;32462;32464;32476;32477;32478;33039;35575;36429;38527;41374;41375;42381;43653;45209;45210;53557;58554;58555;62252;66026;66027;66032;66033;66422;71753;71754;79559;85373;85453;85454;85455;86752;88754;88755;88756;88774;89355;91720;94138;97187;97188;99461;99959;99960;102189;102698;102699;1…	943;1904;4268;6360;7411;8220;9655;11562;11747;11756;11855;12761;13600;20041;22401;32462;32464;32476;33039;35575;36429;38527;41375;42381;43653;45210;53557;58554;62252;66026;66027;66033;66422;71753;79559;85373;85455;86752;88755;88774;89355;91720;94138;97187;99461;99959;102189;102699;108806;110178;113776;118257;118721;118750;119668;119689;119876;119908;120055;120392;123510;123679;123778;123945;12463…	798;799	1896;1897;1898	1297;1298	5693;5694;5695;5696;5697;5698;5699;5700;5701;5702;15264	319;1858	1771;2022;2057	975;1996	169;270;1184;1783;1879;1995;2017;2018;2020;2026;2052	-1	19.3261	19.3587	19.277	19.2225	19.3475	19.3629	19.2865	19.1311	19.2118	19.2304
F1S4P6	Eukaryotic translation initiation factor 3 subunit A	EIF3A	F1S4P6	73	73	73	tr|F1S4P6|F1S4P6_PIG Eukaryotic translation initiation factor 3 subunit A OS=Sus scrofa OX=9823 GN=EIF3A PE=1 SV=2	1	73	73	73	46	46	46	166.06	1376	1376	0	323.31	58	22684000	100	AIVDAAR;AKREEELR;ANEFLEVGK;AVEDIHGLFSLSK;DLYNWLEVEFNPLK;DMDLWEQQEEER;DSEGTWR;EDAPIGPHLQSMPSEQIR;EEQHQLAVTAYLK;EESWGPPR;EEVSSWR;EKEEEEQR;ELEIEER;EPELQQYVPQLQNNTILR;EQPEKEPELQQYVPQLQNNTILR;ERLESLNIQR;ESRPSEDREWDR;ESSLRPDEDR;ESSLRPDEDRGPR;FCLQYTR;FNVLQYVVPEVK;GADDDRGPWR;GADDDRPSWR;GGVDDER;GLDDDRGPWR;GMDDDRGPR;GMDEDRGPR;GPAEESSSWR;GPEIDSEWR;HADDDRPPR;HADDDRPPRR;HNRLEER;IGLINDMVR;IHEPIMLK;ILQEHEQIK;IT…	5332	2784;2862;3724;5551;9303;9324;10124;11830;12563;12629;12682;13808;14041;15009;15359;15573;15912;15938;15939;17222;18329;19227;19228;20921;21438;21868;21869;22096;22161;23985;23986;24818;26466;26580;27174;28348;29342;29476;30182;30351;31121;32450;33445;33796;33920;36148;36752;38222;39107;39666;40505;40506;41060;41145;42174;43729;44506;44789;44838;45476;45570;45603;45604;45617;46088;46089;46856;479…	True;True;True;True;True;True;True;True;True;True;True;True;True;True;True;True;True;True;True;True;True;True;True;True;True;True;True;True;True;True;True;True;True;True;True;True;True;True;True;True;True;True;True;True;True;True;True;True;True;True;True;True;True;True;True;True;True;True;True;True;True;True;True;True;True;True;True;True;True;True;True;True;True	3206;3292;4268;6421;10646;10673;11592;13535;14382;14461;14519;15797;16050;17163;17564;17810;18194;18225;18226;19677;20937;21933;21934;23910;24476;24978;24979;25252;25328;27457;27458;28422;30322;30448;30449;31105;32445;33583;33739;34529;34530;34741;35609;37064;38167;38547;38679;41198;41859;43720;44858;45493;45494;46542;46543;47184;47285;48412;50184;51071;51393;51448;52178;52286;52322;52323;52340;5…	5610;5734;7402;11053;11054;18493;18540;20058;23769;23770;25256;25257;25258;25378;25459;27793;28250;30140;30739;30740;31150;31849;31850;31905;31906;31907;34537;36956;36957;38654;38655;42715;43552;43553;44473;44474;44475;44995;45200;49085;49086;49087;50716;54214;54383;54384;55518;57837;59774;60024;61172;61173;61174;61620;61621;63281;65652;67487;67488;68394;68588;72796;72797;73816;76994;78836;80042;…	8132;8286;10497;15785;15786;15787;26328;26406;28575;33919;33920;36054;36055;36056;36252;36355;39823;40552;43206;44063;44064;44606;45632;45633;45724;45725;45726;49460;52869;52870;52871;55208;55209;61076;62133;62134;63609;63610;63611;64378;64663;70198;70199;70200;72337;77259;77466;77467;78973;82115;84878;85213;86728;86729;86730;86731;87399;87400;89914;89915;93174;95701;95702;97030;97031;97285;97286…	8132;8286;10497;15786;26328;26406;28575;33919;36055;36252;36355;39823;40552;43206;44063;44606;45632;45724;45726;49460;52871;55208;55209;61076;62134;63609;63611;64378;64663;70199;70200;72337;77259;77467;78973;82115;84878;85213;86730;87399;89914;93174;95701;97030;97286;103218;104553;109011;111496;113105;115665;115666;116893;117133;119280;123128;125139;125876;125945;127831;128036;128135;128136;12817…			2472;2473;2474	10307;10308;16018			35;51;315	574;584;1118	-1	19.427	19.5877	19.4157	19.4152	19.6168	19.5428	19.5055	19.4046	19.4327	19.5268
A0A287AZK2	Transgelin	TAGLN	A0A287AZK2	18	18	18	tr|A0A287AZK2|A0A287AZK2_PIG Transgelin OS=Sus scrofa OX=9823 GN=TAGLN PE=1 SV=1	1	18	18	18	68.2	68.2	68.2	26.709	239	239	0	189.73	19	469380000	99	AAEDYGVTK;DLAAVQR;EFTESQLQEGK;GASQAGMTGYGR;GASQAGMTGYGRPR;GDPNWFMK;GPSYGMSR;HVIGLQMGSNR;KYDEELEER;LVEWIIVQCGPDVGRPDR;LVNSLYPDGSK;LVNSLYPDGSKPVK;NGVILSK;QMEQVAQFLK;REFTESQLQEGK;TDMFQTVDLFEGK;TLMALGSLAVTK;VPENPPSMVFK	1788	156;8724;12867;19488;19489;19832;22376;25360;30576;36310;36429;36430;39043;43571;45245;54321;55713;60602	True;True;True;True;True;True;True;True;True;True;True;True;True;True;True;True;True;True	173;9993;14724;14725;22233;22234;22235;22236;22622;25581;29082;29083;29084;29085;34991;41377;41503;41504;41505;41506;44765;49994;49995;51916;62789;62790;64378;64379;70056;70057	308;309;310;311;17301;17302;17303;25817;25818;25819;25820;25821;39174;39175;39176;39177;39178;39179;39180;39181;39182;39183;39959;45687;45688;52068;52069;52070;52071;52072;52073;52074;52075;62119;62120;62121;62122;73102;73103;73104;73105;73280;73281;73282;73283;73284;73285;73286;73287;73288;73289;73290;73291;73292;73293;78684;87066;87067;87068;90292;90293;110371;110372;110373;110374;110375;110376…	438;439;440;441;442;443;24484;24485;24486;24487;36918;36919;36920;36921;36922;36923;36924;55897;55898;55899;55900;55901;55902;55903;55904;55905;55906;57010;57011;65400;65401;74294;74295;74296;74297;74298;74299;74300;74301;88228;88229;88230;88231;88232;88233;88234;103636;103637;103638;103639;103640;103641;103858;103859;103860;103861;103862;103863;103864;103865;103866;103867;103868;103869;103870;10…	439;24485;36923;55900;55906;57011;65400;74298;88228;103641;103859;103871;111286;122659;127199;157878;161592;176471	543;544		882;883;884;885;886;887	3732;3733	105;220		124;129;149;169;217;228	204;219	-1	19.2306	19.4749	19.5617	20.1426	19.4366	19.2543	19.5846	19.8576	19.1773	18.8859
A0A0H5ANC0	Mimecan	OGN	A0A0H5ANC0	20	20	20	tr|A0A0H5ANC0|A0A0H5ANC0_PIG Mimecan OS=Sus scrofa OX=9823 GN=OGN PE=1 SV=1	1	20	20	20	65.1	65.1	65.1	33.986	298	298	0	276.81	19	2174400000	98	ANDTSYIR;ANDTSYIRDHIEEIR;AVPPLPK;DESTIPLSPK;DFADIPNLR;DFADIPNLRR;DHIEEIR;DHIEEIRLEDNPIILGK;ESAYLYAR;IIHLQGNNITSITDDTFCK;KENDEMPTCLLCVCLSGSVYCEEIDIK;LDFTGNLIEDIEDGTFSK;LEDNPIILGK;LPVLPPK;LSFLYLDHNALESVPLNLPESLR;LSLLEELILADNQLLK;LTLFNAK;RLDFTGNLIEDIEDGTFSK;RLPIGSYI;YPNSFICLK	8	3717;3718;5771;7688;7727;7728;8350;8351;15674;26746;29098;31386;31717;34734;35476;35555;36039;45998;46173;63937	True;True;True;True;True;True;True;True;True;True;True;True;True;True;True;True;True;True;True;True	4261;4262;6662;8829;8872;8873;8874;9580;9581;17924;30631;33301;33302;35904;36273;39591;40425;40426;40520;41072;52791;52792;52980;73739;73740	7390;7391;11633;11634;11635;15284;15285;15286;15287;15288;15289;15290;15291;15355;15356;15357;15358;15359;15360;15361;15362;15363;15364;16619;16620;16621;16622;16623;16624;16625;16626;16627;16628;16629;16630;31335;31336;31337;31338;54698;59291;59292;59293;59294;59295;59296;59297;59298;63874;63875;63876;63877;64422;64423;64424;64425;64426;64427;70096;71631;71632;71633;71634;71635;71636;71808;71809…	10481;10482;16655;16656;16657;16658;16659;16660;16661;16662;21749;21750;21751;21752;21753;21754;21755;21756;21757;21758;21759;21760;21761;21762;21763;21847;21848;21849;21850;21851;21852;21853;21854;21855;21856;21857;21858;21859;21860;21861;23548;23549;23550;23551;23552;23553;23554;23555;23556;23557;23558;23559;23560;23561;23562;23563;44861;44862;44863;44864;44865;44866;44867;44868;77882;77883;841…	10481;10482;16659;21761;21854;21861;23549;23560;44866;77882;84202;90739;91497;99307;101561;101831;102964;129262;129591;185238	5;6;7;8;9				88;144;153;223;284				-1	20.2549	20.0493	20.209	19.6712	19.9389	20.1234	19.83	19.6558	19.6432	19.3768
P45846;A0A286ZVB7	Dermatopontin	DPT	P45846;A0A286ZVB7	9;9	9;9	9;9	sp|P45846|DERM_PIG Dermatopontin OS=Sus scrofa OX=9823 GN=DPT PE=1 SV=2;tr|A0A286ZVB7|A0A286ZVB7_PIG Dermatopontin OS=Sus scrofa OX=9823 GN=DPT PE=3 SV=1	2	9	9	9	72.7	72.7	72.7	21.994	183	183;201	0	323.31	8	2620500000	97	AGMEWYQTCSNNGLVAGFQSR;CPYSCWMTTEYPGHYGEEMDMISYNYDYYMR;EWQFYCCR;GATTTFSAVER;MTDYDCEFANV;QGFSYQCPHGQVVVAVR;QWNYACMPTPQSLGEPSECWWEEINR;YFESVLDR;YFESVLDREWQFYCCR	446	2222;6608;16850;19518;37993;42738;44669;63176;63177	True;True;True;True;True;True;True;True;True	2574;2575;2576;2577;2578;7600;7601;7602;19267;22268;43433;43434;49057;51250;51251;72891;72892	4623;4624;4625;4626;4627;4628;4629;4630;4631;4632;4633;4634;4635;4636;4637;4638;4639;4640;4641;4642;4643;4644;4645;4646;4647;4648;4649;4650;4651;13214;13215;13216;33895;33896;33897;39220;39221;39222;39223;39224;39225;39226;39227;39228;39229;76587;76588;76589;76590;76591;76592;76593;76594;76595;76596;76597;76598;85601;85602;85603;85604;85605;85606;85607;85608;85609;85610;89155;89156;89157;89158;89…	6839;6840;6841;6842;6843;6844;6845;6846;6847;6848;6849;6850;6851;6852;6853;6854;6855;6856;6857;6858;6859;6860;6861;6862;6863;6864;6865;6866;6867;6868;6869;6870;6871;6872;6873;6874;6875;6876;6877;6878;6879;6880;18807;18808;18809;48639;48640;48641;48642;48643;55951;55952;55953;55954;55955;55956;55957;55958;55959;55960;55961;55962;55963;55964;55965;55966;55967;55968;55969;108520;108521;108522;108523…	6852;18809;48640;55964;108530;120749;125532;183341;183348	143;144		226;227;228;229;230		90;91		60;82;139;141;173		-1;-1	19.4913	19.3301	19.4769	19.1245	19.2582	19.3457	19.1763	19.0193	18.8373	18.6005
P50828;F1RMN7	Hemopexin	HPX	P50828;F1RMN7	20;19	20;19	20;19	sp|P50828|HEMO_PIG Hemopexin OS=Sus scrofa OX=9823 GN=HPX PE=1 SV=1;tr|F1RMN7|F1RMN7_PIG Hemopexin OS=Sus scrofa OX=9823 GN=HPX PE=3 SV=3	2	20	20	20	67.1	67.1	67.1	51.305	459	459;459	0	323.31	22	443250000	97	AGYTLVDNYPK;ALPQPQSVNSLLGCHR;CSDGWGFDASTLDEHGAMLFFK;CSPDLVLTALLSDNHGATYAFR;DGWHSWPIDHQWSHGPSAVDAAFSWDDK;DYFMSCPGR;ELGSPHGISLDAVDATFVCPGTSR;FDPVTGHVDPK;GECQDEGVLFFQGTHTWFWDSTTK;LHVMAGR;LWWLDLSLGAQGPWTELPWPHEK;LYLIQGTQVYIFLTK;NAPSSVDAAFR;NAPSSVDAAFRR;NESKPDPDVTER;SLGPNSCSASGLGLYIVHGPHVYCYK;SLQEEFPGVPSPLDAAVECHR;VDAALCTEK;VFLIQGDK;VWVYPPEK	7451	2390;3350;6675;6702;8304;11058;14146;17315;20005;32984;36678;36774;38333;38334;38732;50272;50494;58170;58943;62084	True;True;True;True;True;True;True;True;True;True;True;True;True;True;True;True;True;True;True;True	2773;3829;3830;7673;7674;7706;7707;9530;12674;16165;19784;22824;37654;41776;41882;43852;43853;43854;43855;44335;44336;57802;57803;58061;67274;68169;71722	4952;4953;4954;4955;4956;4957;4958;4959;6653;6654;6655;6656;6657;13303;13304;13305;13306;13307;13308;13309;13310;13311;13312;13357;13358;16546;16547;16548;16549;16550;22140;28417;28418;28419;28420;28421;28422;28423;28424;28425;34732;34733;40365;40366;40367;40368;40369;40370;66647;73686;73687;73688;73846;73847;77186;77187;77188;77189;77190;77191;77192;77193;77960;77961;77962;100575;100576;100577;1…	7316;7317;7318;7319;7320;7321;7322;7323;7324;7325;7326;7327;9497;9498;9499;9500;9501;9502;9503;18924;18925;18926;18927;18928;18929;18930;18931;18932;18933;18934;18935;18936;18937;18996;18997;18998;23454;23455;23456;23457;23458;23459;23460;23461;31655;31656;40781;40782;40783;40784;40785;40786;40787;40788;40789;40790;40791;40792;40793;40794;49725;49726;49727;57605;57606;57607;57608;57609;57610;5761…	7319;9501;18926;18998;23455;31656;40786;49725;57607;94561;104383;104595;109266;109275;110294;142208;143117;169087;171466;180750	2431;2432;2433;2434	1447	3487		94;263;409;448	40	69		-1;-1	19.3995	18.8179	19.3474	19.3557	19.4513	19.1538	19.5011	19.7211	19.677	18.9774
A0A287BD18;CON__sp|Q28085|CFAH_BOVIN	Complement factor H	CFH	A0A287BD18	56;2	56;2	56;2	tr|A0A287BD18|A0A287BD18_PIG Complement factor H OS=Sus scrofa OX=9823 GN=CFH PE=1 SV=1	2	56	56	56	64.4	64.4	64.4	138.62	1234	1234;1236	0	323.31	57	84314000	96	CENGQWSEPPK;CKPGYVTADGATSGLITCLQSGWSAR;CLDACVVSEEMMR;CLPVTEPENGR;CLQYFQLEGPNTIR;CSAGFEYSER;CTGNHWSPAPR;CVGISCTPPNILNGYPIISK;DSYLYGEEVTYSCDEGFGIDGPASIR;DVSCVNPPSVENAVILDK;ECDTNGWTNNIPLCEVVK;ECITPGIK;EEVLNSCPPPPQIPNAQDMTTTVNYK;EGFYPEIQGNVAR;ETEIVSGSWTEQTYPEGTQATYK;GETICTASGWAPVPSCVEITCDPPHIPNGFYTPESNR;GEYQHSEVVEYVCNPR;GYFPANVGQYFYYYCDHNFVTPSR;IFASEGNLLDK;IPCSEPPEIDHGTIQSPGSAEER;IPCSEPPEIDHGTIQSPGSA…	2222	6256;6404;6424;6468;6472;6665;6743;6805;10402;10881;11742;11768;12676;13027;16095;20282;20331;23873;26213;27498;27499;27665;28012;28543;29134;35859;38917;38918;39052;41148;41163;41351;42172;47233;47390;48004;48012;48207;48218;49135;49154;49868;53716;54138;54248;55635;56234;60321;60790;62043;62620;62640;62680;62715;63715;64228	True;True;True;True;True;True;True;True;True;True;True;True;True;True;True;True;True;True;True;True;True;True;True;True;True;True;True;True;True;True;True;True;True;True;True;True;True;True;True;True;True;True;True;True;True;True;True;True;True;True;True;True;True;True;True;True	7204;7205;7372;7393;7394;7395;7442;7443;7447;7663;7752;7823;7824;11914;12471;12472;13435;13436;13437;13466;14513;14908;18404;23136;23137;23188;27331;30045;30046;31477;31478;31479;31480;31481;31669;32057;32664;33342;40875;44556;44557;44558;44559;44783;44784;47288;47303;47506;48408;48409;54186;54365;55102;55110;55111;55333;55345;55346;56456;56479;57341;62056;62574;62699;64292;64293;65033;69710;6971…	12613;12614;12615;12885;12911;12912;12913;12976;12977;12981;12982;12983;13293;13415;13511;13512;13513;13514;13515;20607;20608;20609;20610;21741;21742;21743;21744;21745;23592;23593;23594;23595;23596;23597;23598;23599;23600;23639;23640;25450;25451;25452;26251;26252;32214;32215;32216;32217;32218;41005;41006;41007;41008;41086;41087;48852;48853;53781;53782;53783;53784;56066;56067;56068;56069;56070;560…	18041;18042;18043;18412;18443;18444;18445;18523;18524;18528;18529;18530;18914;19074;19210;19211;19212;19213;19214;19215;19216;19217;19218;19219;29375;29376;29377;29378;29379;29380;29381;31038;31039;31040;31041;31042;31043;31044;33686;33687;33688;33689;33690;33691;33692;33693;33694;33695;33696;33697;33742;33743;36345;36346;36347;37634;37635;37636;46238;46239;46240;46241;46242;46243;58512;58513;585…	18042;18412;18444;18524;18529;18914;19074;19211;29377;31043;33688;33743;36345;37634;46238;58515;58618;69882;76704;79683;79745;80154;80989;82518;84269;102647;110760;110764;111337;117136;117160;117571;119277;132045;132455;134552;134572;135009;135051;138446;138479;140737;155432;157056;157574;161428;163315;175437;177016;180657;181958;181994;182142;182200;184641;186061	659;660;661;662;663;664;665;666;667;668;669;670;671;672;673;674;675;676	1829	1098;1099;1100;1101	4662;4663;4664	132;136;154;217;274;375;397;423;432;455;514;542;637;763;793;945;1062;1159	881	64;601;1178;1179	882;885;1175	-1;-1	18.8279	18.391	18.5178	18.6978	19.2792	19.3362	18.9173	19.6849	19.8987	19.6155
A0A5G2QSI7	Utrophin	UTRN	A0A5G2QSI7	86	86	83	tr|A0A5G2QSI7|A0A5G2QSI7_PIG Utrophin OS=Sus scrofa OX=9823 GN=UTRN PE=1 SV=1	1	86	86	83	28.2	28.2	27.6	394.1	3433	3433	0	323.31	175	4633300	96	AAEISVPADLDK;AELHVLDVK;AENAVQR;AHLEASAEK;AIPVQPR;ALCLDLLELNTTNEVFK;AQVSLNVLNDLAK;ARPSAPDFVQQGFESLVGR;ASSSDVR;AVNDLSSQLSPLDLHPSLK;AYLETLK;DIMSDLQQTNSEK;DLDEILENQKPTLCELAEETK;DLENFLK;DLHLLEEITPK;DLLETVR;DLQGAMDDLDADMK;DTLTQLNAK;ECIQESCSVAQTR;EIEANLR;ELSVSVR;ELTHLHSLHPK;ETDHMLQVLQESLGELDK;EYSVLNAIDQAR;GEQMLHQPMEDNKK;GGSQTDVLQR;GMDEQLTSLK;IDAFQVPQEAQK;IGLISLSK;IIADLEEEQR;ILLSWVR;KFDALSAELLNWILK;LEDSS…	3384	178;1500;1540;2450;2717;2955;4498;4569;5038;5741;6025;8539;8779;8852;8939;9006;9146;10525;11767;13514;14486;14505;16064;16983;20227;20876;21870;25790;26470;26657;27113;29158;31722;31873;31874;32505;33375;33450;33451;33520;33958;34996;35004;35263;35647;36782;37204;37999;39279;39615;40836;41783;42001;42455;43268;43290;43422;45993;46073;46796;48039;48170;50422;50510;50889;51108;52469;52897;53032;532…	True;True;True;True;True;True;True;True;True;True;True;True;True;True;True;True;True;True;True;True;True;True;True;True;True;True;True;True;True;True;True;True;True;True;True;True;True;True;True;True;True;True;True;True;True;True;True;True;True;True;True;True;True;True;True;True;True;True;True;True;True;True;True;True;True;True;True;True;True;True;True;True;True;True;True;True;True;True;True;True…	197;1752;1797;2837;3130;3390;5163;5238;5813;6629;6943;9782;10051;10130;10222;10291;10453;12062;13465;15472;16548;16570;18372;19417;23070;23861;24980;29563;30326;30535;31039;33370;36278;36437;36438;37132;38083;38174;38175;38248;38721;39878;39887;40179;40630;41891;42402;43442;45047;45432;46931;47974;48217;48725;49656;49679;49817;52785;52872;53674;55143;55290;57974;58079;58579;58849;60511;60512;6107…	356;357;3172;3227;5052;5053;5054;5487;5865;5866;8834;8962;10078;11573;12055;16947;16948;17376;17492;17669;17670;17764;18088;20920;23638;27220;29036;29069;32169;34145;40764;42640;44476;52847;54218;54521;55432;59414;59415;64435;64650;64651;65790;67315;67531;67532;67640;68641;70568;70569;70579;71012;71986;73861;74863;76606;79163;79926;82453;83945;84295;85037;86498;86543;86734;86735;91726;91855;93037…	504;505;4756;4824;7433;7434;7435;7436;7977;8443;8444;12507;12684;14482;16559;17229;23997;23998;24579;24736;25009;25010;25126;25655;29837;33741;38971;41605;41649;46173;48959;58127;60972;63612;75319;77263;77646;78868;84369;84370;91510;91800;91801;93375;95453;95766;95767;95905;97357;99922;99923;99933;100529;102149;104614;106166;108549;108550;111908;112949;116418;118505;118928;119907;121911;121974;12…	504;4756;4824;7433;7977;8444;12507;12684;14482;16559;17229;23997;24579;24736;25010;25126;25655;29837;33741;38971;41605;41649;46173;48959;58127;60972;63612;75319;77263;77646;78868;84370;91510;91800;91801;93375;95453;95766;95767;95905;97357;99922;99933;100529;102149;104614;106166;108550;111908;112949;116418;118505;118928;119907;121911;121974;122207;129245;129405;130948;134627;134933;142789;143144;1…			1634	7065;7066;7067;7068;7069;7070;15500			2130	933;1405;1866;1867;2113;2220;2301	-1	19.359	19.2212	19.1983	19.126	19.1316	19.2681	19.1159	19.348	19.0789	19.0848
A0A5G2QSK4	Rab GDP dissociation inhibitor	GDI2	A0A5G2QSK4	31	31	3	tr|A0A5G2QSK4|A0A5G2QSK4_PIG Rab GDP dissociation inhibitor OS=Sus scrofa OX=9823 GN=GDI2 PE=1 SV=1	1	31	31	3	68.5	68.5	6.8	51.432	454	454	0	323.31	29	139950000	96	DLGTDSQIFISR;DWNVDLIPK;EIRPALELLEPIEQK;FDLGQDVIDFTGHALALYR;FLVYVANFDENDPR;FNIPGAPPASMGR;FVSISDLLVPK;GRDWNVDLIPK;KFDLGQDVIDFTGHALALYR;KSDIYVCMISSAHNVAAQGK;LSAIYGGTYMLNK;LSAIYGGTYMLNKPIEEIIVQNGK;LYSESLAR;MLLFTEVTR;MTGSEFDFEEMK;NPYYGGESASITPLEDLYK;NTSDANSCQIIIPQNQVNR;NTSDANSCQIIIPQNQVNRK;PALELLEPIEQK;QLICDPSYVK;RFNIPGAPPASMGR;RMTGSEFDFEEMK;SDIYVCMISSAHNVAAQGK;SEGEIAR;SPYLYPLYGLGELPQGFAR;TDDYLDQPCCET…	3386	8930;10990;13713;17293;18191;18289;19043;22665;29168;30259;35352;35353;36819;37553;38010;40039;40588;40589;41069;43316;45424;46310;48228;48533;51492;54251;57602;59465;61452;63440;63441	True;True;True;True;True;True;True;True;True;True;True;True;True;True;True;True;True;True;True;True;True;True;True;True;True;True;True;True;True;True;True	10213;12599;15690;19757;20767;20890;21726;25923;33381;34623;40280;40281;40282;40283;41931;42854;43455;43456;45959;46637;46638;47193;49705;52119;53137;55358;55730;59318;62703;66641;68765;71020;73191;73192	17657;17658;17659;17660;21989;27568;27569;34680;34681;36701;36702;36703;36895;38295;38296;38297;46377;59427;59428;61413;71328;71329;71330;71331;71332;73915;73916;75601;75602;75603;75604;76620;76621;76622;76623;80854;80855;82016;82017;82018;82019;82831;86579;86580;90633;92243;95886;95887;95888;96616;96617;103575;103576;103577;110177;110178;110179;117119;117120;117121;120990;120991;120992;120993;12…	24995;24996;24997;24998;24999;31422;31423;39463;39464;39465;39466;49657;49658;52526;52527;52528;52529;52530;52796;52797;54721;54722;54723;54724;54725;54726;66332;84384;84385;87070;101075;101076;101077;101078;101079;101080;104679;104680;107207;107208;107209;107210;107211;108564;108565;108566;108567;108568;108569;114208;114209;114210;115826;115827;115828;115829;116908;122017;122018;122019;127693;12…	24998;31422;39464;49658;52529;52796;54726;66332;84385;87070;101076;101078;104679;107207;108567;114209;115826;115829;116908;122019;127693;129906;135077;136207;147162;157586;167588;173098;178758;183937;183939	1047;1048		1636;1637		261;271		433;443		-1	19.31	19.3387	19.3007	19.3254	19.2831	19.2315	19.3161	19.2321	19.205	19.052
P80021	ATP synthase subunit alpha, mitochondrial	ATP5F1A	P80021	32	32	32	sp|P80021|ATPA_PIG ATP synthase subunit alpha, mitochondrial OS=Sus scrofa OX=9823 GN=ATP5F1A PE=1 SV=2	1	32	32	32	56.8	56.8	56.8	59.687	553	553	0	323.31	31	460800000	96	APGIIPR;AVDSLVPIGR;EIVTNFLAGFEA;ELIIGDR;EPMQTGIK;EVAAFAQFGSDLDAATQQLLSR;FENAFLSHVISQHQALLGK;FNDGTDEK;GIRPAINVGLSVSR;GMSLNLEPDNVGVVVFGNDK;HALIIYDDLSK;ILGADTSVDLEETGR;ISEETDAK;LELAQYR;LTDADAMK;LYCIYVAIGQK;NVQAEEMVEFSSGLK;PAINVGLSVSR;QGQYAPMAIEEQVAVIYAGVR;QMSLLLR;RFNDGTDEK;RFNDGTDEKK;RLTDADAMK;RSTVAQLVK;RTGAIVDVPVGEELLGR;STVAQLVK;TGAIVDVPVGEELLGR;TGTAEVSSILEER;TSIAIDTIINQK;VGSAAQTR;VLSIGDGIAR;VVDALG…	7494	3922;5541;13778;14180;15079;16350;17435;18257;21240;21911;24020;27028;27948;31909;35893;36692;40808;41063;42810;43607;45421;45422;46247;47143;47192;53164;54912;55108;56776;59252;60166;61730	True;True;True;True;True;True;True;True;True;True;True;True;True;True;True;True;True;True;True;True;True;True;True;True;True;True;True;True;True;True;True;True	4490;6410;15761;15762;16206;17241;17242;18699;19911;19912;20847;24264;25027;25028;27496;30941;31980;36477;40912;40913;41790;46894;47187;49140;49141;50036;52116;52117;53065;54082;54135;61414;63476;63707;63708;65656;68505;69540;71330;71331	7734;11038;11039;11040;27742;27743;27744;27745;28510;28511;30255;30256;30257;32744;34940;34941;34942;34943;34944;34945;34946;36818;43269;43270;43271;44538;44539;44540;44541;49138;49139;49140;55237;55238;55239;55240;55241;56913;56914;64708;72401;72402;73705;82376;82377;82378;82379;82380;82824;85752;85753;85754;85755;85756;87118;90628;90629;90630;90631;92141;93657;93658;93730;93731;107680;107681;11…	10968;15763;15764;15765;15766;15767;39743;39744;39745;39746;39747;40895;40896;40897;43357;43358;43359;43360;46977;50001;50002;50003;50004;50005;50006;50007;50008;52679;52680;61782;61783;61784;61785;63687;63688;63689;63690;70264;70265;70266;70267;70268;78611;78612;78613;78614;78615;78616;80838;80839;91867;102712;102713;104402;116305;116306;116307;116308;116309;116310;116311;116312;116313;116314;11…	10968;15765;39745;40896;43360;46977;50005;52679;61782;63688;70264;78612;80838;91867;102712;104402;116307;116897;120944;122726;127690;127691;129790;131862;131942;153835;159386;160198;165012;172454;174980;179713	2457;2458;2459		3524;3525;3526;3527	13931	156;509;546		105;189;269;479	53	-1	19.7349	19.4665	19.5628	19.7152	19.8318	19.5656	19.4527	19.7586	19.429	19.3021
A0A287AYJ8	Serpin family F member 1	SERPINF1	A0A287AYJ8	20	20	12	tr|A0A287AYJ8|A0A287AYJ8_PIG Serpin family F member 1 OS=Sus scrofa OX=9823 GN=SERPINF1 PE=1 SV=1	1	20	20	12	58.4	58.4	39	47.665	433	433	0	308.3	22	307240000	95	ALYYDLISNPDLHGTYK;ASFVAPLEK;DTDTGALLFIGK;ELLAAVTAPQK;IAQLPLTGSMSIIFFLPLK;IGFEWNEDGGSATSSPGPR;ILTGNSR;LAAAVSNFGYDLYR;LDLQEVNNWVQAQTK;LQSLFDSPDFSK;LSYEGELTK;LTFPLDYHLNQPFIFVLR;LTQVEHR;SSESPTANVLLSPLSVATALSALSLGAEQR;SYGTRPR;TESSLHR;TSLEDFHLDEER;TVQAVLTVPK;VPMMSDPK;YGLDSDLNCK	1752	3590;4732;10449;14200;25661;26420;27237;30654;31464;35132;35849;35974;36119;52217;53700;54687;56802;57445;60670;63318	True;True;True;True;True;True;True;True;True;True;True;True;True;True;True;True;True;True;True;True	4093;5424;11976;16230;29421;30268;30269;31173;35082;35083;35988;35989;40036;40865;41003;41167;60200;62037;63222;65687;66441;70130;73052;73053	7067;7068;7069;9224;20786;20787;20788;20789;20790;20791;20792;20793;20794;28545;28546;52619;54135;54136;54137;55613;55614;55615;62277;62278;62279;62280;62281;64000;64001;64002;64003;64004;64005;64006;64007;70793;70794;70795;70796;70797;70798;70799;70800;70801;70802;70803;70804;70805;70806;70807;72332;72333;72515;72516;72517;72750;72751;72752;72753;72754;105182;105183;108759;108760;108761;111093;1…	10036;10037;10038;10039;10040;13062;13063;29654;29655;29656;29657;29658;29659;29660;29661;29662;29663;29664;29665;29666;40940;40941;40942;75029;77150;77151;77152;77153;77154;79098;79099;79100;88440;88441;88442;88443;88444;88445;88446;88447;88448;90908;90909;90910;90911;90912;90913;90914;90915;90916;90917;90918;90919;100244;100245;100246;100247;100248;100249;100250;100251;100252;100253;100254;1002…	10036;13063;29660;40941;75029;77152;79098;88442;90909;100273;102629;102854;103151;149854;155382;158841;165090;167003;176701;183668	535;536;537;538;539		868		78;199;200;278;383		290		-1	18.8465	19.0061	19.0984	18.6879	18.5312	18.9392	18.8685	18.5901	18.3401	18.0009
F1SL22;Q28833	von Willebrand factor	VWF	F1SL22;Q28833	72;63	72;63	72;63	tr|F1SL22|F1SL22_PIG von Willebrand factor OS=Sus scrofa OX=9823 GN=VWF PE=1 SV=3;sp|Q28833|VWF_PIG von Willebrand factor (Fragment) OS=Sus scrofa OX=9823 GN=VWF PE=2 SV=2	2	72	72	72	33.2	33.2	33.2	321.99	2940	2940;2482	0	323.31	138	6766900	95	AEGLECAK;AFVVSGVDELEQR;AVYSIDTEDVEDQCACCSPTR;CHPLVDPEPFVALCEK;CLPTACTIQLR;CPCFHQGR;CVESAECSCVHSGK;DCLCDAVATYAAACAR;DCNTCICR;DCQDHTFSVIIETVQCADDPDAVCTR;DETHFEVVESGR;DGTVTTDWK;ECVSPCTR;EEAPNLVYMVTGNPASDEIK;EQDLEVILHNGACGAGAR;FAEEACAILTSPK;GDSVSYWK;GLVDLMQR;GPLPSCPPHR;GVHIGWR;HFTFSGVCQYLLAR;HGGGVAMDGWDVQIPFLQGDLR;HIVTFDGQNFK;HQFLETWVPDHQPCQICTCLSGR;IALLLMASQEPR;IDGSGNFQVLLSDR;IEDLPTLVTLGNSFLHK;ILDEL…	5953	1411;1966;5924;6363;6467;6549;6799;7260;7270;7282;7694;8268;11810;12185;15197;17058;19903;21810;22258;23592;24286;24341;24553;24980;25617;25842;25976;26938;27247;27555;28246;29997;30496;31030;32882;32883;35415;37496;37755;38103;38180;39619;40351;43823;44400;45022;46296;47911;48500;50544;52882;53318;54075;55509;55996;56152;56425;56759;57057;58032;58033;58067;58195;58390;58517;61254;61842;62660;627…	True;True;True;True;True;True;True;True;True;True;True;True;True;True;True;True;True;True;True;True;True;True;True;True;True;True;True;True;True;True;True;True;True;True;True;True;True;True;True;True;True;True;True;True;True;True;True;True;True;True;True;True;True;True;True;True;True;True;True;True;True;True;True;True;True;True;True;True;True;True;True;True	1651;2284;6834;7324;7441;7530;7816;8346;8357;8372;8835;9493;13513;13938;17380;19502;22712;24915;25439;27017;27803;27862;27863;28113;28607;29374;29624;29773;29774;30841;31183;31545;32331;34325;34905;35505;37544;37545;40354;42781;43121;43566;43671;45437;46346;50296;50958;51669;53117;54991;55688;58117;61053;61591;62506;64159;64735;64938;65253;65637;66004;67120;67121;67158;67304;67530;67675;70782;714…	2997;2998;4074;11898;12809;12975;13091;13504;14449;14463;14484;14485;15300;16482;23728;24497;30480;34281;40160;44377;45403;48348;49694;49799;49800;50189;51055;52548;52549;52984;53261;53262;55085;55086;55628;55629;56223;57657;60875;61949;63085;66487;66488;71471;71472;71473;75495;76103;76773;76931;79936;81438;87594;88698;89916;89917;92210;95321;96462;96463;101246;107019;108019;109728;112703;113661;…	4530;4531;6047;6048;17038;17039;18304;18522;18654;19202;20482;20501;20542;20543;20544;20545;21772;23378;33860;34984;43724;49154;49155;57328;63476;64947;69232;71006;71131;71132;71634;72775;74933;74934;75531;75939;75940;75941;78396;78397;78398;79115;79116;79912;79913;81886;86343;87891;89643;94363;94364;101281;101282;101283;107072;107884;108745;108930;112961;115015;123455;124918;126710;126711;129867…	4530;6047;17039;18304;18522;18654;19202;20482;20501;20545;21772;23378;33860;34984;43724;49155;57328;63476;64947;69232;71006;71131;71634;72775;74933;75531;75941;78397;79115;79912;81886;86343;87891;89643;94363;94364;101283;107072;107884;108745;108930;112961;115015;123455;124918;126710;129867;134276;135947;143208;152865;154337;156889;161180;162516;163009;163864;164908;165898;168735;168737;168836;169…	1860;1861;1862		2733;2734		1859;1984;2085		465;1776		-1;-1	18.5199	18.5149	18.2901	18.0454	18.3479	19.1233	18.5098	18.6313	19.7266	19.504
F6QA08	Protein disulfide-isomerase	PDIA3	F6QA08	35	35	34	tr|F6QA08|F6QA08_PIG Protein disulfide-isomerase OS=Sus scrofa OX=9823 GN=PDIA3 PE=1 SV=1	1	35	35	34	64.5	64.5	61.5	56.729	504	504	0	323.31	30	284270000	95	DASVVGFFK;DGEEAGAYDGPR;DLFSEAHSEFLK;DLLLAYYDVDYEK;DPNIIIAK;DVLIEFYAPWCGHCK;EATNPPIIQEEK;EATNPPIIQEEKPK;ELSDFISYLQR;FAHTNVESLVDK;FAHTNVESLVDKYDDDGEGITLFR;FAHTNVESLVDKYDDDGEGITLFRPLHLMNK;FIQENIFGICPHMTEDNK;FLQDYFDGNLK;FVMQEEFSR;GFPTIYFSPANK;GIVPLAK;IFRDGEEAGAYDGPR;KFIQENIFGICPHMTEDNK;KLNFAVASR;LAPEYEAAATR;LNFAVASR;MDATANDVPSPYEVR;PLHLMNK;QAGPASVPLR;RLAPEYEAAATR;SEPIPESNDGPVK;TADGIVSHLK;TFSHELSDFGLE…	6437	7158;8007;8888;9024;9660;10800;11663;11664;14438;17101;17102;17103;17861;18110;19012;20484;21299;26304;29200;29736;30979;34280;36991;41452;41977;45976;48665;53850;54859;57278;58197;61999;62905;62906;63379	True;True;True;True;True;True;True;True;True;True;True;True;True;True;True;True;True;True;True;True;True;True;True;True;True;True;True;True;True;True;True;True;True;True;True	8228;9180;10169;10310;11068;12381;13353;13354;16491;19548;19549;19550;20393;20394;20668;20669;21689;23362;24332;30141;33415;33416;34026;35449;39092;42123;42124;47612;47613;48187;52766;55898;55899;62219;63417;66259;67306;67307;71629;71630;72600;72601;73122	14267;14268;15884;15885;15886;15887;17551;17552;17553;17554;17555;17556;17794;17795;19207;19208;19209;21615;23249;23250;23251;23252;23253;28933;28934;28935;28936;28937;34346;34347;34348;34349;34350;35854;35855;36492;36493;36494;36495;36496;36497;38230;38231;41395;41396;41397;43369;43370;53927;59470;59471;59472;60424;62985;69363;69364;74210;74211;74212;83438;83439;84245;84246;91706;96978;96979;969…	20242;20243;20244;20245;22572;22573;22574;22575;24828;24829;24830;24831;24832;24833;24834;24835;24836;24837;24838;24839;24840;25165;25166;25167;27342;27343;27344;27345;30875;33183;33184;33185;33186;33187;33188;33189;41420;41421;41422;41423;41424;41425;41426;41427;41428;49230;49231;49232;49233;49234;49235;51318;51319;51320;52227;52228;52229;52230;52231;52232;52233;52234;52235;52236;54635;54636;590…	20242;22572;24829;25167;27343;30875;33183;33187;41423;49231;49234;49235;51320;52229;54636;59052;61909;76888;84431;85694;89482;98326;105092;117790;118869;129225;136738;155931;159254;166401;169268;180547;182651;182652;183802	2064;2065;2066;2067		2982;2983		359;384;390;438		211;246		-1	19.8053	19.641	19.8379	19.7681	19.7292	19.7282	19.6825	19.6626	19.6389	19.4146
A0A287AZA7;A7U5U2;P0CG68;A0A2C9F3G2	Ubiquitin-40S ribosomal protein S27a	RPS27A	A0A287AZA7;A7U5U2;P0CG68;A0A2C9F3G2	10;8;8;8	10;8;8;8	2;0;0;0	tr|A0A287AZA7|A0A287AZA7_PIG Ubiquitin-40S ribosomal protein S27a OS=Sus scrofa OX=9823 GN=RPS27A PE=1 SV=2;tr|A7U5U2|A7U5U2_PIG Ubiquitin B OS=Sus scrofa OX=9823 GN=UBB PE=2 SV=1;sp|P0CG68|UBC_PIG Polyubiquitin-C OS=Sus scrofa OX=9823 GN=UBC PE=2 SV=1;tr|	4	10	10	2	44.6	44.6	15.7	22.822	204	204;229;533;837	0	230.6	9	34520000	94	CCLTYCFNKPEDK;ECPSDECGAGVFMASHFDR;EGIPPDQQR;ESTLHLVLR;IQDKEGIPPDQQR;LIFAGKQLEDGR;QLEDGRTLSDYNIQK;TITLEVEPSDTIENVK;TLSDYNIQK;TLSDYNIQKESTLHLVLR	1779	6157;11791;13084;15983;27671;33067;43239;55401;55816;55817	True;True;True;True;True;True;True;True;True;True	7091;13492;13493;14973;18283;31675;37747;49627;64037;64505;64506;64507	12306;12307;23701;23702;23703;23704;26371;26372;26373;26374;26375;26376;26377;26378;26379;26380;26381;26382;26383;26384;32018;32019;32020;32021;32022;32023;56416;56417;66778;66779;86464;112515;112516;112517;112518;112519;112520;112521;112522;112523;112524;112525;112526;112527;112528;112529;112530;113259;113260;113261;113262;113263;113264;113265;113266	17528;17529;33823;33824;33825;33826;33827;33828;37793;37794;37795;37796;37797;37798;37799;37800;37801;37802;37803;37804;37805;37806;37807;37808;37809;37810;37811;37812;37813;37814;37815;37816;37817;37818;37819;37820;37821;37822;37823;37824;37825;37826;37827;37828;37829;37830;45937;45938;45939;45940;45941;45942;45943;45944;45945;45946;45947;80161;80162;80163;80164;80165;80166;94737;94738;94739;121…	17529;33828;37797;45945;80163;94738;121869;160950;161915;161919			877	3719			180	105	-1;-1;-1;-1	19.1708	19.215	19.2782	19.3279	19.3959	19.144	19.3718	19.3309	19.3846	19.301
K7GPT9;Q03710;CON__tr|Q3KUS7|Q3KUS7_BOVIN	Complement factor B	CFB	K7GPT9	34;3;2	34;3;2	34;3;2	tr|K7GPT9|K7GPT9_PIG Complement factor B OS=Sus scrofa OX=9823 GN=CFB PE=1 SV=1	3	34	34	34	51.1	51.1	51.1	95.709	851	851;151;77	0	323.31	42	49033000	94	ALFVSELTK;CPRPQDFENGEYWPR;DALQAQGYEK;DFHINLYK;DGTDYHK;DIPEFYDYDVALIR;DVDNLEDVFFQMLDESR;EDYLDIYVFGVGPLVNQENINALASK;EGLVLEYVCPSGFYPYPVQIR;FIQVGVISWGVVDICK;FLCTGGVIPYADPNTCK;GDSGGPLIIHK;GGTFHLLK;HVIVLLTDGLHNMGGDPVTVIHDIR;ISYDDHK;IVLDPSGSMNIYLVLDGSDSIGAR;KQEWEIDQVLFHPNYDLNAK;KVGTQYR;LEDSVTYYCSR;LPLTTTCQQQMQELLPAK;PQDFENGEYWPR;PQSPCSLEGIEIK;QQQAPSYAR;RQQQAPSYAR;SADADWVTEQLDK;SLGLCGMVWEHK;SSGSWSTLQTQDR…	7233	3136;6580;7057;7780;8250;8552;10697;12130;13139;17868;17941;19874;20896;25365;28163;28486;30171;30472;31724;34621;41596;41614;44003;46820;47610;50265;52296;52297;54182;58008;61959;62286;62976;63326	True;True;True;True;True;True;True;True;True;True;True;True;True;True;True;True;True;True;True;True;True;True;True;True;True;True;True;True;True;True;True;True;True;True	3591;7570;8105;8926;9471;9800;12269;13881;15033;20401;20481;22676;23885;29091;29092;32240;32598;34515;34516;34881;36280;39461;39462;47768;47789;50495;53702;54612;57793;60303;60304;62623;67094;71584;71946;72674;73062	6288;6289;6290;6291;13177;14068;14069;14070;15454;15455;16422;16423;16970;16971;16972;16973;21338;21339;21340;21341;24407;26474;26475;26476;35863;35864;36107;40103;40104;42681;42682;42683;52083;52084;52085;57521;57522;58061;58062;61149;61150;61151;61152;61153;61154;61916;64437;64438;69881;69882;69883;69884;69885;83664;83688;83689;83690;87879;87880;93075;93076;94571;94572;100560;100561;105451;1054…	9004;9005;9006;9007;9008;18759;18760;19918;19919;19920;19921;21971;21972;21973;23297;23298;24028;24029;24030;24031;24032;24033;30435;30436;30437;30438;34869;37950;37951;37952;37953;51329;51330;51686;51687;57244;57245;57246;61034;61035;61036;74311;74312;74313;74314;81712;81713;82399;82400;82401;86698;86699;86700;86701;86702;86703;87854;91513;91514;99008;99009;99010;99011;99012;99013;118086;118125;…	9004;18759;19918;21971;23297;24031;30438;34869;37952;51330;51686;57245;61034;74311;81712;82399;86698;87854;91513;99011;118086;118125;123811;130995;133109;142185;150237;150239;157152;168641;180419;181263;182778;183693	2291		3349;3350;3351		648		480;554;705		-1;-1;-1	18.8634	18.4792	18.6675	18.8922	19.2388	19.2065	19.043	19.766	19.5859	19.1906
K7GLT8;A0A287ANH8	ATP synthase subunit beta	ATP5F1B	K7GLT8	23;2	23;2	23;2	tr|K7GLT8|K7GLT8_PIG ATP synthase subunit beta OS=Sus scrofa OX=9823 GN=ATP5F1B PE=1 SV=2	2	23	23	23	59.8	59.8	59.8	60.83	570	570;466	0	323.31	29	158750000	93	AHGGYSVFAGVGER;AIAELGIYPAVDPLDSTSR;DQEGQDVLLFIDNIFR;EGNDLYHEMIESGVINLK;FLSQPFQVAEVFTGHLGK;FTQAGSEVSALLGR;GSITSVQAIYVPADDLTDPAPATTFAHLDATTVLSR;IGLFGGAGVGK;IMDPNIVGSEHYDVAR;IMNVIGEPIDER;IPSAVGYQPTLATDMGTMQER;IPVGPETLGR;KGSITSVQAIYVPADDLTDPAPATTFAHLDATTVLSR;LVLEVAQHLGESTVR;QFAAIHAEAPEFMEMSVEQEILVTGIK;SLQDIIAILGMDELSEEDK;TIAMDGTEGLVR;TREGNDLYHEMIESGVINLK;TVLIMELINNVAK;VALTGLTVAEYFR;VALVYGQMNEPPGAR;VL…	7180	2435;2548;9767;13152;18154;18898;22941;26463;27292;27322;27599;27623;29379;36386;42589;50489;55233;56606;57401;57901;57906;59836;61740	True;True;True;True;True;True;True;True;True;True;True;True;True;True;True;True;True;True;True;True;True;True;True	2821;2948;11188;15050;15051;15052;15053;20723;21565;26245;30319;31233;31234;31275;31276;31592;31593;31621;33626;41458;48885;58056;63849;65463;66391;66392;66393;66972;66977;66978;69182;71341	5029;5207;5208;5209;5210;5211;19385;19386;26505;26506;26507;26508;26509;26510;26511;26512;26513;36620;36621;36622;36623;36624;36625;36626;38016;38017;46952;54210;54211;55708;55709;55710;55773;55774;55775;55776;55777;56286;56287;56288;56289;56290;56331;59845;59846;73221;73222;73223;85313;101167;101168;101169;101170;112190;114901;114902;116613;116614;116615;116616;116617;116618;116619;116620;116621…	7410;7629;7630;7631;7632;7633;7634;7635;27592;27593;27594;37992;37993;37994;37995;37996;37997;37998;37999;38000;38001;38002;38003;38004;52420;52421;52422;52423;52424;52425;52426;52427;52428;52429;54367;54368;54369;54370;54371;67146;67147;77254;77255;77256;79220;79221;79222;79223;79224;79300;79301;79302;79303;79304;79305;79987;79988;79989;79990;79991;80046;80047;84980;84981;103790;103791;103792;10…	7410;7630;27593;38003;52426;54369;67146;77255;79222;79302;79990;80047;84981;103790;120309;143103;160483;164367;166891;168313;168330;174108;179739	2280;2281		3321;3322;3323;3324;3325;3326;3327;3328		263;286		187;259;292;314;381;384;450;485		-1;-1	18.4757	18.3247	18.5462	18.5637	18.6462	18.4345	18.3711	18.5823	18.3335	18.1911
A0A286ZUY9;CON__sp|Q2KJF1|A1BG_BOVIN	Alpha-1B-glycoprotein	A1BG	A0A286ZUY9	21;1	21;1	21;1	tr|A0A286ZUY9|A0A286ZUY9_PIG Alpha-1B-glycoprotein OS=Sus scrofa OX=9823 GN=A1BG PE=1 SV=1	2	21	21	21	41.3	41.3	41.3	75.054	693	693;503	0	323.31	36	591720000	91	DAVFHCEGR;DGVAQDPVR;EGDDQFLEVVEAPEDTK;FPLGAVTSDTR;GFYTCSYQLR;IGAVTPGR;LASPALEHR;LPTLAFQLLR;PVPWITPGLNTELLCHGGLHGVTFLLR;REGDDQFLEVVEAPEDTK;RGEEVLMVPR;RIGAVTPGR;SYPLLSELSDPVELQVAGS;TDSAAVLSPGSGVSFTCVATLEGVHFQLR;THAAGAPSEPSATVTIEELARPPPPTLTIK;VDGPLPR;VDGPLPRPQLRPR;VHGLLSPEGTEALFELR;VPDVIFELLR;VWSHHPSADLVLTYVGPQHAGK;WTGLSNLVEVTGSEPLPPPLLSTK	429	7189;8274;12942;18389;20551;26374;31085;34707;41810;45247;45520;45838;53744;54350;55152;58271;58272;59368;60583;62078;62669	True;True;True;True;True;True;True;True;True;True;True;True;True;True;True;True;True;True;True;True;True	8267;9500;14810;21002;23441;30216;35567;39561;48002;51918;52227;52228;52610;62087;62819;63757;67393;67394;68646;70035;71715;72348	14329;14330;16491;16492;16493;16494;16495;16496;16497;16498;16499;26068;26069;26070;26071;37070;37071;37072;37073;41585;41586;54032;54033;63176;63177;63178;70051;70052;83984;90295;90296;90297;90298;90788;90789;90790;90791;91460;108840;108841;110442;110443;112055;112056;112057;118516;118517;118518;118519;120781;120782;120783;123343;123344;123345;123346;126405;126406;127383;127384	20332;20333;20334;20335;23390;23391;23392;23393;23394;23395;23396;23397;23398;23399;23400;23401;37344;37345;37346;37347;37348;37349;37350;37351;37352;37353;37354;53044;53045;53046;53047;53048;53049;53050;59335;59336;77014;77015;77016;89762;89763;89764;89765;89766;89767;99254;99255;99256;99257;118557;127202;127203;127204;127205;127924;127925;127926;127927;128917;128918;155493;155494;155495;155496;…	20332;23399;37344;53046;59335;77014;89763;99255;118557;127202;127927;128917;155494;157952;160316;169493;169497;172815;176439;180731;182046			215				447		-1;-1	19.0348	18.6282	18.7717	18.4422	18.9632	19.159	18.7651	18.9895	19.2384	18.9786
A0A287BIL8;P34935	78 kDa glucose-regulated protein	HSPA5	A0A287BIL8	35;9	33;9	33;9	tr|A0A287BIL8|A0A287BIL8_PIG 78 kDa glucose-regulated protein OS=Sus scrofa OX=9823 GN=HSPA5 PE=1 SV=2	2	35	33	33	51.1	50.1	50.1	73.008	657	657;262	0	323.31	31	206930000	91	AKFEELNMDLFR;ALSSQHQAR;DAGTIAGLNVMR;DNHLLGTFDLTGIPPAPR;ELEEIVQPIISK;ETAEAYLGK;FAEEDKK;FEELNMDLFR;IEWLESHQDADIEDFK;IINEPTAAAIAYGLDK;IINEPTAAAIAYGLDKR;ITITNDQNR;ITPSYVAFTPEGER;KSDIDEIVLVGGSTR;KVTHAVVTVPAYFNDAQR;LIGDAAK;LTPEEIER;LYGSAGPPPTGDEESADKDEL;MVNDAEK;NELESYAYSLK;NQLTSNPENTVFDAK;NTVVPTK;PYIQVDIGGGQTK;RALSSQHQAR;SDIDEIVLVGGSTR;SQIFSTASDNQPTVTIK;STMKPVQK;TFAPEEISAMVLTK;TKPYIQVDIGGGQTK;TWNDPSVQQ…	2392	2832;3470;7006;9437;14019;16035;17059;17396;26195;26772;26774;28268;28313;30258;30525;33076;36078;36747;38115;38679;40113;40628;41869;44835;48214;51661;53013;54756;55472;57582;59858;59859;60299;61511;62112	True;True;True;True;True;True;True;True;True;False;True;True;True;True;True;False;True;True;True;True;True;True;True;True;True;True;True;True;True;True;True;True;True;True;True	3258;3965;8049;8050;10811;16026;18342;19503;19868;19869;19870;30027;30657;30659;32354;32355;32407;34622;34937;37756;41120;41853;41854;43581;44278;46046;46047;46681;48065;51444;55341;59528;61214;63301;63302;64117;66622;69205;69206;69686;71083;71751	5685;5686;6866;6867;6868;6869;6870;13985;13986;13987;13988;13989;13990;18750;28217;28218;28219;32126;32127;32128;34282;34878;34879;34880;34881;53756;53757;53758;53759;54739;54740;54741;54742;54744;57694;57695;57696;57773;57774;61411;61412;62043;62044;66793;66794;72685;73804;73805;73806;73807;73808;73809;73810;76798;77885;77886;77887;77888;80992;80993;80994;80995;82072;82073;84079;84080;84081;8946…	8229;8230;8231;9779;9780;9781;9782;9783;19816;19817;19818;19819;19820;19821;26679;26680;26681;26682;40509;40510;40511;40512;46119;46120;46121;46122;49156;49928;49929;49930;49931;76673;76674;76675;76676;76677;77936;77937;77938;77939;77940;77941;77942;77943;77944;77947;81928;81929;81930;82028;82029;82030;87066;87067;87068;87069;88128;88129;88130;88131;94754;94755;103070;103071;104533;104534;104535;…	8229;9779;19819;26681;40509;46121;49156;49930;76674;77939;77947;81930;82028;87066;88129;94755;103070;104534;108770;110199;114404;115888;118674;125938;135025;147724;153235;158996;161092;167559;174145;174147;175391;178872;180818	750;751;752;753		1195;1196;1197	5284;15187	85;93;334;531		151;199;335	646;651	-1;-1	19.5036	19.356	19.4648	19.4397	19.4246	19.4706	19.235	19.4476	19.2751	19.1848
P28491	Calreticulin	CALR	P28491	26	26	24	sp|P28491|CALR_PIG Calreticulin OS=Sus scrofa OX=9823 GN=CALR PE=1 SV=3	1	26	26	24	70.7	70.7	68.6	48.287	417	417	0	323.31	22	504490000	91	CKDDEFTHLYTLIVRPDNTYEVK;DDEFTHLYTLIVR;DDEFTHLYTLIVRPDNTYEVK;DKQDEEQR;DPDAVKPEDWDER;EEEEEEDAAAGQAK;EEEEEKK;EQFLDGDGWTDR;FEPFSNK;FVLSSGK;FYALSAR;FYGDQEK;GLQTSQDAR;GQTLVVQFTVK;HEQNIDCGGGYVK;HKPDFGR;IDDPTDSKPEDWDKPEHIPDPDAK;IDNSQVESGSLEDDWDFLPPK;IDNSQVESGSLEDDWDFLPPKK;IKDPDAVKPEDWDER;KPEDWDEEMDGEWEPPVIQNPEYK;LFPDGLDQTDMHGDSEYNIMFGPDICGPGTK;LKEEEEEK;QIDNPDYK;SGTIFDNFLITNDEAYAEEFGNETWGVTK;VHVIFNYK	7416	6402;7347;7348;8696;9573;12250;12252;15239;17447;19007;19100;19126;21727;22599;24206;24562;25813;25883;25884;26873;29970;32291;33270;42985;49456;59440	True;True;True;True;True;True;True;True;True;True;True;True;True;True;True;True;True;True;True;True;True;True;True;True;True;True	7370;8445;8446;8447;9963;10975;14012;14014;17426;19924;21684;21790;21820;24812;25843;27716;28124;29591;29669;29670;29671;29672;30770;34296;34297;36891;36892;37975;49353;56853;68732;68733	12879;12880;12881;12882;12883;14637;14638;14639;14640;14641;14642;14643;14644;17251;17252;17253;19047;24619;24621;30541;30542;30543;30544;30545;34962;38222;38223;38448;38484;38485;44189;44190;44191;44192;44193;46203;46204;46205;46206;49550;49551;50203;50204;50205;52898;52899;52900;52901;53037;53038;53039;53040;53041;53042;53043;53044;53045;53046;53047;53048;53049;53050;53051;54989;54990;60828;608…	18405;18406;18407;18408;18409;18410;20823;20824;20825;20826;20827;20828;20829;20830;24415;24416;24417;27104;35151;35152;35153;35158;43807;43808;43809;43810;43811;43812;43813;43814;50033;54626;54627;54951;54995;54996;63160;63161;63162;63163;63164;63165;63166;66082;66083;66084;66085;66086;70799;70800;70801;70802;70803;71650;71651;71652;75393;75394;75395;75396;75605;75606;75607;75608;75609;75610;756…	18410;20823;20828;24416;27104;35152;35158;43812;50033;54626;54951;54995;63161;66085;70799;71650;75396;75610;75618;78273;86289;92790;95191;121332;139476;173019	2417;2418;2419		3464;3465;3466		149;180;188		122;131;257		-1	19.6981	19.4912	19.5937	19.6456	19.657	19.5595	19.394	19.5657	19.4706	19.2297
P79403	Neutral alpha-glucosidase AB	GANAB	P79403	40	40	1	sp|P79403|GANAB_PIG Neutral alpha-glucosidase AB OS=Sus scrofa OX=9823 GN=GANAB PE=1 SV=1	1	40	40	1	50.2	50.2	3.4	106.66	944	944	0	323.31	46	60164000	91	AFFAGSQR;AHAHLDTGR;ALLDSLQLGPDTLTIHLINEVTK;AWWADMFR;DAQHYGGWEHR;DEPGAWEETFK;DGSDYEGWCWPGAASYPDFTNPK;DLHNIYGFYVHMATADGLVLR;DPAEGDGAQPEEAPGDGDKPEEIQGK;EPWLLPTQYQDMIR;FGAVWTGDNTAEWDHLK;FSFSGNTLVSSSADSK;GGTIVPR;GHFETPVWIER;GLLNFEHQR;IRIDELEPR;LDLLEDR;LSFQHDPETSVLILR;LSVSGQDDNSVEVTVAEGPYK;LYNLDVFQYELYNPMALYGSVPVLLAHSPHR;MLDYLQGSGETPQTDVR;NPEPELLVR;PATVVLQTK;REPWLLPTQYQDMIR;RFSFSGNTLVSSSADSK;RYFTWDPSR;…	7491	1822;2397;3239;5967;7115;7648;8214;8940;9556;15156;17596;18676;20901;20981;21621;27877;31455;35481;35835;36785;37509;39933;41136;45290;45452;47524;49224;49835;54130;59350;60584;61266;61447;61844;61845;62743;63238;63404;64082;64161	True;True;True;True;True;True;True;True;True;True;True;True;True;True;True;True;True;True;True;True;True;True;True;True;True;True;True;True;True;True;True;True;True;True;True;True;True;True;True;True	2126;2780;3703;6880;8172;8787;9434;10223;10953;17338;20098;21324;23890;23976;24682;31897;35979;40431;40851;41894;42796;45843;47276;51964;51965;52149;54512;56563;57297;62565;68623;70036;70798;71015;71461;71462;72423;72958;73152;73898;73989	3831;4967;4968;4969;6450;11956;11957;14165;14166;14167;15229;16368;16369;16370;16371;16372;17671;19021;19022;30418;35399;37610;37611;42688;42832;43951;43952;56753;56754;63988;71643;71644;72314;72315;72316;73864;73865;75512;80707;82960;90374;90375;90376;90673;94325;94326;98265;99543;99544;109840;120718;120719;123347;124606;124607;124969;124970;125965;125966;125967;125968;125969;125970;127526;12847…	5738;5739;7338;7339;7340;9207;9208;9209;17107;17108;20038;20039;20040;21678;21679;23226;23227;23228;23229;23230;23231;23232;25011;27071;27072;43648;50689;53797;53798;61041;61232;62719;62720;62721;62722;62723;80606;80607;80608;90893;90894;101572;101573;102609;102610;102611;104617;104618;107090;114007;114008;117120;127317;127318;127319;127320;127752;132747;132748;138726;140503;140504;140505;157045;…	5739;7338;9207;17108;20039;21679;23227;25011;27072;43648;50689;53798;61041;61232;62720;80607;90893;101572;102610;104618;107090;114007;117120;127317;127752;132747;138726;140504;157045;172717;176444;178252;178743;180155;180159;182238;183494;183868;185606;185823			908				696		-1	18.8844	18.7169	18.7118	18.6314	18.7517	18.7678	18.6278	18.6803	18.6533	18.5092
A0A287A4Y3	Ig-like domain-containing protein		A0A287A4Y3	9	9	7	tr|A0A287A4Y3|A0A287A4Y3_PIG Ig-like domain-containing protein OS=Sus scrofa OX=9823 PE=1 SV=1	1	9	9	7	58.8	58.8	46.5	24.721	226	226	0	323.31	13	937830000	90	DSTYSLSSTLSLPTSQYLSHNLYSCEVTHK;EQLETQTVSVVCLLNSFFPR;FSGSGSGTDFTLK;PGQSPQLLIYGATNR;PSVFIFPPSK;TLASPLVK;VDGVVQSSGILDSVTEQDSK;VEAEDAGVYYCQQNK;WKVDGVVQSSGILDSVTEQDSK	773	10369;15310;18686;41318;41719;55518;58280;58467;62454	True;True;True;True;True;True;True;True;True	11880;17505;21338;47467;47904;64168;67404;67617;67618;72125	20542;20543;20544;20545;20546;20547;30639;30640;30641;30642;37663;37664;37665;37666;37667;37668;37669;83234;83848;83849;83850;83851;83852;83853;112712;112713;112714;112715;112716;112717;112718;118560;118561;118562;118563;118564;118565;118566;118567;118568;118569;118570;118571;118572;118573;118574;118575;118576;118577;118578;118579;118580;118581;118582;118583;118584;118585;118977;118978;118979;118…	29282;29283;29284;29285;29286;29287;43930;43931;43932;43933;43934;43935;53883;53884;53885;53886;53887;53888;53889;53890;53891;53892;117494;117495;118361;118362;118363;118364;118365;118366;118367;118368;118369;118370;118371;118372;118373;118374;118375;118376;118377;118378;118379;118380;118381;161190;161191;161192;161193;161194;161195;161196;161197;161198;169609;169610;169611;169612;169613;169614;1…	29286;43932;53891;117494;118376;161192;169635;170218;181682	252;253				90;147				-1	18.2353	17.8464	18.3618	18.4609	19.02	19.0292	18.6303	19.4525	19.4363	18.8854
A0A5G2QNL3	Transketolase	TKT	A0A5G2QNL3	29	29	29	tr|A0A5G2QNL3|A0A5G2QNL3_PIG Transketolase OS=Sus scrofa OX=9823 GN=TKT PE=1 SV=1	1	29	29	29	62	62	62	65.131	598	598	0	323.31	25	330160000	90	AVELAANTK;AYGQALAK;CEAFGWHAIIVDGHSVEELCK;DDQVTVIGAGVTLHEALAAADLLK;FIECYIAEQNMVSIAVGCATR;GHAAPILYSVWAEAGFLPEAELLNLR;GITGVEDK;IIALDGDTK;ILATPPQEDAPSVDITNIR;ILTVEDHYYEGGLGEAVAAAVVGEPDVTVTR;ISSDLDGHPVPK;KLILDSAR;LAVSQVPR;LDNLVAILDINR;LGHASDR;LGQSDPAPLQHQMDVYQK;LILDSAR;MPTPPSYK;NQPTAIIAK;NSTFSELFK;QAFTDVATGSLGQGLGAACGMAYTGK;RCEAFGWHAIIVDGHSVEELCK;SGKPAELLK;SKDDQVTVIGAGVTLHEALAAADLLK;SVPMSTVFYPSDGVATEK…	3264	5564;6003;6212;7457;17809;20949;21277;26663;26922;27251;28102;29720;31148;31486;32572;32733;33124;37779;40132;40459;41965;44959;49248;49925;53428;56905;57433;59832;59833	True;True;True;True;True;True;True;True;True;True;True;True;True;True;True;True;True;True;True;True;True;True;True;True;True;True;True;True;True	6434;6918;7154;8574;20332;23941;24308;30542;30823;30824;31188;32169;34009;35639;36013;37208;37382;37383;37809;43152;46067;46488;48175;51591;56591;57408;61715;61716;65811;65812;66426;69178;69179	11077;11078;11079;11080;12007;12008;12510;12511;12512;12513;14820;35762;42761;43331;43332;43333;43334;54531;54532;55061;55062;55063;55064;55636;55637;57383;57384;57385;57386;60403;63318;63319;64049;64050;64051;64052;65951;66251;66252;66253;66254;66866;66867;66868;76154;81017;81018;81019;81797;81798;81799;84229;84230;89766;89767;98327;98328;99780;99781;108198;108199;108200;108201;108202;108203;115…	15815;15816;15817;15818;17169;17170;17901;17902;17903;17904;17905;21072;21073;51201;51202;51203;51204;61136;61137;61857;61858;61859;61860;61861;77659;77660;77661;77662;78362;78363;78364;78365;78366;78367;78368;78369;78370;79124;79125;79126;79127;81523;81524;81525;81526;81527;81528;85671;89964;89965;90967;90968;90969;90970;90971;93608;94025;94026;94027;94028;94029;94030;94843;94844;94845;107960;11…	15816;17169;17905;21073;51201;61137;61857;77660;78365;79126;81528;85671;89964;90968;93608;94027;94844;107960;114432;115568;118852;126473;138819;140893;154566;165385;166962;174094;174098	1016;1017		1580;1581	6869	452;457		174;417	270	-1	19.4997	19.3332	19.3099	19.7353	19.5255	19.3756	19.5588	19.911	20.0278	19.8801
A0A5K1U589;A0A287A3T5	E1 ubiquitin-activating enzyme	UBA1	A0A5K1U589	44;14	44;14	44;14	tr|A0A5K1U589|A0A5K1U589_PIG E1 ubiquitin-activating enzyme OS=Sus scrofa OX=9823 GN=UBA1 PE=1 SV=1	2	44	44	44	54.3	54.3	54.3	113.71	1018	1018;1064	0	323.31	51	80007000	90	AAVATLLQSVHVPEFTPK;AENYDIPPADR;AEVSQPR;AKNGSEADIDEGLYSR;ALPAVQQDSLDEDLIR;ALPAVQQDSLDEDLIRK;ALVLELCCNDESGEDVEVPYVR;ATLPSPEK;AVTLHDQGTAQWADLSSQFYLR;DDDSNFHMDFIVAASNLR;DEFEGLFK;DNPGVVTCLDEAR;EALTEDK;ERLDQPMTEIVSR;FDGQVAVFGSDLQEK;FEVQGLQPNGEEMTLK;GGIVSQVK;GLGVEIAK;GNVQVVIPFLTESYSSSQDPPEK;IHVSDQELQSANASVDDSR;IHVSDQELQSANASVDDSRLEELK;IYDDDFFQNLDGVANALDNVDAR;LAGTQPLEVLEAVQR;LDQPMTEIVSR;LQTSSVLVSGLR;MYPI…	4083	676;1565;1740;2846;3333;3334;3538;5303;5879;7333;7579;9482;11514;15570;17278;17483;20730;21560;22081;26646;26647;28650;30868;31532;35170;38188;38626;38844;39018;39173;41464;42632;42639;43559;43590;43726;44971;46201;49806;50337;50703;59096;61622;63209	True;True;True;True;True;True;True;True;True;True;True;True;True;True;True;True;True;True;True;True;True;True;True;True;True;True;True;True;True;True;True;True;True;True;True;True;True;True;True;True;True;True;True;True	785;1825;2040;3272;3809;3810;4037;6121;6786;8430;8705;10866;13183;17804;17805;19741;19967;19968;23676;24616;25235;30522;30523;32782;35323;36061;40076;43680;44212;44460;44729;44730;44731;44932;47625;48931;48938;49973;50017;50181;51606;53011;57263;57873;57874;58313;68331;71210;72926	1446;1447;1448;3262;3263;3713;5702;6622;6623;6990;10543;10544;11836;11837;14616;14617;14618;14619;15061;18873;18874;22997;22998;31143;31144;34659;35030;35031;42163;43852;44962;44963;54500;54501;54502;58372;58373;58374;62722;62723;62724;62725;62726;64120;70859;76943;77761;77762;77763;78150;78623;78624;78625;78626;78627;78628;78629;78967;78968;83452;85375;85382;85383;87007;87008;87096;87397;89785;9…	2236;2237;2238;4867;4868;4869;4870;5591;8247;8248;9447;9448;9449;9450;9942;15122;15123;16963;16964;16965;20795;20796;20797;20798;20799;21437;26869;26870;26871;32824;32825;44599;44600;49633;49634;50111;50112;60254;60255;62584;62585;64336;64337;77620;77621;77622;82801;82802;82803;82804;89123;89124;89125;89126;89127;89128;91062;100336;108945;110037;110038;110039;110040;110538;111192;111193;111194;11…	2237;4867;5591;8248;9447;9450;9942;15123;16963;20795;21437;26869;32825;44599;49633;50112;60254;62584;64336;77620;77622;82802;89124;91062;100336;108945;110038;110538;111192;111660;117807;120388;120398;122583;122701;123123;126492;129641;140361;142406;143850;171792;179220;183405	1260;1261	804	1922;1923	8137;8138	4;926	4	277;975	6;770	-1;-1	19.276	19.3082	19.2522	19.2212	19.341	19.3208	19.3528	19.337	19.2717	19.0952
Q8SPS7;A0A5S6HM44	Haptoglobin	HP	Q8SPS7;A0A5S6HM44	22;22	22;22	22;22	sp|Q8SPS7|HPT_PIG Haptoglobin OS=Sus scrofa OX=9823 GN=HP PE=1 SV=1;tr|A0A5S6HM44|A0A5S6HM44_PIG Haptoglobin OS=Sus scrofa OX=9823 GN=HP PE=3 SV=1	2	22	22	22	58.2	58.2	58.2	38.481	347	347;354	0	286.3	21	469610000	90	CVQYYEGSTVPEK;CVQYYEGSTVPEKK;DDDTWYAAGILSFDK;DIAPTLR;DYVNVGLVGYVSGWGR;GSFPWQAK;GYVEHMVR;IMGGSLDAK;KQEVEIEK;LPECEAVCGK;LPECEAVCGKPK;NPVDQVQR;QEVEIEK;QKVPVNER;SPVGVQPILNEHTFCAGLSK;TAEYGVYVR;TAGDGVYTLDSNK;VMPICLPSK;YHCQTYYK;YQEDTCYGDAGSAFAVHDK;YQEDTCYGDAGSAFAVHDKDDDTWYAAGILSFDK;YVMLPVADQEK	4141	6832;6833;7335;8419;11153;22865;23957;27300;30168;34518;34519;40021;42565;43155;51465;53885;53896;60339;63393;63977;63978;64415	True;True;True;True;True;True;True;True;True;True;True;True;True;True;True;True;True;True;True;True;True;True	7854;7855;8432;9653;12781;26151;27426;27427;31244;34512;39356;39357;45937;48859;49542;59289;59290;62259;62271;69731;69732;73138;73785;73786;74272;74273	13559;13560;14621;14622;16725;22380;22381;22382;22383;46804;46805;46806;49032;49033;49034;49035;55723;55724;55725;61144;61145;61146;69746;69747;69748;69749;69750;69751;80817;80818;85255;86336;103533;103534;103535;103536;109198;109199;109200;109201;109230;109231;109232;109233;109234;109235;109236;122691;122692;122693;122694;122695;122696;128735;128736;129876;129877;129878;129879;129880;129881;1306…	19271;19272;19273;20801;20802;20803;20804;20805;23675;23676;31982;31983;31984;31985;31986;31987;66909;66910;66911;70124;70125;70126;70127;79239;79240;79241;79242;86691;86692;86693;86694;86695;98836;98837;98838;98839;98840;98841;98842;98843;114154;114155;120231;121710;147093;147094;147095;147096;147097;147098;156013;156014;156015;156016;156058;156059;156060;156061;156062;156063;156064;156065;15606…	19271;19272;20804;23675;31984;66910;70125;79240;86694;98837;98843;114155;120231;121710;147094;156016;156059;175478;183825;185377;185380;186439	1293		1945;1946;1947		276		47;204;241		-1;-1	19.1359	17.7344	18.9144	18.3634	20.5469	18.9053	20.2389	19.8453	21.0823	19.4209
F1RPH0;Q7SIB7;Q6RI85	Phosphoglycerate kinase	PGK1	F1RPH0;Q7SIB7	31;31;8	31;31;8	31;31;8	tr|F1RPH0|F1RPH0_PIG Phosphoglycerate kinase OS=Sus scrofa OX=9823 GN=PGK1 PE=1 SV=3;sp|Q7SIB7|PGK1_PIG Phosphoglycerate kinase 1 OS=Sus scrofa OX=9823 GN=PGK1 PE=1 SV=3	3	31	31	31	78.2	78.2	78.2	44.574	417	417;417;417	0	323.31	27	283740000	90	AAIPSIK;ACADPAAGSVILLENLR;AGGFLMK;AHSSMVGVNLPK;ALESPERPFLAILGGAK;ALMDEVVK;DCVGPEVEK;ELNYFAK;FCLDNGAK;FHVEEEGK;GCITIIGGGDTATCCAK;IGQATVASGIPAGWMGLDCGPESSK;IQLINNMLDK;ITLPVDFVTADK;ITLPVDFVTADKFDENAK;KAGGFLMK;KELNYFAK;KYSEAVAR;LGDVYVNDAFGTAHR;NNQITNNQR;PFLAILGGAK;QIVWNGPVGVFEWEAFAQGTK;SVVLMSHLGR;SVVLMSHLGRPDGIPMPDK;VDFNVPMK;VLNNMEIGTSLFDEEGSK;VLPGVDALSNV;VNEMIIGGGMAFTFLK;VSHVSTGGGASLELLEGK;YSEAVAR;Y…	4735	329;748;2114;2511;3110;3300;7300;14324;17215;17783;19602;26500;27745;28281;28282;28835;29094;30633;32476;39846;41207;43116;53572;53573;58250;60073;60095;60394;61174;64111;64158	True;True;True;True;True;True;True;True;True;True;True;True;True;True;True;True;True;True;True;True;True;True;True;True;True;True;True;True;True;True;True	362;864;2450;2909;2910;3561;3768;8391;16367;19670;20304;22358;30362;30363;31754;31755;31756;32372;32373;32998;33296;35061;37093;37094;45731;45732;45733;45734;47346;49497;49498;61892;61893;61894;67365;67366;69429;69430;69431;69461;69802;69803;70681;73930;73985;73986	607;608;1577;1578;4412;5151;5152;6235;6236;6551;6552;6553;14515;14516;14517;28750;28751;34527;34528;35719;35720;35721;35722;35723;35724;39357;39358;39359;39360;39361;54266;54267;54268;54269;54270;56520;56521;56522;56523;56524;56525;57723;57724;57725;57726;57727;58828;59286;62248;62249;65697;65698;65699;80522;80523;80524;80525;80526;80527;80528;80529;80530;80531;80532;80533;83057;86269;86270;86271…	832;833;834;2394;2395;2396;2397;6543;7560;7561;8941;8942;8943;9348;9349;9350;9351;9352;20584;20585;20586;20587;41187;41188;41189;41190;49446;49447;49448;51145;51146;51147;51148;51149;51150;56138;56139;56140;56141;56142;56143;77326;77327;77328;77329;77330;77331;77332;77333;80296;80297;80298;80299;80300;80301;80302;81966;81967;81968;81969;81970;81971;81972;81973;83496;84192;88407;88408;93234;93235;…	833;2394;6543;7560;8942;9348;20586;41187;49446;51150;56139;77331;80300;81969;81972;83496;84192;88408;93235;113771;117247;121620;155065;155070;169404;174525;174632;175614;177939;185659;185806	1509;1510;1511;1512;1513;1514;1515;1516;1517;1518	902;903	2184;2185;2186;2187;2188;2189;2190;2191;2192	9185	31;32;36;37;163;225;226;249;250;337	31;32	29;61;72;176;227;234;240;251;312	77	-1;-1;-1	19.6224	19.6687	19.7083	19.713	19.8008	19.6446	19.7956	19.6328	19.668	19.6303
O97788;P86412;A0A5S6I907	Fatty acid-binding protein, adipocyte	FABP4	O97788	10;1;1	10;1;1	10;1;1	sp|O97788|FABP4_PIG Fatty acid-binding protein, adipocyte OS=Sus scrofa OX=9823 GN=FABP4 PE=1 SV=3	3	10	10	10	72.7	72.7	72.7	14.676	132	132;132;161	0	301.12	8	2244800000	90	CDAFVGTWK;EVGVGFATR;LGQEFDEVTADDR;LGQEFDEVTADDRK;LVSSENFDDYMK;LVVECIMK;NTEIAFK;PNLIITVNGDMITIR;STITLDGGALVQVQK;TTTINRK	7338	6168;16534;32717;32718;36542;36574;40522;41576;52971;57217	True;True;True;True;True;True;True;True;True;True	7105;18915;37366;37367;41632;41633;41634;41670;46561;47745;47746;61167;66190	12338;12339;12340;33171;33172;33173;66226;66227;66228;66229;66230;66231;66232;66233;66234;73486;73487;73488;73489;73490;73491;73492;73493;73494;73495;73496;73497;73498;73499;73500;73501;73502;73552;73553;81905;81906;83632;83633;83634;107183;107184;107185;107186;107187;107188;107189;107190;107191;107192;107193;107194;107195;107196;107197;107198;107199;107200;107201;107202;107203;107204;107205;1072…	17570;17571;17572;17573;17574;47567;47568;47569;47570;47571;93992;93993;93994;93995;93996;93997;93998;93999;94000;94001;94002;94003;94004;94005;104138;104139;104140;104141;104142;104143;104144;104145;104146;104147;104148;104149;104150;104151;104152;104153;104154;104155;104156;104157;104158;104159;104222;104223;115699;115700;115701;118048;118049;118050;118051;153105;153106;153107;153108;153109;153…	17570;47571;93994;93996;104151;104222;115699;118049;153130;166254	2317;2318		3388		16;46		21		-1;-1;-1	19.1612	17.375	18.5006	20.295	18.2049	17.876	18.7394	20.4084	18.4593	17.2555
A0A286ZVL0	Heterogeneous nuclear ribonucleoprotein U	HNRNPU	A0A286ZVL0	38	38	38	tr|A0A286ZVL0|A0A286ZVL0_PIG Heterogeneous nuclear ribonucleoprotein U OS=Sus scrofa OX=9823 GN=HNRNPU PE=1 SV=1	1	38	38	38	52.1	52.1	52.1	90.665	825	825	0	323.31	37	109500000	88	AEGGGGGGRPGAPAAGDGK;AVVVCPK;AVVVCPKDEDYK;DCEVVMMIGLPGAGK;DIDIHEVR;DLPEHAVLK;DRLSASSLTMESFAFLWAGGR;EKPYFPIPEEYTFIQNVPLEDR;EVLAERPLFPHVLCHNCAVEFNFGQK;FDENDVITCFANFESDEVELSYAK;FIEIAAR;GNFTLPEVAECFDEITYVELQK;GYFEYIEENK;HAAENPGK;KAEGGGGGGRPGAPAAGDGK;KAEVEGK;KDCEVVMMIGLPGAGK;LLEQYKEESK;LNTLLQR;LQAALDDEEAGGRPAMEPGNGSLDLGGDSAER;LSASSLTMESFAFLWAGGR;MCLFAGFQR;MMVAGFK;NFILDQTNVSAAAQR;NGQDLGIAFK;NQSQGYNQWQQG…	464	1402;5910;5911;7241;8441;9104;9992;13860;16580;17262;17815;21978;23867;23977;28806;28832;28912;33582;34429;34756;35367;36975;37665;38815;39003;40150;41851;41865;42808;42809;43561;46345;51331;52274;52659;52660;54161;63839	True;True;True;True;True;True;True;True;True;True;True;True;True;True;True;True;True;True;True;True;True;True;True;True;True;True;True;True;True;True;True;True;True;True;True;True;True;True	1642;6820;6821;8322;8323;9679;10406;11450;15855;18970;19721;20338;25116;27324;27449;32962;32995;33086;38318;39262;39613;39614;39615;39616;39617;39618;39619;40301;40302;42104;43009;44428;44705;44706;46086;46087;48046;48061;49138;49139;49975;53177;53178;59115;59116;60273;60764;60765;60766;60767;62601;73630;73631	2982;2983;2984;2985;2986;11880;11881;11882;14413;14414;14415;16790;16791;17946;17947;19821;27879;27880;33311;34624;34625;34626;34627;35770;44776;44777;44778;48839;48840;49073;49074;49075;49076;58759;58760;58761;58823;58824;58953;58954;67967;69611;69612;70127;70128;70129;70130;70131;70132;70133;70134;70135;70136;70137;70138;70139;70140;70141;70142;70143;70144;70145;70146;70147;70148;70149;70150;70…	4512;4513;4514;4515;4516;4517;17017;17018;17019;17020;20439;20440;20441;20442;23773;23774;23775;23776;23777;25375;25376;28202;39970;39971;47816;49582;49583;49584;49585;49586;49587;51218;64067;64068;64069;64070;64071;64072;69867;69868;70186;70187;70188;70189;83393;83394;83395;83490;83491;83670;83671;96465;98659;98660;99341;99342;99343;99344;99345;99346;99347;99348;99349;99350;99351;99352;99353;993…	4513;17017;17020;20441;23775;25375;28202;39971;47816;49583;51218;64068;69867;70186;83394;83491;83670;96465;98659;99351;101114;105037;107667;110483;111152;114460;118637;118662;120937;120938;122586;129999;146105;150161;151672;151724;157109;184953	149;150;151;152;153	97;98;99	248;249;250;251;252	1045;1046;1047;1048;1049;1050	57;424;576;797;803	7;57;294	53;313;501;502;534	2;3;4;59;66;271	-1	19.2017	19.2047	19.0963	19.1173	19.3541	19.1871	19.1994	19.0124	19.162	19.0564
F1RK02	Lymphocyte cytosolic protein 1	LCP1	F1RK02	39	39	28	tr|F1RK02|F1RK02_PIG Lymphocyte cytosolic protein 1 OS=Sus scrofa OX=9823 GN=LCP1 PE=1 SV=4	1	39	39	28	71.5	71.5	56.7	72.14	642	642	0	323.31	37	157390000	88	AACLPLPGYR;ALENDPDCR;AYYHLLEQVAPK;EGESLEDLMK;EGICAIGGTSEQSSVGTQHSYSEEEK;EGKPYLVLGLLWQVIK;EITENLMATGDLDR;EITENLMATGDLDRDGR;FSLVGIGGQDLNEGNR;GDEEGIPAVVIDMSGLR;GSVSDEEMMELR;HVIPMDPNTNDLFSAVGDGIVLCK;IGLFADIELSR;INNFSSDIK;ISFDEFIK;KEGICAIGGTSEQSSVGTQHSYSEEEK;KLENCNYAVELGK;LENCNYAVELGK;LNLAFIANLFNR;LSPEELLLR;MINLSVPDTIDER;MVMTVFACLMGR;NEALAALLR;NWMNSLGVNPR;QFVTATDVVR;STSISSFK;TENLNDEEK;TLTLALVWQLMR;VDT…	4567	104;3093;4541;6081;13008;13071;13097;13751;13752;18712;19699;23202;25362;26461;27435;27967;29086;29673;31938;34331;35609;37443;38114;38606;40891;42685;53087;54604;55868;58413;60379;60422;60439;62095;62249;62784;62800;63888;64297	True;True;True;True;True;True;True;True;True;True;True;True;True;True;True;True;True;True;True;True;True;True;True;True;True;True;True;True;True;True;True;True;True;True;True;True;True;True;True	111;3542;7006;14884;14885;14886;14959;14987;15732;15733;15734;21364;22464;22465;26575;26576;26577;26578;26579;29087;29088;30317;31404;32000;33288;33953;36508;39147;40583;42713;42714;43580;44189;46992;46993;48994;61303;63124;63125;64578;67558;67559;67560;67561;69784;69785;69848;69865;71733;71903;72465;72481;73685;73686;74146	202;6213;6214;12140;12141;26213;26214;26215;26216;26217;26349;26350;26409;27702;27703;27704;27705;27706;37702;37703;39565;39566;39567;39568;47576;47577;47578;47579;47580;47581;47582;47583;47584;47585;47586;47587;47588;47589;47590;47591;47592;47593;47594;47595;47596;47597;47598;47599;47600;47601;52077;52078;52079;52080;54208;55954;56945;56946;59278;60316;60317;60318;64752;64753;69439;69440;71900;7…	277;278;8915;8916;8917;17336;17337;17338;37579;37580;37581;37582;37583;37584;37585;37586;37587;37588;37761;37762;37861;39692;39693;39694;39695;39696;39697;39698;53932;53933;53934;53935;53936;56442;56443;56444;56445;56446;56447;68135;68136;68137;68138;68139;68140;68141;68142;68143;68144;68145;68146;68147;68148;68149;68150;68151;68152;68153;68154;68155;68156;68157;68158;68159;68160;68161;68162;6816…	278;8915;17337;37588;37761;37861;39692;39694;53932;56443;68176;74306;77252;79532;80881;84182;85555;91924;98420;101966;106904;108768;109983;116518;120602;153443;158684;162199;170067;175577;175756;175790;180771;181165;182389;182408;185050;186175	1452;1453;1454;1455;1456;1457;1458	872	1918;2110;2111;2112;2113;2114;2115	8922;8923;8924;8925;16772	26;35;382;405;517;526;590	26	11;12;58;146;166;262;322	5;7;28;30;257	-1	18.854	18.8032	18.7869	18.7386	18.893	18.7133	18.8751	18.7014	20.1435	20.0148
I3LEE6	Procollagen C-endopeptidase enhancer	PCOLCE	I3LEE6	23	23	23	tr|I3LEE6|I3LEE6_PIG Procollagen C-endopeptidase enhancer OS=Sus scrofa OX=9823 GN=PCOLCE PE=1 SV=1	1	23	23	23	53.8	53.8	53.8	49.99	470	470	0	323.31	21	163400000	88	AEATPAGSDGPSVPCPK;APAQSPGEDAR;APAQSPGEDARPSPPLLGPGPK;APAQSPGEDARPSPPLLGPGPKPGAGPK;ATSGTEHQFCGGR;CPSQPVQAAESQA;FCGTFRPAPLVAPGNQVTLR;FDLEPDSYCR;GFLLWYSGR;GPILPPESFVVLYRPNQDQILTNLAK;GTSYLMMGQVDENR;KGTSYLMMGQVDENR;MTSDEGTGGR;PAPLVAPGNQVTLR;PSPPLLGPGPK;RCPSQPVQAAESQA;TGGLDLPSPPTDTSLK;TGTLQSNFCNSNLVVTATVK;VFDLELHPSCR;VKPELPPEEK;VKPELPPEEKPK;YDALEVFAGSGTSGQR;YDSVSVFNGAVSDDAK	6704	1247;3857;3858;3859;5372;6591;17206;17292;20451;22230;23428;29410;38044;41090;41688;44973;54969;55113;58863;59739;59740;62899;62987	True;True;True;True;True;True;True;True;True;True;True;True;True;True;True;True;True;True;True;True;True;True;True	1449;4417;4418;4419;6200;7581;7582;19660;19661;19756;23325;25410;26840;26841;33667;33668;43495;43496;47218;47868;51608;63538;63715;68078;69072;69073;72594;72686;72687	2631;2632;2633;7621;7622;7623;7624;7625;7626;7627;7628;10660;10661;10662;13188;13189;13190;34512;34513;34514;34515;34677;34678;34679;41336;45365;45366;45367;45368;45369;48019;48020;48021;48022;59921;59922;59923;76673;76674;76675;76676;76677;76678;82874;82875;83794;89787;111645;111646;111647;111648;111649;111984;111985;111986;119738;119739;121468;121469;121470;121471;121472;127825;127826;127956;12…	3957;3958;3959;10793;10794;10795;10796;10797;10798;10799;10800;10801;10802;10803;15272;15273;15274;15275;18774;18775;18776;18777;49427;49428;49429;49430;49431;49432;49652;49653;49654;49655;49656;58966;58967;64899;64900;64901;64902;64903;64904;64905;68781;68782;68783;68784;85089;85090;85091;108628;108629;108630;108631;108632;108633;108634;108635;116970;116971;116972;118281;118282;126494;159675;159…	3959;10795;10797;10802;15275;18776;49429;49653;58966;64903;68782;85090;108635;116972;118281;126494;159681;160216;171298;173702;173709;182638;182798	2131;2132		3115;3116	12586	125;222		131;422	468	-1	19.2378	19.1948	19.3849	18.9885	18.8944	19.1921	19.1192	18.9078	18.8627	18.4839
A0A286ZL61	Myosin IC	MYO1C	A0A286ZL61	49	49	48	tr|A0A286ZL61|A0A286ZL61_PIG Myosin IC OS=Sus scrofa OX=9823 GN=MYO1C PE=1 SV=1	1	49	49	48	51.8	51.8	51.2	122.06	1067	1067	0	323.31	55	47211000	86	AVASEIFK;CPQNAFFLDHVR;DAESPSWR;DGIIDFTPGSELLITK;DLQIYSR;DNYPQSVPR;ENLIYTYIGPVLVSVNPYR;ETMCSSENPIMSQCFDR;FDEVLIR;FRENLIYTYIGPVLVSVNPYR;GAPVGGHILSYLLEK;GDVVLQSDHVIETLTK;GEELLSPLNLEQAAYAR;GIISILDEECLRPGEATDLTFLEK;GVSFYEVPPHLFAVADTVYR;IICDLVEEK;KYEAFLQR;LGADEISPK;LLGVEGSTLR;LLHYAGEVTYSVTGFLDK;LLQFYAETCPAPER;LLQSNPVLEAFGNAR;MSLLQLVEILK;NFHVFYQLLEGGEEETLR;NILDPSWPTPPPALR;NNDLLFR;NPQSYLYLVK;PQDGVAVLIR;Q…	128	5492;6579;6968;8084;9150;9550;14827;16213;17265;18590;19432;19947;20046;21175;23691;26674;30583;32413;33666;33695;33902;33925;37929;38811;39185;39783;40002;41599;43366;46137;46833;47724;48688;49857;49938;50076;50077;53950;54882;55601;56749;60113;61226;61560;61832;61833;63012;63627;63781	True;True;True;True;True;True;True;True;True;True;True;True;True;True;True;True;True;True;True;True;True;True;True;True;True;True;True;True;True;True;True;True;True;True;True;True;True;True;True;True;True;True;True;True;True;True;True;True;True	6351;7569;8008;8009;9267;10457;10947;16953;18532;18533;19724;21228;22167;22763;22871;24190;27129;30554;34998;37022;38405;38435;38659;38685;38686;43343;44423;44945;45650;45917;47772;49757;52942;53718;54755;55923;57327;57421;57580;57581;62339;63445;64255;65625;69480;70746;71135;71447;71448;72712;73389;73560	10930;13176;13914;13915;16012;16013;16014;18093;19008;29787;32398;32399;34630;37482;39052;39053;40230;40231;40457;40458;40459;43151;43152;48521;54552;54553;62130;65578;65579;68114;68169;68170;68565;68597;68598;76434;76435;78099;78100;78985;80344;80796;83669;86660;86661;91964;93102;94869;94870;94871;97012;99655;99805;100090;100091;109359;109360;111443;112850;112851;115184;115185;122175;124535;1251…	15620;18758;19719;19720;22735;22736;22737;22738;25662;27053;27054;42692;46485;46486;49590;49591;53612;55727;55728;57417;57418;57744;57745;57746;57747;61629;61630;69455;69456;77693;77694;77695;88242;93062;93063;96637;96721;96722;97261;97262;97298;97299;97300;108331;108332;108333;110474;110475;110476;111680;111681;113531;114127;118097;118098;122117;122118;122119;129537;131028;133549;133550;133551;1…	15620;18758;19719;22736;25662;27053;42692;46485;49590;53612;55727;57418;57745;61629;69455;77694;88242;93063;96637;96721;97261;97300;108332;110475;111680;113531;114127;118098;122117;129537;131028;133550;136792;140706;140922;141416;141417;156239;159313;161363;164820;174679;178157;179007;180102;180104;182830;184452;184849			61;62	273			582;606	410	-1	19.4352	19.4711	19.1376	19.0322	19.2814	19.4388	19.2189	19.2036	18.9973	19.0437
I3LQD3;P43367	Calpain-2 catalytic subunit	CAPN2	I3LQD3	31;10	30;10	30;10	tr|I3LQD3|I3LQD3_PIG Calpain-2 catalytic subunit OS=Sus scrofa OX=9823 GN=CAPN2 PE=1 SV=3	2	31	30	30	56.9	55.6	55.6	82.467	726	726;324	0	323.31	38	37682000	86	ADYQVVDDEIEADLEENDASEDDIDDGFRR;ALEEAGFK;DGELLFVHSAEGSEFWSALLEK;DQCLEAGALFQDPSFPALPSSLGFK;DREAAEGLGSHER;EAAEGLGSHER;EFYILWTK;ELGPYSGK;FADDQLIIDFDNFVR;FKLPPGEYILVPSTFEPNK;FQFWQYGEWVEVVVDDR;GHAYSVTGAEEVESR;GSLLGCSIDITSAADSEAVTFQK;HEDGEFWMSFSDFLR;IMVDMLDSDGSGK;KAPPNLFK;LEEEDEDQEDGESGCTFLVGLIQK;LEICNLTPDTLTSDSYK;LEICNLTPDTLTSDSYKK;LPPGEYILVPSTFEPNK;NFFLTHR;NPWGEVEWTGQWNDNCPNWNTVDPEVR;NYPNTFWMNPQYLIK;R…	7005	1181;3040;8015;9752;9943;11191;12895;14141;17039;17909;18488;20957;22970;24147;27346;28850;31749;31894;31895;34641;38792;40033;40969;45703;45744;46652;48195;48386;49462;61927;63695	True;True;True;True;True;True;True;True;True;True;True;True;True;True;True;True;True;True;True;True;True;True;True;False;True;True;True;True;True;True;True	1374;3485;9188;11172;11393;12822;14757;16160;19480;20443;21116;23950;26278;27647;31304;31305;33015;36307;36460;36461;39486;44401;45953;47078;47079;47080;52467;52511;53526;55319;55550;56861;71549;73465	2469;6074;6075;15896;15897;19359;19360;19733;19734;19735;19736;19737;22437;25981;25982;28410;28411;34239;34240;34241;35922;35923;35924;35925;35926;37240;37241;42792;47005;49414;55823;55824;55825;55826;58849;64471;64472;64473;64685;64686;64687;64688;69917;78071;78072;78073;80841;80842;82649;82650;82651;82652;91242;91312;92836;92837;92838;95816;96245;98819;126087;129315	3716;8725;8726;22584;22585;22586;27558;27559;27560;28082;28083;28084;28085;28086;28087;32055;32056;37228;37229;37230;40773;40774;49091;49092;49093;49094;49095;49096;51395;51396;51397;51398;51399;51400;51401;53283;53284;53285;61185;67260;70623;79364;79365;79366;79367;79368;79369;79370;79371;79372;83525;91556;91557;91558;91559;91560;91839;91840;91841;91842;91843;91844;99055;99056;99057;110443;11044…	3716;8726;22586;27558;28082;32055;37229;40774;49094;51398;53284;61185;67260;70623;79370;83525;91557;91839;91843;99056;110444;114182;116662;128646;128735;130718;134986;135641;139514;180302;184610	2213		3231;3232;3233	13170	379		383;580;583	369	-1;-1	18.9243	18.9416	18.8027	18.4818	18.6882	18.9096	18.6561	18.5509	18.4835	18.3537
A0A287AL94	Alpha-1,4 glucan phosphorylase	PYGL	A0A287AL94	47	47	41	tr|A0A287AL94|A0A287AL94_PIG Alpha-1,4 glucan phosphorylase OS=Sus scrofa OX=9823 GN=PYGL PE=1 SV=1	1	47	47	41	59.3	59.3	52.2	97.562	854	854	0	317.2	51	62340000	85	AAPGYHMAK;APNDFNLR;ARPEFMLPVHFYGR;AWNTMVLK;DFNVGDYIQAVLDR;DFSELEPDK;DGWQIEEADDWLR;DIWNMEPSDLK;DLSQLTK;DLVNMLFHHDR;DRNVATPR;DYFFALAHTVR;EYYEALPELK;FSQFLEK;GIVGVENVAELK;GIVGVENVAELKK;HGNPWEK;HLHFTLVK;HLQIIYEINQK;IAALFPK;IFVDIEK;IHSDIVK;INMAHLCIVGSHAVNGVAK;INPASMFDVQVK;IRDGWQIEEADDWLR;ISLSSEPSGGVHK;LAIDQIDK;LHHFLGDDVFLR;LITSVAEVVNNDPVVGSK;MSLIEEEGGK;NLAENISR;PLTDQEK;QEYFVVAATLQDVIR;QLMNCLHVITMYNR;TF…	1358	463;3981;4559;5956;7850;7881;8310;8636;9217;9277;9997;11053;17009;18752;21293;21294;24386;24646;24702;25508;26333;26637;27426;27437;27847;28038;30884;32892;33240;37928;39329;41508;42582;43384;54759;56533;58510;58621;58834;59508;59604;60278;61271;62487;62571;62691;63151	True;True;True;True;True;True;True;True;True;True;True;True;True;True;True;True;True;True;True;True;True;True;True;True;True;True;True;True;True;True;True;True;True;True;True;True;True;True;True;True;True;True;True;True;True;True;True	522;523;4558;5227;5228;6867;9003;9037;9536;9895;9896;10543;10611;10612;11455;12669;19445;21407;24325;24326;27918;28219;28280;29254;30171;30513;31392;31393;31406;31866;32092;35340;37554;37942;37943;37944;43341;43342;45106;47671;48878;49777;63305;63306;65379;67668;67787;68045;68812;68923;69661;69662;70804;72161;72247;72370;72863	854;855;7828;8945;8946;11940;15572;15573;15626;16556;16557;16558;17140;17141;17142;17143;18260;18377;18378;18379;19827;22133;34190;37764;43362;43363;49890;49891;50426;50497;52341;53961;54490;55939;55940;55941;55956;55957;56688;56689;57155;57156;62748;66497;67071;67072;67073;76431;76432;76433;79286;83525;85305;85306;86687;86688;111212;111213;111214;111215;114774;114775;119057;119219;119220;119680;…	1187;1188;11098;12662;12663;17089;22128;22129;22130;22131;22217;22218;23467;23468;23469;23470;24257;24258;24259;24260;24261;25922;25923;26117;26118;26119;26120;26121;28208;31647;49022;49023;54022;61901;61902;61903;71239;71240;72005;72081;74636;76928;77609;79513;79514;79515;79535;79536;79537;80522;80523;80524;81174;81175;89150;89151;94374;95117;95118;95119;95120;95121;95122;95123;108327;108328;108…	1187;11098;12663;17089;22130;22217;23469;24260;25923;26119;28208;31647;49022;54022;61901;61903;71240;72005;72081;74636;76928;77609;79514;79537;80522;81174;89150;94374;95118;108329;112073;117899;120300;122155;159002;164198;170333;170539;171221;173190;173410;175226;178259;181733;181873;182159;183265	426;427;428;429		674;675;676;677;678	2801	283;285;454;632		198;429;616;765;828	639	-1	19.4888	19.6905	19.4119	19.3301	19.736	19.6791	19.5909	19.3538	19.917	20.01
B7U2G7;I3LQK7	Galectin	LGALS7	B7U2G7;I3LQK7	9;8	9;8	9;8	tr|B7U2G7|B7U2G7_PIG Galectin OS=Sus scrofa OX=9823 GN=LGALS7 PE=2 SV=1;tr|I3LQK7|I3LQK7_PIG Galectin OS=Sus scrofa OX=9823 PE=4 SV=2	2	9	9	9	83.3	83.3	83.3	15.41	138	138;135	0	197.92	9	2443400000	85	AVEVGGDLQLELVK;FYVNLLCGEEPGSEAALHFNPR;GPGIPFQR;GQPFDVLLITTDEGFK;GVVPDQAGR;LDESSVVFNSLEHGAWGR;SGFSMPHK;TLLADGIR;VVVGDLEYHHFR	4241	5583;19171;22194;22544;23754;31364;49177;55670;62007	True;True;True;True;True;True;True;True;True	6455;21872;21873;25366;25781;27198;35877;35878;56505;56506;64333;71638	11108;11109;11110;11111;11112;11113;11114;11115;11116;11117;11118;11119;11120;11121;11122;11123;11124;11125;11126;11127;11128;11129;11130;11131;11132;11133;11134;11135;11136;11137;11138;11139;11140;11141;11142;11143;11144;11145;38551;38552;38553;38554;38555;38556;38557;45256;45257;45258;46107;46108;46109;46110;46111;48647;48648;63820;63821;63822;63823;63824;63825;63826;63827;63828;63829;63830;638…	15850;15851;15852;15853;15854;15855;15856;15857;15858;15859;15860;15861;15862;15863;15864;15865;15866;15867;15868;15869;15870;15871;15872;15873;15874;15875;15876;15877;15878;15879;15880;15881;15882;15883;15884;15885;15886;15887;15888;15889;15890;15891;15892;15893;15894;15895;15896;15897;15898;15899;15900;15901;55076;55077;55078;55079;55080;55081;55082;55083;55084;55085;55086;55087;64744;64745;647…	15865;55078;64745;65969;69623;90671;138529;161492;180568	1314;1315			8338	38;65			2	-1;-1	17.6292	17.9707	17.6149	17.6347	18.3877	17.8221	17.967	17.3927	17.5669	17.7166
F1SA50	Heteroous nuclear ribonucleoprotein M	HNRNPM	F1SA50	46	46	46	tr|F1SA50|F1SA50_PIG Heteroous nuclear ribonucleoprotein M OS=Sus scrofa OX=9823 GN=HNRNPM PE=1 SV=3	1	46	46	46	62.7	62.7	62.7	87.15	814	814	0	323.31	54	111850000	85	AAEVLNK;AFITNIPFDVK;EDPDGEHAR;EDPDGEHARR;EVFSMAGVVVR;FEPYANPTK;FESPEVAER;FGSGMNMGR;FNECGHVLYADIK;GDFFPPERPQQLPHGLGGIGMGLGPGGQPIDANHLNK;GEGERPAQNEK;GGNRFEPYANPTK;GIGMGNIGPAGMGMEGIGFGINK;GIGTVTFEQSIEAVQAISMFNGQLLFDRPMHVK;GNFGGSFAGSFGGAGGHAPGVAR;HSLSGRPLK;IGGAGMER;IGSGVER;INEILSNALK;INEILSNALKR;LGSTVFVANLDYK;MAAPIDR;MATGLER;MEEESGAPGVPTGNGAPGPK;MGAGLGHGMDR;MGAGMGFGLER;MGANNLER;MGANSLER;MGGMEGPFGGGME…	5522	214;1857;12025;12026;16509;17455;17467;17705;18263;19718;20089;20771;21145;21154;21973;25146;26429;26516;27379;27380;32775;36859;36955;37118;37283;37284;37287;37288;37308;37321;37323;37327;37335;37338;37339;37345;37356;38120;39572;42744;45523;45560;59117;59246;59259;59720	True;True;True;True;True;True;True;True;True;True;True;True;True;True;True;True;True;True;True;True;True;True;True;True;True;True;True;True;True;True;True;True;True;True;True;True;True;True;True;True;True;True;True;True;True;True	236;2163;13756;13757;18889;19936;19949;20219;20854;20855;22488;22915;22916;23728;24158;24168;24169;25111;28814;30278;30381;31341;31342;37430;41971;42079;42296;42297;42509;42510;42511;42516;42517;42518;42541;42555;42556;42558;42563;42573;42574;42579;42580;42581;42591;42607;42608;43591;43592;45385;49064;52231;52276;68353;68354;68499;68513;68514;69052	406;3886;3887;24140;24141;24142;24143;33133;33134;33135;34987;35008;35009;35010;35591;36831;36832;36833;36834;39618;40529;40530;42238;43111;43112;43125;43126;44768;44769;51631;51632;54149;54150;54297;55870;55871;66323;66324;73979;74143;74666;74667;75102;75103;75104;75105;75106;75125;75126;75127;75128;75129;75130;75158;75159;75173;75174;75175;75177;75183;75193;75194;75195;75196;75197;75202;75203;7…	570;5808;5809;34460;34461;34462;34463;47516;47517;47518;50062;50084;50085;50086;50087;50987;52701;52702;52703;52704;52705;56512;56513;57828;57829;60361;61582;61583;61584;61585;61586;61600;61601;64057;64058;73723;73724;77169;77170;77365;79431;79432;94166;94167;104767;104991;105868;105869;105870;105871;105872;106552;106553;106554;106555;106556;106557;106578;106579;106580;106581;106582;106583;106584…	570;5808;34461;34462;47518;50062;50085;50987;52705;56512;57829;60361;61585;61601;64057;73723;77169;77365;79431;79432;94167;104767;104991;105869;106554;106556;106578;106581;106619;106633;106638;106646;106660;106670;106671;106695;106750;108791;112834;120764;127932;128026;171841;172444;172466;173650	1755;1756;1757;1758		2545;2546;2547;2548;2549;2550;2551;2552;2553;2554	10683;10684;10685	154;169;349;758		228;358;503;541;595;616;655;676;680;695	516;597;659	-1	19.5633	19.6332	19.5535	19.596	19.801	19.5348	19.6311	19.4678	19.4981	19.3762
F1SS26	Thrombospondin 1	THBS1	F1SS26	52	52	40	tr|F1SS26|F1SS26_PIG Thrombospondin 1 OS=Sus scrofa OX=9823 GN=THBS1 PE=1 SV=2	1	52	52	40	56.9	56.9	45.3	129.54	1170	1170	0	323.31	64	19431000	84	AGTLDLSLTVQGK;AQGYSGLSVK;AQLYIDCEK;CDNCPYNHNPDQADTDNNGEGDACAADIDGDGILNER;CEGSSVQTR;CQNSVTICK;CTSYPDGSWK;DCVGDETENQICNK;DDDYAGFVFGYQSSSR;DDFDHDNVPDIDDICPENVDISETDFR;DGIGDACDDDDDNDK;DGIGDACDDDDDNDKIPDDR;DGKGDACDHDDDNDGIPDDR;DGKGDACDHDDDNDGIPDDRDNCR;DHSGQVFSVVSNGK;DLQAICGISCDELSSMVLELR;DNCPNLPNSGQEDYDK;DNCQYVYNVDQR;DSDGDGRGDACK;DTDMDGVGDQCDNCPLEHNPDQLDSDSDR;ELASELR;EVPDACFNHNGEHR;FQDLVDAVR;FQMIPLDPK…	6152	2338;4265;4345;6190;6242;6632;6755;7299;7338;7358;8081;8082;8094;8095;8389;9131;9400;9404;10096;10439;13930;16645;18454;18517;18863;18972;19172;19652;20450;20928;22139;23418;25963;25964;26391;27284;27535;31231;31233;36459;38314;39788;39899;40511;44086;44626;45443;48023;49877;54144;55428;56116	True;True;True;True;True;True;True;True;True;True;True;True;True;True;True;True;True;True;True;True;True;True;True;True;True;True;True;True;True;True;True;True;True;True;True;True;True;True;True;True;True;True;True;True;True;True;True;True;True;True;True;True	2718;4895;4984;7130;7131;7185;7628;7764;8390;8435;8458;9263;9264;9277;9278;9279;9621;10438;10763;10764;10770;11563;11962;11963;15930;19041;19042;21081;21147;21527;21643;21874;22411;23324;23918;23919;25305;26829;29759;29760;30234;30235;30236;31224;31525;35727;35729;41537;43831;45655;45806;46548;50587;51204;52140;55125;57353;62583;64064;64891	4878;8411;8546;8547;12379;12380;12381;12382;12383;12384;12385;12386;12387;12388;12389;12390;12391;12551;13250;13427;14514;14625;14656;14657;16002;16003;16037;16038;16039;16040;16041;16042;16043;16044;16045;16046;16686;18066;18660;18661;18662;18675;20016;20017;20751;20752;20753;20754;20755;20756;20757;20758;20759;28067;33423;33424;37193;37278;37956;38156;38558;39428;39429;39430;39431;39432;39433;4…	7214;11936;11937;12094;12095;17646;17647;17648;17649;17650;17651;17652;17653;17654;17655;17656;17657;17658;17659;17660;17661;17662;17663;17664;17665;17666;17667;17668;17669;17948;18848;19087;20583;20808;20847;20848;22720;22721;22722;22723;22724;22766;22767;22768;22769;22770;22771;22772;22773;22774;22775;22776;23631;25629;26545;26546;26547;26548;26549;26569;28518;28519;29604;29605;29606;29607;2960…	7214;11937;12095;17664;17948;18848;19087;20583;20808;20848;22721;22724;22767;22771;23631;25629;26545;26569;28518;29608;40308;47962;53221;53331;54296;54544;55088;56228;58965;61097;64624;68758;75891;75893;77074;79207;79878;90151;90153;103950;109221;113537;113934;115678;123953;125411;127738;134598;140756;157080;160997;162883	1385;1386;1981;1982	1208;1209;1210;1211;1212;1213;1214;1215;1216;1217;1218;1219;1220;2365;2366	2856		122;205;470;603	723;776;780;785;790;791;808;858;859;860;869;873;879;881;909	826		-1	17.9329	17.9837	18.0399	17.8258	18.1241	18.9537	18.4033	18.4687	20.3874	20.0244
A0A287BPY3	Myoferlin	MYOF	A0A287BPY3	67	67	67	tr|A0A287BPY3|A0A287BPY3_PIG Myoferlin OS=Sus scrofa OX=9823 GN=MYOF PE=1 SV=2	1	67	67	67	36.5	36.5	36.5	247.72	2182	2182	0	323.31	130	3623700	83	ADCLMGEFK;AEDIPQMDDAFSQTVK;AIFDGNYYYYLPWAHTK;ALSQIHEAAVR;ANVTVLDTQIQK;ASFLSAPPCR;CGQYIQK;DFETIGQNK;DGSNLPILPSQR;DHYIPNTLNPVFGR;DLVGDQSR;DQLKPTQLLQNVAR;DSFSDPYAHVSFLHR;DYSLDEFEVNK;EADERPAGK;EDIVPQLK;EEEIVDWWSK;EELYMPPLVIK;EGWEYASLIGWK;EIFGGTADK;EIFGGTADKK;ELPDSVPQECTVR;ENDSDDVESNLLLPAGIALR;EYTGFPDPYDELNTGK;FGSHCGIPEQYCVSGVNTWR;FSLDDYLGFLELDLHHTIIPAK;GIPLDFSSSLGIVVK;GLELQPQDNNGLCDPYIK;GRDEPNMNPK;GW…	2598	870;1275;2606;3460;3838;4722;6340;7766;8237;8406;9269;9819;10160;11130;11260;11961;12270;12493;13312;13562;13563;14329;14744;16987;17709;18704;21223;21488;22649;23803;25947;26336;27494;29676;30112;30376;30423;30923;31310;31832;33023;33092;33115;34083;34403;36025;36922;37602;38175;38599;39672;43469;48444;50082;50273;50392;52979;58685;58785;59113;59437;59558;59686;62168;62488;62718;64300	True;True;True;True;True;True;True;True;True;True;True;True;True;True;True;True;True;True;True;True;True;True;True;True;True;True;True;True;True;True;True;True;True;True;True;True;True;True;True;True;True;True;True;True;True;True;True;True;True;True;True;True;True;True;True;True;True;True;True;True;True;True;True;True;True;True;True	997;1487;3008;3955;4398;5412;7296;8912;9457;9639;10602;11244;11635;12756;12910;13679;14034;14290;15247;15522;15523;16372;16852;19422;20223;21356;24243;24532;24533;25905;27251;29740;30174;31473;33956;34455;34773;34824;35386;35818;36394;37697;37773;37800;38854;38855;39228;41058;42043;42925;43665;44182;45501;49868;55618;57586;57804;57939;61175;67864;67988;68349;68729;68869;69014;71809;72162;72398;74…	1784;2719;5297;6850;7596;9209;12733;15434;16403;16709;18368;19479;20131;22308;22589;23978;24646;25071;26825;26826;27280;27281;28756;29604;34153;34154;35595;37693;43243;43639;43640;43641;43642;46351;46352;48726;53187;53964;56061;60321;60322;61071;61671;61766;62885;63733;63734;64597;66707;66816;66852;68918;68919;69563;72590;74093;75775;76925;77707;80051;86809;96335;100102;100583;100584;100875;10723…	2686;4126;7742;9759;10762;13046;18193;21944;23272;23654;26106;27714;27715;28672;31876;32286;34196;35190;35191;35783;38488;38489;39040;39041;41195;41196;42418;48969;48970;48971;50991;53920;61752;62243;62244;62245;62246;62247;62248;66304;66305;69726;75825;76933;76934;79671;85559;85560;86601;87466;87467;87607;89345;90540;90541;91723;94637;94780;94826;94827;97718;97719;98595;98596;102941;104921;10745…	2686;4126;7742;9759;10762;13046;18193;21944;23272;23654;26106;27714;28672;31876;32286;34196;35190;35783;38488;39040;39041;41195;42418;48970;50991;53920;61752;62245;66305;69726;75825;76933;79671;85560;86601;87466;87607;89345;90541;91723;94637;94780;94826;97718;98595;102941;104921;107457;108923;109975;113116;122305;135775;141430;142222;142654;153172;170726;171114;171829;173012;173318;173582;180903;…	825;826;827				1255;1570;1571				-1	18.8444	18.8149	18.6762	18.1883	18.4606	18.8644	18.4257	18.3285	18.2724	18.6551
A0A5G2QUE0	Antithrombin-III	SERPINC1	A0A5G2QUE0	34	34	24	tr|A0A5G2QUE0|A0A5G2QUE0_PIG Antithrombin-III OS=Sus scrofa OX=9823 GN=SERPINC1 PE=1 SV=1	1	34	34	24	61	61	46.6	48.966	431	431	0	303.86	28	228430000	83	AFLEVNEEGSEAAASTTIGIAGR;ANGESCSVSMMYQESK;ANRPFLVLIR;ANSHFATIFYQHLADSK;ATEGEGSEQK;ATEGEGSEQKIPEATNR;DDLYVSDAFHK;DIPVNPMCIYR;ENAEQSR;ERLQDMGLEDLFIPEK;EVALNTIIFMGR;FDTISEK;FRIEDSFSVK;FSSENTR;FSSENTRK;GDDITMVLILPK;HWSPVEDICTAK;IEDSFSVK;IPEATNRR;KATEGEGSEQK;KATEGEGSEQKIPEATNR;LGACDNTLK;LPGIVAEGRDDLYVSDAFHK;LQDMGLEDLFIPEK;LQPLDFK;LQPLDFKENAEQSR;QLMEVFK;RVAEGTQVLELPFK;RVAEGTQVLELPFKGDDITMVLILPK;RVWELSK;…	3433	1873;3736;3797;3806;5205;5206;7426;8564;14713;15575;16373;17348;18597;18769;18770;19686;25442;25984;27515;28886;28887;32410;34571;34828;35048;35049;43382;47298;47299;47464;52199;56712;57795;57796	True;True;True;True;True;True;True;True;True;True;True;True;True;True;True;True;True;True;True;True;True;True;True;True;True;True;True;True;True;True;True;True;True;True	2183;4280;4348;4360;4361;6008;6009;6010;6011;8537;9812;9813;16815;17812;18729;19818;21235;21426;21427;22449;22450;29180;29783;31499;31500;33059;33060;33061;37018;37019;39410;39697;39698;39938;39939;49775;54263;54264;54450;60179;65586;66859;66860	3916;3917;3918;3919;3920;7417;7521;7522;7523;7543;7544;7545;7546;7547;10362;10363;10364;10365;10366;10367;14773;14774;16987;16988;16989;16990;29557;29558;31152;32807;32808;32809;34800;37489;37786;37787;39542;39543;52236;52237;53287;53288;56155;56156;58920;58921;58922;58923;58924;58925;65573;65574;69813;69814;70300;70301;70302;70303;70304;70305;70306;70659;70660;86685;93919;93920;94254;105146;1051…	5846;5847;5848;5849;5850;5851;10512;10651;10652;10653;10654;10655;10691;10692;10693;10694;10695;14865;14866;14867;14868;14869;14870;14871;14872;14873;14874;21008;21009;21010;21011;24050;24051;24052;24053;24054;24055;24056;24057;42362;42363;44608;47062;47063;47064;47065;47066;47067;49821;53620;53621;54054;54055;56402;56403;56404;74507;74508;75987;75988;75989;79813;79814;83631;83632;83633;83634;836…	5847;10512;10653;10695;14865;14872;21011;24055;42362;44608;47065;49821;53620;54054;54055;56403;74507;75987;79813;83631;83636;93055;98921;99568;100041;100042;122151;132188;132189;132664;149814;164759;168113;168118	1063;1064;1065;1066	711	1660;1661;1662	7144;15506	46;56;98;244	46	21;282;339	37;45	-1	19.2249	18.8192	18.9322	19.1495	19.2864	19.1993	19.1512	19.6844	19.4912	19.0488
K7GND3	RNA helicase	DHX9	K7GND3	47	47	47	tr|K7GND3|K7GND3_PIG RNA helicase OS=Sus scrofa OX=9823 GN=DHX9 PE=1 SV=2	1	47	47	47	38.6	38.6	38.6	149.74	1384	1384	0	323.31	62	22465000	83	AAMEALVVEVTK;AENNSGYGVTGPTWDR;DAQSNAAR;DINTDFLLVVLR;DKDDDGSEDDDANCNLICGDEYGLETK;DLQAILQER;DVVQAYPEVR;EGETVEPYR;ELDALDANDELTPLGR;ETPFELIEALLK;FDRLETHMTPEMFR;FSDHVALLSVFQAWDDAR;GMTLVTPLQLLLFASK;HLEMNPHFGNHR;KDAQSNAAR;KFESEILEAISQNPVVIVR;KLEAGIR;KVQSDGQIVLVDDWIR;LAAQSCALSLVR;LETHMTPEMFR;LFTAHNNMTNYATVWASK;LGGIGQFLAK;LNQYFQK;MGGEEAEIR;MSMAQLNEK;MTPSYEIRAVGNK;NELMYQLEQDRDLQAILQER;QISRPSAAGINLMIGSTR;QL…	7204	409;1554;7122;8549;8645;9132;10951;13013;13954;16234;17327;18647;21916;24626;28909;29181;29628;30511;30699;32073;32353;32544;34396;37302;37932;38036;38685;43095;43552;43746;45872;46105;46153;48042;48917;52781;56233;57186;58610;58611;58872;60937;61030;62963;63947;64009;64320	True;True;True;True;True;True;True;True;True;True;True;True;True;True;True;True;True;True;True;True;True;True;True;True;True;True;True;True;True;True;True;True;True;True;True;True;True;True;True;True;True;True;True;True;True;True;True	449;1814;8179;9797;9905;9906;10439;12552;14892;15954;18563;19796;21289;25033;28196;28197;33083;33395;33903;34922;35131;36663;36957;36958;36959;37178;39219;42533;43346;43486;44284;44285;49472;49966;50205;52645;52906;52960;55146;56193;60937;60938;65032;66148;66149;67775;67776;67777;68088;70422;70519;72660;73751;73818;74170	732;733;734;735;736;3248;14176;16967;17155;17156;17157;17158;17159;17160;17161;17162;17163;18067;21868;21869;26225;28104;32466;34769;37555;44547;50386;50387;58950;59447;59448;60241;60242;62024;62025;62026;62424;62425;65029;65459;65460;65461;65462;65463;65908;65909;69545;75148;76438;76658;76659;77894;77895;86223;86224;86998;86999;87434;91509;91898;91988;91989;95567;97453;106831;106832;106833;11418…	1000;1001;1002;1003;1004;1005;4850;20051;24025;24276;24277;24278;24279;24280;24281;24282;24283;24284;24285;24286;24287;24288;24289;24290;24291;24292;24293;24294;24295;25630;31222;31223;37598;40352;46580;49780;49781;53709;63696;63697;71939;71940;83666;84404;84405;84406;85468;85469;88107;88108;88109;88687;88688;92342;92907;92908;92909;92910;92911;93543;93544;93545;98564;98565;106604;108336;108611;1…	1005;4850;20051;24025;24290;25630;31223;37598;40352;46580;49781;53709;63697;71940;83666;84405;85468;88107;88687;92342;92908;93545;98564;106604;108336;108612;110209;121555;122570;123174;128977;129460;129563;134634;137455;152597;163311;166162;170523;170524;171312;177466;177638;182757;185279;185437;186234	2285;2286;2287		3336;3337;3338;3339;3340;3341;3342	13589	28;428;743		17;48;365;668;741;1032;1055	597	-1	18.912	18.9628	18.833	18.9826	19.0273	18.988	18.9328	19.0098	18.8896	18.8868
F1RHH8	Pre-mRNA processing factor 8	PRPF8	F1RHH8	66	66	66	tr|F1RHH8|F1RHH8_PIG Pre-mRNA processing factor 8 OS=Sus scrofa OX=9823 GN=PRPF8 PE=1 SV=3	1	66	66	66	33.2	33.2	33.2	273.6	2335	2335	0	323.31	127	3786100	82	AAVMHDILDMMPEGIK;ADWWTNTAHYNR;AISAANLHLR;ALDIPLVK;ALHVNNDR;ANPALYVLR;ASGFEESMK;AVFWDIK;DGVWNLQNEVTK;DHGDMTNRK;DINLQDEDWNEFNDINK;DLILADYGK;DMNHTNSYGIIR;DNPNLLFNMCGFECR;DTPLYTDNTANGIALLWAPR;DVMDSTTTQK;EAVVNTQELLDLLVK;EELGLIEQAYDNPHEALSR;EHCPAGQPVK;ELGGLGMLSMGHVLIPQSDLR;ETGYTYILPK;EVGIEFMDLYSHLVPVYDVEPLEK;FGDLILK;FGFVDAQK;FGNAFHLCR;FICISDLR;FPPVVFYTPK;FSPIPFPPLSYK;FTADEAR;FTLWWSPTINR;GSELQLPFQACLK;H…	4478	706;1177;2741;2996;3197;3779;4749;5613;8301;8342;8545;8966;9360;9486;10556;10820;11713;12444;13339;14122;16152;16522;17604;17631;17670;17795;18406;18740;18823;18884;22833;24309;27283;28197;29902;33248;33564;36035;36095;39879;39883;41031;43677;43929;46255;46719;49277;49293;50477;53866;54458;54777;55390;57029;57134;58203;58764;60629;60891;62047;62474;62552;62559;63095;63507;63738	True;True;True;True;True;True;True;True;True;True;True;True;True;True;True;True;True;True;True;True;True;True;True;True;True;True;True;True;True;True;True;True;True;True;True;True;True;True;True;True;True;True;True;True;True;True;True;True;True;True;True;True;True;True;True;True;True;True;True;True;True;True;True;True;True;True	818;1370;3155;3434;3658;4330;5444;6490;9527;9571;9792;10250;10713;10870;12097;12402;13404;14229;15275;16136;18467;18903;20106;20137;20178;20316;21020;21394;21485;21550;26113;27826;31223;32277;34219;37952;38300;41068;41141;45780;45788;47148;50120;50412;53073;53596;56627;56646;58044;62237;62952;63330;64026;65968;66085;67315;67961;70087;70371;71680;72147;72228;72235;72798;73262;73512	1518;2465;5523;5524;5930;6387;7495;9249;11266;16543;16606;16961;17707;18593;18878;20975;21644;23423;24966;26866;28368;32303;33155;35407;35476;35532;35739;37095;37745;37746;37747;37866;37994;37995;46720;49722;55696;57575;60725;67084;67940;67941;72601;72717;80620;80629;82762;87298;87752;92149;92940;92941;98376;98403;101150;101151;101152;109158;110704;111258;112500;115803;116020;118379;119535;123481…	2321;3711;8019;8020;8520;9130;10619;13103;16070;23450;23531;24016;25057;26469;26875;29915;30910;33421;35629;38542;40702;46364;46365;47543;50698;50814;50902;51166;53087;53990;53991;53992;54155;54341;54342;66790;71036;79206;81782;81783;86136;95141;96432;96433;102956;103107;113895;113906;116806;122983;123649;129800;130836;130837;138878;138917;143082;143083;143084;155958;158337;158338;158339;159074;1…	2321;3711;8019;8520;9130;10619;13103;16070;23450;23531;24016;25057;26469;26875;29915;30910;33421;35629;38542;40702;46364;47543;50698;50814;50902;51166;53087;53991;54155;54341;66790;71036;79206;81782;86136;95141;96433;102956;103107;113895;113906;116806;122983;123649;129800;130836;138878;138917;143082;155958;158337;159074;160911;165736;166035;169304;171017;176637;177398;180661;181716;181842;181856;…			2072				76		-1	18.2676	18.352	18.2861	18.247	18.4215	18.3892	18.3988	18.2703	18.3427	18.3276
[truncated: 7,585 more rows]
[truncated: 9 more columns]
