# Supplementary material for: Transcription-independent induction of rapid-onset senescence is integral to healing
Source: Nat Cell Biol. 2026 May 28;28(6):1281–99. doi: 10.1038/s41556-026-01948-2 (PMC13279267; doi:10.1038/s41556-026-01948-2)
Supplement: Supplementary file 10 — Light microscopy reporting table. [file 41556_2026_1948_MOESM10_ESM.xlsx]

## Sheet: Light microscopy
Light microscopy reporting table
Please fill out each cell as directed, instructions in italics can be deleted as you complete each cell.
Hardware
Instrument and Camera	Nikon CI-FL Epi-FL; Primarily, the camera "Photometrics Kinetix 10.2 MP Mono Back Illuminated sCMOS. 3200 × 3200, 6.5µm pixelsize 20.8 × 20.8 mm, Ø29.4mm, QE >95% F-Mount, PCIe Gen3 / USB 3.2 Gen 2 Full Frame Speed 88fps (max 498fps) Quality Scan 83 fps @ 16bpp, Readnoise 1.6e-, WellDepth 15000eDark Current 1.03e-/p" was used
Resolution	CFI Plan Apochromat Lambda D 60X Oil (NA: 1.42); CFI Plan Apochromat LambdaD 10X (NA: 0.45); CFI Plan Apochromat Lambda D 20X (NA: 0.8); CFI Plan Apochromat Lambda D 40X (NA: 0.95)
Filters and Light Sources	The Lumencor SOLA SE II 385-730 nm; filters are: OT-Cube01DB Filter Cube "Alexa 488"; OT-Cube02DB Filter Cube "Alexa 594"; OT-Cube03DB Filter Cube "Alexa 647";
Quality Control
Is this the first report of the instrument? If yes, response to the below points is required and providing validation data is encouraged.
Yes	TRUE
No	FALSE
For all instruments, confirm that the following quality control processes were run:
n/a	Confirmed
FALSE	TRUE	Field homogeneity is assessed.
FALSE	TRUE	Illumination power stability is tested.
FALSE	TRUE	Stage drift is assessed.
FALSE	TRUE	Camera/detector noise is measured.
Methodology
Sample preparation and imaging	Histology samples were mounted in MOWIOL (Carl Roth) mounting media; stored at 4 degres Celcius and imaged under room temperature
Fluorophores	Primarily DAPI, Alexa488, FITC, Alexa594, Cy3, Alexa647, Alexa750
Acquisition
Software	NIS‑Elements AR version 6.10.01
Enhancements	none
Imaging parameters	differs between antibodies, channels, samples and assays
Size	Usually ~2941 x 2019 pixels, but differs between objectives
Image Processing
Software	Fiji (ImageJ2) (Image processing software ImageJ 2.9.0)
Workflow	Different between assays and antibodies; details are described in the methods section
