# Supplementary material for: Transcription-independent induction of rapid-onset senescence is integral to healing
Source: Nat Cell Biol. 2026 May 28;28(6):1281–99. doi: 10.1038/s41556-026-01948-2 (PMC13279267; doi:10.1038/s41556-026-01948-2)
Supplement: Supplementary file 12 — Statistical Source Data. [file 41556_2026_1948_MOESM12_ESM.xlsx]

## Sheet: Extended Data Fig. 1
Extended Data Fig. 1b											Extended Data Fig. 1d											Extended Data Fig. 1e											Extended Data Fig. 1j
Control	0	0	0	0	0	0	0	0	0		Control	0	0	0	0	0	0	0	0	0		Control	0	0	0	0	0	0	0	0	0		Healed	0	0	0
3d	108	81	30	139	64	96	84	128	72		3d	27	33	13	62	25	19	78	37	31		3d	117.855	144.044	44.0173	371.684	108.706	136.481	260.835	77.4419	90.6239		Healing	62	57	33
7d	67	91	62	70	135	113	87	120	105		7d	62	60	26	47	55	71	23	58	24		7d	101.543	62.7142	34.5225	89.5873	47.9665	73.334	26.6725	37.0784	24.2111
12d	84	136	141		135	49	161	111	94		12d	35	72	46		31	28	92	39	43		12d	31.6193	32.8329	20.1418		10.4896	17.4212	42.992	15.2424	17.2062
28d	0	0	0	0	0	0	0	0			28d	0	0	0	0	0	0	0	0			28d	0	0	0	0	0	0	0	0	0

## Sheet: Fig. 1
Fig. 1c											Fig. 1e								Fig. 1g							Fig. 1i									Fig. 1k
Control	0	0	0	0	0	0	0	0	0		p21-	47.22	9.21	23.44	40	11.63	3.45		p21-	79.2941	10.3175	92.8571	91.5678	69.0171		p21-	57.5	49	53.4	64.7	58.5	47.1	55.1		p21-	100.203	137.189	75.7236	114.835
3d	762.534	730.53	397.358	969.283	653.588	2183.91	705.315	782.317	706.974		p21+	0	0	13.89	0	0	0		p21+	100	100	100	100	100		p21+	37.3	40.1	38.2	42.9	50.7	33.8	39.4		p21+	141.919	159.239	197.428	165.027
7d	343.696	383.382	310.966	483.397	435.387	436.298	331.921	412.117	452.93
12d	433.752	412.374	443.676		515.041	251.741	449.799	480.011	264.601
28d	0	0	0	0	0	0	0	0

## Sheet: Extended Data Fig. 2
Extended Data Fig. 2b							Extended Data Fig. 2e									Extended Data Fig. 2h									Extended Data Fig. 2k
p21-	29.5775	40.31	49.1525	22.97	26.27		Control	0.980392	6	0	1.51515	0	0	0		Control	53	56.6	51.9	55.3	53.8	46.5	54.3		Control	1	2	4	2	1
p21+	19.2308	6.31579	8.57143	12.1212	19.697		Wound	31.7276	62.585	73.0769	97.8261	54.5455	77.193	42.0455		Wound p21-	57.5	49	53.4	64.7	58.5	47.1	55.1		Wound p21-	19	13	18	17	20
																									Wound p21+	13	15	11	19	8

## Sheet: Fig. 2
Fig. 2c																		Fig. 2e						Fig. 2g											Fig. 2h											Fig. 2j
	Control								Wound									Control	5.7971	10.2564	4.42478	1.98675		C	2.13655	1.48412	2.1208	2.20718	1.8047	1.67601	2.308	1.93535	2.78012		C	0.018607	0.017573	0.022332	0.026256	0.020046	0.01927	0.020912	0.022	0.023221			WT
Igfbp3	0.818712	0.551498	0.216348	0.953582	2.56939	3.60857	1.15783		1.38648	1.59265	5.03303	1.103	3.1853	1.75495	3.39034			Wound	72.3077	68.2243	77.7778	59.5238		KD	1.47785	1.73533	1.5669	2.02195	1.4613	1.50103	1.82527	1.62931			KD	0.019827	0.028882	0.026646	0.025051	0.026468	0.028068	0.021866	0.022969			0	100	100	100
Serpinb2	2.16407	0.293972	0.393313	1.38871	1.74563	2.30338	1.35074	0.529885	2.24039	2.97677	10.7313	2.99748	1.79471	4.18072	0.372097	0.600298																														1	120.117	97.583	91.6254
Thbs1	0.838714	1.04699	0.185084	1.62029	0.282486	2.13798	0.943602	6.66336	34.6852	45.1374	73.8359	69.3705	102.271	49.3935	105.146	171.998																														2	121.965	107.16	88.605
Sfn	2.13243	0.890384	0.16987	0.830758	1.28565	2.34974	1.28565	0.960928	8.12574	6.64606	28.6905	5.25066	9.79809	21.1487	12.6626	25.1502																														3	93.1653	70.4251	80.6575
Ccl27a	1.31	0.795	0.279	0.79	2.084	0.742			0.438	0.339	0.594	0.272	0.547	0.503																																4	64.2981	57.2927	59.7754
Epgn	1.58145	0.420813	0.156177	2.3477	1.08768	2.16033	1.11053	1.57053	13.749	12.1362	60.6002	15.6843	10.7127	36.0331	1.42528	2.20572																														5	55.0164	51.6565	64.1553
Fcgbp	1.06622	3.36942	0.371775	0.314798	1.59383	1.94868	0.460892	1.66152	1.2079	0.555747	0.460892	0.225703	1.66152	1.18304	1.01572	1.13485																														6	44.6626	53.3188	45.2127
Adam8	2.2974	1.31951	0.11344	0.171943	0.913831	4.08405	1.49485	3.03143	7.94474	12.6407	43.7133	16.4498	72.0037	19.2929	67.6492	128																														7	31.183	37.3743	29.6511
Cxcl16	2.01915	1.25158	0.310734	0.634525	0.909881	2.83579	0.792098	0.981969	5.91243	5.40296	5.59349	7.432	6.24954	5.32858	7.9104	4.12316																														8	17.5242	14.1053	25.0235
Il6	0.0038	0.8595	0.78	0.8019	1.9474	0.0001	2.6055		10	13.01	53.87	1.6	12.31	8.35	23.29	3.29789																														9	9.10102	6.10199	13.2708
Mdk	4.489	0.279	0.058	0.414	0.327	0.434			1.968	1.576	13.055	1.823	4.189	6.618	13.055																															10	7.08277	8.75071	10.1709
Fgf7	2.77	0.12	0.12	0.84	0.23	0.3	2.62		0.44	0.53	1.29	0.48	0.64	0.69	0.97	0.48																														11	2.86687	3.7468	6.90764
F3	1.305	1.448	0.261	1.09	0.996	0.904	0.942	1.053	0.91	1.872	3.304	1.771	1.924	1.82	0.68	0.653																														12	0.000491	2.20045	3.96045
																																														13	0.000491	0.000458	0.157266
																																														14	0.000491	0.000458	0.000335
[truncated: 27 more columns]

## Sheet: Extended Data Fig. 3
Extended Data Fig. 3e									Extended Data Fig. 3g						Extended Data Fig. 3h							Extended Data Fig. 3i
Control	1.06437	0.420448	2.28153	0.628507	1.19748	0.598739	2.17347		Control	0.2	0.36	1.74	0.34		Control	6.78	0.16	11.89	0.02	1.84		Control	0.6	0.86	1.18	1.19	1.37
Wound	5.38893	8.33973	4.02782	6.9163	5.24157	6.63456	9.57983		Wound	8.86	5.76	3.96	8.1		Wound	365.06	345.37	355.08	10.87	49.94		Wound	16.73	16.16	6.21	9.41	14.56

## Sheet: Supplementary Data Fig. 1
Supplementary Data Fig. 1m									Supplementary Data Fig. 1s
C	26	27	7	31	10	12	41		p21-	42.9487	50.2222	30	42.9119	59.3333	39.3162	11.8768	46.25	42.6667
KD	18	1	2	6	14	1	11		p21+	66.1538	60.0707	39.5778	74.3494	67.7885	67.0732	35.5311	65.1899	72.6708

## Sheet: Supplementary Data Fig. 2
Supplementary Data Fig. 2b						Supplementary Data Fig. 2c
p21-	12.5	0	20	5.88235		p21-	11.0357	13.253	28.5714	12.2396
p21+	87.5	100	80	94.1176		p21+	88.9643	86.747	71.4286	87.7604

## Sheet: Fig. 3
Fig. 3b							Fig. 3c						Fig. 3f												Fig. 3h																		Fig. 3i
Control	0	0	0	0	0		Control	103.429	95.6364	107.667	75			Frequency of p21+ cells [%]					Frequency of EdU+ cells [%]							Control								Wound										Control					Wound
15 m	1.79856	7.65027	4.72103	2.58621	2.12121		Wound	79.4167	59.8438	60.875	43.087		200	67.7473	51.9231	79.3611	60.9694	47.4576	0	0.961538	2.33266	1.5625	2.54237		Igfbp3	0.37	0.67	0.9	1.74	1.73	0.81	0.4	1.39	1.24	0.43	0.33	0.64	1.06	0.6	0.99	0.33		Serpinb2	0.874851	0.141327	0.110883	0.324684	3.54825	9.29922
1.5 h	12.8676	24.6154	29.1667	21.5278	11.276								400	28.8606	39.3351	56.3158	10.5357	17.5	1.94903	1.02041	0	1.38889	0		Serpinb2	0.18	0.34	0.93	2.69	1.34	0.52	1.4	0.59	2.16	0.41	0.59	8.22	2.73	0.99	0.73	0.43		Thbs1	0.766281	0.491732	0.755731	0.949964	2.03629	4.42582
3 h	21.0884	16.0142	30.814	15.655	13.2743								600	8.08732	15.9259	17.0238	7.37656	11.0169	0	0	0	3.3621	0.847458		Thbs1	0.51	2.25	0.5	0.47	0.23	1.88	0.22	1.92	0.75	3.16	1.86	6.78	4.54		4.18	4.66		Sfn	0.692227	0.184196	0.48274	1.45328	2.18755	3.73037
6 h	38	15.4762	30.3226	18.9427	27.1255								800	4.19601	7.51152	15.4762	2.36973	13.253	2.11268	4.37788	1.42857	0.877193	1.20482		Sfn	0.85	2.83	2.24	0.34	0.22	0.12	0.41		4.35	3.66	8.52	0.36	0.27	0.27	0.21			Epgn	1.87477	0.129113	0.970439	1.06195	0.963736	4.16036
													1000	10.119	3.83772	9.54546	3.92438	2.54777	12.5	6.1038	1.13636	0.847458	3.18471		Ccl27a	0.24	0.75	0.4	0.99	1.42	1.37	0.68	2.14	1.58	0.34	0.18	0.74	1.14	0.25	0.42	0.3
																									Epgn	0.44	2.13	0.85	1.84	1.43	0.58	0.15	0.58	5.1	0.94	1.87	4.41	5.51	1.41	1.16	1.41
																									Fcgbp	0.54	0.37	1.73	0.56	0.42	0.29	0.56	3.53	0.4	0.13	0.36	0.09	0.21	0.7	0.44	0.27
																									Adam8	0.56	0.27	0.48	0.37	0.34	0.28	4.7		1.97	0.59	0.84	1.47	12.65	2.89	3.34
																									Cxcl16	0.1	0.18	0.33	0.51	1.68	1.72	2.48		0.39	0.11	0.12	0.33	3.73	2.25	1.12
[truncated: 9 more columns]

## Sheet: Extended Data Fig. 4
Extended Data Fig. 4c						Extended Data Fig. 4e						Extended Data Fig. 4f							Extended Data Fig. 4i						Extended Data Fig. 4j																Extended Data Fig. 4l					Extended Data Fig. 4m
Control	89.1875	77.325	108.077	70.1333		Control	1.81	1.37	2.37	2.33		Control	0	0	0	0	0		Control	2.82	2.03	2.16	0.83			Control							Wound								Control	0.03064	0.040342	0.030912		Control	0.167695	0.180101	0.149454
Wound	77.9286	79.5455	90.3684	65.3333		1.5 h 0-40	4.29	5.25	4.4	3.62		Wound	8	12	17	11	10		Wound	0.96	0.91	0.48	0.47		Igfbp3	1.145	1.419	1.153	1.49	0.405	0.388		0.771	0.622	0.7	0.221	0.422	0.324	0.18		Wound	0.079444	0.069757	0.063414		Wound	0.253719	0.227087	0.218634
						6 h 0-40	2.92	2.79	3.19	2.21															Serpinb2	0.463	0.858	0.607	0.615	1.856	1.385	1.215	3.094	3.116	2.789	0.539	2.509	1.424	1.764
						1.5 h 40-140	1.81	0.58	0.96	1.1															Thbs1	0.329	1.797	1.748	1.054	0.16	0.911		4.158	20.905	23.196	19.641	21.051	16.065	9.1
						6 h 40-140	2.13	3	1.51	1.39															Sfn	1.017	1.136	1.017	1.468	0.704	1.209	0.449	4.672	2.135	5.33	1.274	1.937	1.418	1.067
																									Ccl27a	1.796	0.885	0.657	1.399	0.492	0.771		1.734	1.068	1.226	0.138	0.488	0.122	0.322
																									Epgn	0.091	1.874	0.362	0.495	1.211	1.967		12.781	3.331	7.19	2.736	3.497	1.848	1.736
																									Fcgbp	0.471	2.134	1.884	0.975	0.284	0.252		0.166	0.079	0.814	0.08	0.067	0.077	0.07
																									Adam8	0.3	3.1	1.56	0.93	0.02	0.11		2.73	15.89	11.47	9.38	29.25	10.41	5.13
																									Cxcl16	0.53	0.54	0.48	0.82	2.49	1.14		0.89	1	0.55	0.17	1.64	0.69	0.42

## Sheet: Extended Data Fig. 5
Extended Data Fig. 5b							Extended Data Fig. 5c
Control	0	0	0	0	0		Control	0	0	0	0	0
30 min	0	0	0	0	0		30 min	0	0	0	0	0
6 h	167	83	104	158	121		6 h	6	10	3	6	4

[truncated: 10 more sheets: Fig. 4, Extended Data Fig. 6, Fig. 5, Supplementary Data Fig. 3, Extended Data Fig. 7, Fig. 6, Extended Data Fig. 8, Fig. 7, Extended Data Fig. 9, Extended Data Fig. 10]
